# Supplementary material for: Construction of Three High-Density Genetic Linkage Maps and Dynamic QTL Mapping of Growth Traits in Yellow River Carp (Cyprinus carpio haematopterus)
Source: Curr Issues Mol Biol. 2021 Dec 17;43(3):2276–88. doi: 10.3390/cimb43030160 (PMC8928983; doi:10.3390/cimb43030160)
Supplement: Supplementary file 1 [file cimb-43-00160-s001.zip]

Archive with 8 entries (8 files):
- Figure S1.pdf
- Figure S2.pdf
- Figure S3.pdf
- Figure S4.pdf
- Table S1.pdf
- Table S2.xlsx
- Table S3.pdf
- Table S4.xlsx
