# Supplementary material for: Construction of Three High-Density Genetic Linkage Maps and Dynamic QTL Mapping of Growth Traits in Yellow River Carp (Cyprinus carpio haematopterus)
Source: Curr Issues Mol Biol. 2021 Dec 17;43(3):2276–88. doi: 10.3390/cimb43030160 (PMC8928983; doi:10.3390/cimb43030160)
Supplement: Supplementary file 1 [file cimb-43-00160-s001.zip › Table S2.xlsx]

## Sheet: Sheet1
Table S2. Summary statistics of the QTLs for growth traits in Yellow River carp
Traits	QTL name	Linkage group	LOD	PVE(%)	Nearest marker	Marker chromosome	Marker position
Body length	BL-MM-T1-1	1	3.2714	5.58	Tag_4472	1	27065832
	BL-MM-T1-2	34	3.0134	5.36	Tag_172923	34	3752993
	BL-MM-T1-3	34	4.7697	8.32	Tag_173305	34	5507998
	BL-MM-T2-1	1	3.4185	5.78	Tag_4050	1	24895873
	BL-MM-T2-2	44	4.0472	6.85	Tag_249228	26720	65263
	BL-MM-T2-3	50	3.1515	5.24	Tag_247310	50	16055240
	BL-MM-T1T2-1	40	3.7947	7.14	Tag_205056	40	22102727
	BL-MM-T1T2-2	40	3.5658	6.73	Tag_204432	40	17807533
	BL-MM-T1T2-3	40	4.1372	7.67	Tag_202466	40	4919713
	BL-PM-T1-1	11	7.9482	13.2	Tag_64823	12	24258680
	BL-PM-T1-2	11	6.7918	11.43	Tag_65221r	12	25754793
	BL-PM-T1-3	35	4.7794	7.34	Tag_198511	39	10941579
	BL-PM-T1-4	35	4.6898	7.21	Tag_199656	39	16555037
	BL-PM-T2-1	11	6.1087	9.61	Tag_64958	12	24883274
	BL-PM-T2-2	11	5.6311	8.9	Tag_65221r	12	25754793
	BL-PM-T2-3	35	3.9199	6.06	Tag_198107	39	9244863
	BL-PM-T2-4	35	4.4388	6.83	Tag_198627r	39	11297467
	BL-PM-T2-5	35	3.9979	6.18	Tag_199656	39	16555037
	BL-PM-T1T2-1	11	4.5599	7.94	Tag_63647	12	17382052
	BL-PM-T1T2-2	11	5.7989	9.97	Tag_64049r	12	20453240
	BL-PM-T1T2-3	11	5.3445	9.24	Tag_65007	12	24980556
	BL-PM-T1T2-4	15	3.2125	5.3	Tag_93323r	17	20474496
	BL-PM-T1T2-5	15	3.2834	5.41	Tag_92629	17	17421860
	BL-HM-T1-1	16	4.6015	6.91	Tag_65171	12	25680671
	BL-HM-T1-2	19	3.3633	4.08	Tag_66394r	13	3652885
	BL-HM-T1-3	19	4.2174	5.47	Tag_71062r	13	26477881
	BL-HM-T1-4	33	3.5816	0.01	Tag_199583	39	16165443
	BL-HM-T1-5	33	3.5739	0.1	Tag_198168	39	9548459
	BL-HM-T2-1	16	3.9283	2.78	Tag_65111r	12	25507539
	BL-HM-T2-2	16	4.4154	4.15	Tag_64496r	12	22794002
	BL-HM-T1T2-1	16	3.9283	2.78	Tag_65111r	12	25507539
	BL-HM-T1T2-2	16	4.4154	4.15	Tag_64496r	12	22794002
Body height	BH-MM-T1-1	6	3.1717	5.51	Tag_33090	6	25451846
	BH-MM-T1-2	6	3.9087	6.73	Tag_257369	132384	140573
	BH-MM-T1-3	44	4.3156	7.5	Tag_249228	26720	65263
	BH-MM-T1-4	44	3.6749	6.43	Tag_219115	44	2458218
	BH-MM-T2-1	6	3.0629	5.32	Tag_257369	132384	140573
	BH-MM-T2-2	44	3.8496	6.76	Tag_249228	26720	65263
	BH-MM-T2-3	44	4.0845	7.15	Tag_219115	44	2458218
	BH-MM-T1T2-1	1	3.2651	5.78	Tag_2545	1	13721825
	BH-MM-T1T2-2	1	6.3251	11.69	Tag_4050	1	24895873
	BH-PM-T1-1	11	7.9124	12.43	Tag_64958	12	24883274
	BH-PM-T1-2	11	7.1848	11.38	Tag_65221r	12	25754793
	BH-PM-T1-3	35	3.8807	5.85	Tag_198001	39	8819887
	BH-PM-T1-4	35	4.0102	6.04	Tag_199656	39	16555037
	BH-PM-T2-1	11	7.0193	11.7	Tag_64958	12	24883274
	BH-PM-T2-2	11	6.6487	11.13	Tag_65221r	12	25754793
	BH-PM-T2-3	35	3.7213	5.7	Tag_198001	39	8819887
	BH-PM-T2-4	35	4.1218	6.28	Tag_198627r	39	11297467
	BH-PM-T2-5	35	3.9113	5.98	Tag_199656	39	16555037
	BH-PM-T1T2-1	11	3.3389	5.6	Tag_61707r	12	5117488
	BH-PM-T1T2-2	11	4.7216	7.78	Tag_62990	12	12901324
	BH-PM-T1T2-3	11	4.0784	6.77	Tag_62524r	12	10107978
	BH-PM-T1T2-4	13	3.4898	5.79	Tag_71576	13	28521494
	BH-PM-T1T2-5	13	3.5942	5.95	Tag_72680	13	33896198
	BH-PM-T1T2-6	18	3.8314	6.33	Tag_98605	18	24240677
	BH-HM-T1-1	14	3.1244	0.38	Tag_97114r	18	13961785
	BH-HM-T1-2	16	5.8854	11.2	Tag_65171	12	25680671
	BH-HM-T1-3	19	4.6958	6.87	Tag_72524r	13	33051888
	BH-HM-T1-4	29	3.4917	0.6	Tag_125018r	24	16787715
	BH-HM-T1-5	30	3.1371	1.83	Tag_151469	29	19199891
	BH-HM-T1-6	46	3.6283	3.81	Tag_231918	47	548793
	BH-HM-T2-1	15	3.5973	5.24	Tag_90356	17	6651371
	BH-HM-T2-2	16	3.18	0.62	Tag_65203	12	25735909
	BH-HM-T2-3	30	3.2989	6.27	Tag_151346	29	18356606
	BH-HM-T1T2-1	15	3.5973	5.24	Tag_90356	17	6651371
	BH-HM-T1T2-2	16	3.18	0.62	Tag_65203	12	25735909
	BH-HM-T1T2-3	30	3.2989	6.27	Tag_151346	29	18356606
Body thick	BT-MM-T1-1	44	4.4143	7.92	Tag_219524r	44	5304386
	BT-MM-T1-2	44	4.0903	7.37	Tag_219289r	44	3318682
	BT-MM-T2-1	24	3.2917	5.54	Tag_124164	24	11513239
	BT-MM-T2-2	34	3.4862	5.85	Tag_172564r	34	2155425
	BT-MM-T2-3	34	4.7626	8.37	Tag_173529	34	6379096
	BT-MM-T2-4	34	4.5152	7.95	Tag_173754	34	7806733
	BT-MM-T2-5	44	3.0549	5.28	Tag_219981	44	7922995
	BT-MM-T2-6	44	3.8206	6.55	Tag_219115	44	2458218
	BT-MM-T1T2-1	17	4.0043	7.14	Tag_88986	17	47197
	BT-MM-T1T2-2	24	3.1866	5.52	Tag_125417	24	19250467
	BT-MM-T1T2-3	24	3.1375	5.44	Tag_124801	24	15591783
	BT-MM-T1T2-4	34	3.329	5.76	Tag_175081r	34	14121176
	BT-PM-T1-1	11	7.6021	12.2	Tag_64823	12	24258680
	BT-PM-T1-2	11	6.6239	10.75	Tag_65221r	12	25754793
	BT-PM-T1-3	35	3.0028	4.69	Tag_198107	39	9244863
	BT-PM-T1-4	35	3.2754	5.1	Tag_199656	39	16555037
	BT-PM-T1-5	37	3.6528	5.74	Tag_169219	33	10814556
	BT-PM-T2-1	2	3.0709	4.5	Tag_16596	4	2873895
	BT-PM-T2-2	11	6.1599	10.43	Tag_64958	12	24883274
	BT-PM-T2-3	11	5.3052	9.07	Tag_65221r	12	25754793
	BT-PM-T1T2-1	41	3.1188	5.35	Tag_236590	48	535751
	BT-PM-T1T2-2	42	3.7642	6.7	Tag_226179	45	15130277
	BT-HM-T1-1	9	3.3053	3.13	Tag_19741r	4	17045253
	BT-HM-T1-2	16	3.7911	7.26	Tag_65171	12	25680671
	BT-HM-T1-3	32	3.2612	1.88	Tag_161764	31	24691636
	BT-HM-T2-1	2	3.0932	0.67	Tag_10927	3	1774640
	BT-HM-T2-2	3	3.2212	4.2	Tag_4820r	1	29195166
	BT-HM-T2-3	9	3.1457	0.26	Tag_19741r	4	17045253
	BT-HM-T2-4	13	3.8035	0.13	Tag_99991r	19	2672269
	BT-HM-T2-5	13	3.7132	0.1	Tag_100846r	19	6033807
	BT-HM-T2-6	14	3.1171	0.01	Tag_96547r	18	9979524
	BT-HM-T2-7	22	3.2232	1.61	Tag_144978r	28	8855465
	BT-HM-T2-8	34	3.0247	1.32	Tag_174258	34	10669401
	BT-HM-T2-9	36	3.0707	2.48	Tag_203569	40	12218984
	BT-HM-T1T2-1	2	3.0932	0.67	Tag_10927	3	1774640
	BT-HM-T1T2-2	3	3.2212	4.2	Tag_4820r	1	29195166
	BT-HM-T1T2-3	9	3.1457	0.26	Tag_19741r	4	17045253
	BT-HM-T1T2-4	13	3.8035	0.13	Tag_99991r	19	2672269
	BT-HM-T1T2-5	13	3.7132	0.1	Tag_100846r	19	6033807
	BT-HM-T1T2-6	14	3.1171	0.01	Tag_96547r	18	9979524
	BT-HM-T1T2-7	22	3.2232	1.61	Tag_144978r	28	8855465
	BT-HM-T1T2-8	34	3.0247	1.32	Tag_174258	34	10669401
	BT-HM-T1T2-9	36	3.0707	2.48	Tag_203569	40	12218984
Body weight	BW-MM-T1-1	6	3.1654	5.57	Tag_257369	132384	140573
	BW-MM-T1-2	44	3.4584	6.09	Tag_219524r	44	5304386
	BW-MM-T1-3	44	3.6285	6.37	Tag_219289r	44	3318682
	BW-MM-T2-1	26	3.0736	5.35	Tag_136181	26	18959884
	BW-MM-T2-2	44	3.1477	6.07	Tag_249228	26720	65263
	BW-MM-T2-3	44	3.0089	5.81	Tag_219289r	44	3318682
	BW-MM-T2-4	50	3.0111	5.16	Tag_247547	50	17239666
	BW-MM-T2-5	50	3.2066	5.49	Tag_247417	50	16482578
	BW-MM-T1T2-1	35	3.572	6.53	Tag_179113	35	8930706
	BW-PM-T1-1	11	5.695	9.92	Tag_64958	12	24883274
	BW-PM-T1-2	11	4.8603	8.55	Tag_65221r	12	25754793
	BW-PM-T1-3	29	3.0118	4.28	Tag_131833r	25	24592310
	BW-PM-T1-4	35	3.5596	5.29	Tag_198511	39	10941579
	BW-PM-T2-1	11	5.5197	9.34	Tag_64646r	12	23575083
	BW-PM-T2-2	11	6.7688	11.3	Tag_64958	12	24883274
	BW-PM-T2-3	11	5.6432	9.54	Tag_65221r	12	25754793
	BW-PM-T2-4	35	3.1719	4.61	Tag_200226	39	19390144
	BW-PM-T1T2-1	11	6.9747	13.06	Tag_64958	12	24883274
	BW-PM-T1T2-2	11	6.5285	12.28	Tag_65221r	12	25754793
	BW-PM-T1T2-3	35	4.3554	6.43	Tag_198001	39	8819887
	BW-PM-T1T2-4	35	3.8793	5.76	Tag_199656	39	16555037
	BW-HM-T1-1	16	5.5762	5	Tag_65171	12	25680671
	BW-HM-T1-2	30	3.034	4.9	Tag_150797	29	14096508
	BW-HM-T1-3	33	3.4219	3.2	Tag_197285	39	4996409
	BW-HM-T1-4	33	3.6912	4.17	Tag_200136	39	18795619
	BW-HM-T2-1	16	4.7546	2.61	Tag_255571	79958	268
	BW-HM-T2-2	16	5.3328	4.77	Tag_65171	12	25680671
	BW-HM-T2-3	30	3.0641	4.99	Tag_150797	29	14096508
	BW-HM-T2-4	30	3.0226	4.78	Tag_151334	29	18202561
	BW-HM-T2-5	33	3.3307	3.1	Tag_197285	39	4996409
	BW-HM-T2-6	33	3.6164	3.98	Tag_200136	39	18795619
	BW-HM-T1T2-1	2	4.4946	2.73	Tag_10533	3	375346
	BW-HM-T1T2-2	16	5.5712	5.11	Tag_65171	12	25680671
	BW-HM-T1T2-3	19	3.2634	2.26	Tag_73285r	13	36453503
	BW-HM-T1T2-4	30	3.0372	4.87	Tag_150797	29	14096508
	BW-HM-T1T2-5	33	3.5803	3.44	Tag_197285	39	4996409
	BW-HM-T1T2-6	33	3.7148	4.29	Tag_200136	39	18795619
