# Supplementary material for: Construction of Three High-Density Genetic Linkage Maps and Dynamic QTL Mapping of Growth Traits in Yellow River Carp (Cyprinus carpio haematopterus)
Source: Curr Issues Mol Biol. 2021 Dec 17;43(3):2276–88. doi: 10.3390/cimb43030160 (PMC8928983; doi:10.3390/cimb43030160)
Supplement: Supplementary file 1 [file cimb-43-00160-s001.zip › Table S4.xlsx]

## Sheet: AH
linkage_group	order	SNP_name	genotypic_score(cM)	Chro	POS	1	100	101	102	103	104	105	106	107	108	109	11	110	111	112	113	115	116	117	118	119	12	120	121	122	123	124	125	126	127	128	129	130	132	134	135	136	137	138	139	14	140	141	142
lg1	1	Tag_254097r	0	GWHAATB00062461	10752	H	A	H	H	A	H	H	A	H	H	H	H	A	A	H	A	H	H	A	A	H	A	A	A	H	H	A	H	A	H	H	A	H	H	H	H	H	H	A	H	H	A	H	H
lg1	2	Tag_1r	2.5	GWHAATB00000001	4229	A	-	H	-	-	H	H	A	H	-	H	H	A	A	-	A	H	-	A	A	-	A	A	A	-	H	A	-	A	-	H	-	H	-	-	H	H	H	A	-	H	-	H	H
lg1	3	Tag_2r	2.5	GWHAATB00000001	4266	A	-	H	-	-	H	H	A	H	-	H	H	A	A	-	A	H	-	A	A	-	A	A	A	-	H	A	-	A	-	H	-	H	-	-	H	H	H	A	-	H	-	H	H
lg1	4	Tag_244	4.8	GWHAATB00000001	1252727	-	A	H	H	A	-	-	A	H	H	H	H	A	-	H	A	H	H	A	A	H	-	A	A	H	H	A	H	A	H	H	A	H	H	H	H	H	H	A	H	H	A	A	H
lg1	5	Tag_250	4.8	GWHAATB00000001	1255200	H	A	H	H	A	H	H	A	H	H	H	H	A	A	H	A	H	H	A	A	H	A	A	A	H	H	A	H	A	H	H	A	H	H	H	H	H	H	A	H	H	A	H	H
lg1	6	Tag_251	4.8	GWHAATB00000001	1255201	H	A	H	H	A	H	H	A	H	H	H	H	A	A	H	A	H	H	A	A	H	A	A	A	H	H	A	H	A	H	H	A	H	H	H	H	H	H	A	H	H	A	H	H
lg1	7	Tag_328	5.6	GWHAATB00000001	1917338	H	A	H	H	A	H	H	A	H	H	-	H	A	A	H	A	H	H	A	-	H	A	A	-	-	-	-	H	A	H	H	A	H	A	H	H	H	H	A	H	H	A	H	H
lg1	8	Tag_81r	5.6	GWHAATB00000001	365750	H	-	-	H	A	H	H	A	H	H	H	H	A	-	-	-	H	H	-	A	-	A	A	H	H	-	-	H	A	-	H	-	H	H	H	-	-	H	-	-	H	A	H	H
lg1	9	Tag_79r	5.6	GWHAATB00000001	365194	H	-	-	H	A	H	H	A	H	H	H	H	A	-	-	-	H	H	-	A	-	A	A	H	H	-	-	H	A	-	H	-	H	H	H	-	-	H	-	-	H	A	H	H
lg1	10	Tag_240	5.6	GWHAATB00000001	1246182	H	A	-	-	A	H	H	A	-	H	-	H	A	A	A	A	-	-	A	A	H	A	A	A	H	H	A	H	A	-	-	-	-	-	H	-	-	-	A	H	H	A	H	H
lg1	11	Tag_199	5.6	GWHAATB00000001	1115269	-	-	H	H	A	H	H	A	H	H	H	H	A	A	H	-	H	H	A	A	H	A	A	A	H	H	A	H	A	H	H	A	H	H	H	A	-	H	A	H	H	A	H	H
lg1	12	Tag_78r	5.6	GWHAATB00000001	359999	H	A	H	H	A	H	H	A	H	H	H	H	A	A	H	A	H	H	A	A	H	A	A	A	H	H	A	H	A	H	H	A	H	H	H	H	H	H	A	H	H	A	H	H
lg1	13	Tag_113r	5.6	GWHAATB00000001	551872	H	A	H	H	A	H	H	A	H	H	H	H	A	A	H	A	H	H	A	A	H	A	A	A	H	H	A	H	A	H	H	A	H	H	H	H	H	H	A	H	H	A	H	H
lg1	14	Tag_77r	5.6	GWHAATB00000001	334957	H	A	H	H	A	H	H	A	H	H	H	H	-	A	H	A	H	H	A	A	H	A	A	A	H	H	A	H	A	H	H	A	H	H	H	H	H	H	A	H	H	A	H	H
lg1	15	Tag_246r	5.6	GWHAATB00000001	1253831	H	A	H	H	A	H	H	A	H	H	H	H	A	A	H	A	H	H	A	A	H	A	A	A	H	H	A	H	A	H	H	A	H	H	H	H	H	H	A	H	H	A	H	H
lg1	16	Tag_254192	7.1	GWHAATB00063423	7578	H	A	H	H	A	H	H	A	H	H	H	H	A	A	H	A	H	H	A	A	H	A	A	A	H	H	H	H	A	H	H	A	H	H	H	H	H	H	A	H	H	A	H	H
lg1	17	Tag_483	8.1	GWHAATB00000001	2556759	H	A	H	H	A	H	H	A	H	H	H	H	A	A	H	A	H	H	A	A	H	A	A	A	H	H	H	H	A	H	H	A	H	H	H	H	H	H	A	H	H	A	H	H
lg1	18	Tag_481r	8.1	GWHAATB00000001	2532906	H	A	H	H	A	H	H	A	H	H	H	H	A	A	H	A	H	H	A	A	H	-	A	A	H	H	A	H	A	H	H	A	H	H	H	H	H	H	A	H	H	A	H	H
lg1	19	Tag_459r	8.1	GWHAATB00000001	2488615	H	A	H	H	A	H	H	A	H	H	H	H	A	A	-	A	H	H	A	A	H	A	A	A	H	H	A	H	A	H	H	A	H	H	H	H	H	H	A	H	H	A	H	H
lg1	*19	Tag_460r	8.1	GWHAATB00000001	2488621	H	A	H	H	A	H	H	A	H	H	H	H	A	A	-	A	H	H	A	A	H	A	A	A	H	H	A	H	A	H	H	A	H	H	H	H	H	H	A	H	H	A	H	H
lg1	20	Tag_453r	8.1	GWHAATB00000001	2485946	H	A	H	H	A	H	H	A	H	H	H	A	A	A	H	A	H	H	A	A	H	A	A	A	H	H	A	H	A	H	H	A	H	H	H	H	H	H	A	H	H	A	H	H
lg1	21	Tag_454r	8.1	GWHAATB00000001	2485948	H	A	H	H	A	H	H	A	H	H	H	H	A	A	H	A	H	H	A	A	H	A	A	A	H	H	A	H	A	H	H	A	H	H	H	H	H	H	A	H	H	A	H	H
lg1	*21	Tag_455r	8.1	GWHAATB00000001	2485950	H	A	H	H	A	H	H	A	H	H	H	H	A	A	H	A	H	H	A	A	H	A	A	A	H	H	A	H	A	H	H	A	H	H	H	H	H	H	A	H	H	A	H	H
lg1	*21	Tag_465	8.1	GWHAATB00000001	2492518	H	A	H	H	A	H	H	A	H	H	H	H	A	A	H	A	H	H	A	A	H	-	A	A	H	H	A	H	A	H	H	A	H	H	H	H	H	H	A	H	H	A	H	H
lg1	22	Tag_424r	8.6	GWHAATB00000001	2374488	H	A	H	H	A	H	H	A	H	H	H	H	A	A	H	A	H	H	A	A	H	A	A	A	H	H	A	H	A	H	H	A	H	H	H	H	H	H	A	H	H	A	H	H
lg1	*22	Tag_425r	8.6	GWHAATB00000001	2374729	H	A	H	H	A	H	H	A	H	H	H	H	A	A	H	A	H	H	A	A	H	A	A	A	H	H	A	H	A	H	H	A	H	H	H	H	H	H	A	H	H	A	H	H
lg1	*22	Tag_426r	8.6	GWHAATB00000001	2374757	H	A	H	H	A	H	H	A	H	H	H	H	A	A	H	A	H	H	A	A	H	A	A	A	H	H	A	H	A	H	H	A	H	H	H	H	H	H	A	H	H	A	H	H
lg1	*22	Tag_432	8.6	GWHAATB00000001	2423521	H	A	H	H	A	H	H	A	H	H	H	H	A	A	H	A	H	H	A	A	H	A	A	A	H	H	A	H	A	H	H	A	H	H	H	H	H	H	A	H	H	A	H	H
lg1	23	Tag_719	8.6	GWHAATB00000001	3146935	H	A	A	H	-	H	H	A	-	H	-	H	A	A	H	A	H	H	A	A	H	A	A	-	H	H	A	H	A	-	H	A	H	H	H	H	H	H	A	H	H	-	H	H
lg1	24	Tag_721	8.6	GWHAATB00000001	3147339	H	A	A	H	-	H	H	A	-	H	-	H	A	A	H	A	H	H	A	A	H	A	A	-	H	H	A	H	A	-	A	A	H	-	H	H	H	H	A	H	H	-	H	H
lg1	25	Tag_427	8.6	GWHAATB00000001	2405347	-	A	H	H	A	H	H	A	H	H	-	H	A	A	H	A	H	H	A	A	-	A	A	A	H	H	A	H	A	H	H	A	H	H	H	-	A	-	-	-	H	A	H	H
lg1	26	Tag_405r	8.6	GWHAATB00000001	2307126	-	A	H	H	A	H	H	-	H	H	H	H	A	A	-	A	H	H	A	A	H	-	A	-	-	H	A	H	A	H	H	A	H	H	-	H	-	H	A	H	H	A	H	H
lg1	27	Tag_479r	9.1	GWHAATB00000001	2524224	H	A	H	H	A	H	H	A	H	H	H	H	A	A	H	A	H	H	A	A	H	A	A	-	H	H	A	H	A	H	H	A	H	H	H	H	H	H	A	H	H	A	H	H
lg1	28	Tag_512r	9.4	GWHAATB00000001	2710880	H	-	H	H	-	H	-	H	H	H	-	H	-	A	H	A	-	H	-	-	-	A	A	A	-	H	A	-	-	-	H	A	H	H	H	H	H	-	A	H	H	A	H	H
lg1	*28	Tag_511r	9.4	GWHAATB00000001	2710866	H	-	H	H	-	H	-	H	H	H	-	H	-	A	H	A	-	H	-	A	-	A	A	A	-	H	A	-	-	-	H	A	H	H	H	H	H	-	A	H	H	A	H	H
lg1	29	Tag_631	9.6	GWHAATB00000001	2944694	H	A	-	H	A	H	H	A	H	H	H	H	A	A	H	A	H	H	A	A	-	A	A	A	-	H	A	A	A	-	H	A	H	H	H	H	H	H	A	H	H	A	H	H
lg1	30	Tag_577	9.6	GWHAATB00000001	2839931	H	A	H	H	A	H	H	A	H	H	H	H	A	A	H	A	H	H	A	A	H	A	A	A	H	H	A	H	A	H	H	A	H	H	-	H	H	H	A	H	H	A	H	H
lg1	31	Tag_556	9.6	GWHAATB00000001	2818313	H	A	H	H	A	H	H	A	H	H	H	H	A	A	H	A	H	H	A	A	H	A	A	A	H	H	A	H	A	H	H	A	H	H	H	H	H	H	A	H	H	A	H	H
lg1	*31	Tag_558	9.6	GWHAATB00000001	2818421	H	A	H	H	A	H	H	A	H	H	H	H	A	A	H	A	H	H	A	A	H	A	A	A	H	H	A	H	A	H	H	A	H	H	H	H	H	H	A	H	H	A	H	H
lg1	*31	Tag_703r	9.6	GWHAATB00000001	3088881	H	A	H	H	A	H	H	A	H	H	H	H	A	A	H	A	H	H	A	A	H	A	A	A	H	H	A	H	A	H	H	A	H	H	H	H	H	H	A	H	H	A	H	H
lg1	32	Tag_582r	9.6	GWHAATB00000001	2859808	H	A	H	H	A	H	H	A	H	H	H	H	A	A	H	A	H	H	A	A	H	A	A	A	H	H	A	H	A	H	H	A	H	H	H	H	H	H	A	H	H	A	H	H
lg1	*32	Tag_583r	9.6	GWHAATB00000001	2859817	H	A	H	H	A	H	H	A	H	H	H	H	A	A	H	A	H	H	A	A	H	A	A	A	H	H	A	H	A	H	H	A	H	H	H	H	H	H	A	H	H	A	H	H
lg1	*32	Tag_584r	9.6	GWHAATB00000001	2859818	H	A	H	H	A	H	H	A	H	H	H	H	A	A	H	A	H	H	A	A	H	A	A	A	H	H	A	H	A	H	H	A	H	H	H	H	H	H	A	H	H	A	H	H
lg1	*32	Tag_585r	9.6	GWHAATB00000001	2859912	H	A	H	H	A	H	H	A	H	H	H	H	A	A	H	A	H	H	A	A	H	A	A	A	H	H	A	H	A	H	H	A	H	H	H	H	H	H	A	H	H	A	H	H
lg1	*32	Tag_587r	9.6	GWHAATB00000001	2859923	H	A	H	H	A	H	H	A	H	H	H	H	A	A	H	A	H	H	A	A	H	A	A	A	H	H	A	H	A	H	H	A	H	H	H	H	H	H	A	H	H	A	H	H
lg1	33	Tag_811	9.6	GWHAATB00000001	3505481	H	A	H	H	A	H	H	A	H	H	H	H	A	A	H	A	H	H	A	A	H	A	A	A	H	H	A	H	A	H	H	A	H	H	H	H	H	H	A	H	H	A	H	H
lg1	34	Tag_463r	9.6	GWHAATB00000001	2489593	-	A	H	H	A	H	H	-	H	H	H	H	A	A	H	A	H	-	-	A	H	-	A	A	H	H	A	H	A	H	H	A	H	-	H	H	H	H	A	H	H	A	H	H
lg1	35	Tag_651r	11.7	GWHAATB00000001	2977014	H	-	H	H	A	H	H	A	H	-	H	H	-	A	-	-	A	H	H	-	H	A	A	-	H	H	A	-	A	H	-	A	-	-	-	H	H	H	A	H	H	A	H	H
lg1	36	Tag_549	12.6	GWHAATB00000001	2794744	H	A	H	H	A	H	H	A	H	A	H	H	A	A	H	A	H	H	A	A	H	A	A	A	H	H	A	H	A	H	H	A	H	H	H	H	H	H	A	H	H	H	H	H
lg1	37	Tag_1073r	14.2	GWHAATB00000001	5235300	-	A	H	H	A	H	H	A	H	H	H	H	A	A	H	A	H	H	A	A	H	H	H	A	H	H	A	H	A	H	A	A	H	H	H	H	H	H	A	H	H	H	H	H
lg1	38	Tag_1154	14.2	GWHAATB00000001	5585838	H	A	H	H	A	H	H	A	H	H	H	H	A	A	H	A	H	H	A	A	H	A	H	A	H	H	A	H	A	H	A	A	H	H	H	H	H	H	A	H	H	H	H	H
lg1	39	Tag_1153	14.7	GWHAATB00000001	5585823	H	A	H	H	A	H	H	A	H	H	H	H	A	A	H	A	H	H	A	A	H	A	H	A	H	H	A	H	A	H	A	A	H	H	H	H	H	H	A	H	H	H	H	H
lg1	*39	Tag_1155	14.7	GWHAATB00000001	5585990	H	A	H	H	A	H	H	A	H	H	H	H	A	A	H	A	H	H	A	A	H	A	H	A	H	H	A	H	A	H	A	A	H	H	H	H	H	H	A	H	H	H	H	H
lg1	40	Tag_1244	14.7	GWHAATB00000001	5932756	H	A	-	-	A	H	H	A	-	H	H	H	-	A	-	A	H	H	A	A	H	A	H	A	H	H	A	H	A	H	-	-	H	H	-	-	H	H	-	H	H	H	H	H
lg1	41	Tag_1178	15.3	GWHAATB00000001	5710227	H	A	H	H	-	H	H	A	H	H	H	H	A	A	-	A	H	H	A	A	-	A	H	A	H	-	A	-	A	H	A	A	H	H	-	H	H	-	A	-	H	H	H	H
lg1	*41	Tag_1179	15.3	GWHAATB00000001	5710238	H	A	H	H	-	H	H	A	H	H	H	H	A	A	-	A	H	H	A	A	-	A	H	A	H	-	A	-	A	H	A	A	H	H	-	H	H	-	A	-	H	H	H	H
lg1	42	Tag_1208	15.3	GWHAATB00000001	5864928	H	A	H	-	A	H	A	A	H	H	H	-	-	A	H	A	H	H	A	-	H	A	H	A	H	H	A	H	A	-	A	A	H	H	H	H	H	-	A	H	H	H	A	H
lg1	43	Tag_1250	15.9	GWHAATB00000001	5952956	H	A	H	-	A	H	H	A	H	H	H	H	A	A	H	H	H	H	A	A	A	A	H	A	H	H	A	H	A	H	A	A	H	H	H	H	H	H	A	H	H	H	H	H
lg1	44	Tag_1259	15.9	GWHAATB00000001	6035041	H	A	H	H	-	H	H	A	H	H	H	H	A	A	H	A	H	H	A	A	H	A	H	-	H	H	A	H	A	H	A	A	H	H	H	H	H	-	A	H	H	H	H	H
lg1	45	Tag_1258	15.9	GWHAATB00000001	6035034	H	A	H	H	-	H	H	A	H	H	H	H	A	A	H	A	H	H	A	A	H	A	H	-	H	H	A	H	A	H	A	A	H	H	H	H	H	-	A	H	H	H	H	H
lg1	*45	Tag_1260	15.9	GWHAATB00000001	6035041	H	A	H	H	-	H	H	A	H	H	H	H	A	A	H	A	H	H	A	A	H	A	H	-	H	H	A	H	A	H	A	A	H	H	H	H	H	-	A	H	H	H	H	H
lg1	*45	Tag_1262	15.9	GWHAATB00000001	6035389	H	A	H	H	-	H	H	A	H	H	H	H	A	A	H	A	H	H	A	A	H	A	H	-	H	H	A	H	A	H	A	A	H	H	H	H	H	-	A	H	H	H	H	H
lg1	*45	Tag_1263	15.9	GWHAATB00000001	6035427	H	A	H	H	-	H	H	A	H	-	H	H	A	A	H	A	H	H	A	A	H	A	H	-	H	H	A	H	A	H	A	A	H	H	H	H	H	-	A	H	H	H	H	H
lg1	46	Tag_1270	16.4	GWHAATB00000001	6083995	H	A	H	H	A	H	H	A	H	H	H	H	A	A	-	A	H	H	A	A	H	A	H	A	H	H	A	H	A	H	A	A	H	H	-	-	H	A	A	H	H	H	H	H
lg1	47	Tag_1098	16.4	GWHAATB00000001	5386815	H	A	H	H	A	H	H	A	H	H	H	H	A	A	H	A	H	H	A	A	H	A	H	A	H	H	A	H	A	H	A	A	H	H	H	H	H	H	A	H	H	H	H	H
lg1	48	Tag_1290	16.4	GWHAATB00000001	6104423	H	A	H	H	A	H	H	A	-	A	H	H	A	A	H	A	H	H	-	A	H	A	H	A	H	H	A	H	A	H	A	A	H	H	H	H	-	H	A	-	H	H	H	H
lg1	49	Tag_1323	17.4	GWHAATB00000001	6431819	H	A	H	H	A	H	H	A	H	H	H	H	A	A	H	A	H	H	A	A	H	A	H	A	H	H	A	H	A	H	A	A	H	H	H	H	H	H	A	H	H	H	H	H
lg1	50	Tag_1340	19.1	GWHAATB00000001	6597191	H	-	H	-	-	H	H	A	-	H	H	H	A	A	H	-	H	H	A	A	H	A	H	A	H	H	-	H	A	-	A	A	H	H	-	-	H	-	A	H	H	H	H	H
lg1	51	Tag_1338	19.1	GWHAATB00000001	6596913	H	-	H	A	A	H	H	A	-	H	H	H	A	A	H	-	H	H	A	A	H	A	H	A	H	H	-	H	A	-	A	A	H	H	-	-	H	-	A	H	H	H	H	H
lg1	52	Tag_1364	21.2	GWHAATB00000001	6821837	H	A	H	H	A	H	H	A	H	H	H	H	A	A	H	A	H	H	A	A	H	A	H	A	H	H	A	H	A	H	A	A	H	H	H	H	H	H	A	H	H	H	H	H
lg1	53	Tag_1365	21.2	GWHAATB00000001	6821845	H	A	H	H	A	H	H	A	H	H	H	H	A	-	H	A	H	H	A	-	H	A	H	A	H	H	A	-	A	H	A	A	H	H	H	A	H	H	A	H	H	H	H	H
lg1	54	Tag_1363	21.2	GWHAATB00000001	6821835	H	A	H	H	A	H	H	A	H	H	H	H	A	-	H	A	H	H	A	-	H	A	H	A	H	H	A	-	A	H	A	A	H	H	H	H	H	H	A	H	H	H	H	H
lg1	55	Tag_869	22.2	GWHAATB00000001	3862412	H	A	H	H	A	H	H	A	H	H	H	H	A	A	H	A	H	H	A	A	H	A	H	A	H	H	-	H	A	H	A	A	H	H	H	H	H	H	A	H	H	H	H	H
lg1	56	Tag_895	22.7	GWHAATB00000001	3971887	H	A	H	H	A	H	H	A	H	H	H	H	A	A	H	A	H	H	A	A	H	A	H	A	H	H	A	H	A	H	A	A	H	H	H	H	H	H	A	H	H	H	H	H
lg1	*56	Tag_907	22.7	GWHAATB00000001	4028520	H	A	H	H	A	H	H	A	H	H	H	H	A	A	H	A	H	H	A	A	H	A	H	A	H	H	A	H	A	H	A	A	H	H	H	H	H	H	A	H	H	H	H	H
lg1	*56	Tag_908	22.7	GWHAATB00000001	4028522	H	A	H	H	A	H	H	A	H	H	H	H	A	A	H	A	H	H	A	A	H	A	H	A	H	H	A	H	A	H	A	A	H	H	H	H	H	H	A	H	H	H	H	H
lg1	57	Tag_944	22.7	GWHAATB00000001	4247772	-	A	H	H	A	H	H	A	H	H	H	H	A	A	H	A	H	H	A	A	H	A	H	A	H	H	A	H	A	H	A	A	H	H	H	H	H	H	A	H	H	H	H	H
lg1	58	Tag_924	25.2	GWHAATB00000001	4071164	H	A	H	H	A	H	H	A	-	H	-	H	-	A	H	A	H	H	A	A	H	A	H	A	H	H	A	H	A	H	-	A	-	H	A	H	-	H	A	H	H	H	H	H
lg1	59	Tag_927	25.4	GWHAATB00000001	4071584	H	A	H	H	A	H	H	A	-	H	-	H	-	A	H	A	H	H	A	A	H	A	H	A	H	H	A	H	A	H	-	A	-	H	A	H	-	H	A	H	H	H	H	H
lg1	60	Tag_925	25.4	GWHAATB00000001	4071544	H	A	H	H	A	H	H	A	-	H	-	H	-	A	H	A	H	H	A	A	A	A	H	A	H	H	A	H	A	H	-	A	-	-	A	H	-	H	H	H	H	H	H	H
lg1	61	Tag_1410	28.5	GWHAATB00000001	7120034	H	A	H	H	A	H	H	A	H	H	H	H	A	A	H	A	H	-	H	A	H	A	H	A	H	H	A	H	A	H	A	A	H	H	H	H	H	H	A	H	H	H	H	H
lg1	62	Tag_991	28.5	GWHAATB00000001	4689104	H	A	H	H	A	H	H	A	H	H	H	H	A	A	H	A	H	H	H	A	H	A	H	A	H	H	A	H	A	H	A	A	H	H	H	H	H	H	A	H	H	H	H	H
lg1	63	Tag_962	28.5	GWHAATB00000001	4482226	H	A	H	H	A	H	H	A	H	H	H	H	A	A	H	A	H	-	H	H	H	A	H	A	H	H	A	H	A	H	A	A	H	H	H	H	H	H	A	H	H	H	H	H
lg1	64	Tag_1015	29.4	GWHAATB00000001	4783660	H	A	H	H	A	H	H	A	H	H	A	H	A	A	H	A	-	A	A	A	H	A	H	A	H	A	A	H	A	H	A	A	H	A	H	H	H	A	A	H	A	-	H	H
lg1	65	Tag_1485	34.6	GWHAATB00000001	7545326	H	-	A	H	A	H	H	A	H	H	-	-	A	A	H	A	A	-	H	A	H	A	H	A	H	A	A	H	A	-	A	A	H	H	H	-	-	H	A	H	H	-	A	H
lg1	66	Tag_1484	35.1	GWHAATB00000001	7545325	H	-	A	H	A	H	H	A	H	H	H	-	A	A	H	A	-	-	H	A	H	A	H	A	H	A	A	H	A	-	A	A	H	H	H	-	-	H	A	H	H	-	A	H
lg1	67	Tag_1480	36.2	GWHAATB00000001	7545302	H	-	H	H	-	H	H	A	-	H	H	-	A	A	H	A	-	H	H	A	H	A	H	A	H	-	A	H	A	-	-	A	H	H	H	H	-	H	A	H	H	-	A	H
lg1	*67	Tag_1481	36.2	GWHAATB00000001	7545303	H	-	H	H	-	H	H	A	-	H	H	-	A	A	H	A	-	H	H	A	H	A	H	A	H	-	A	H	A	-	-	A	H	H	H	H	-	H	A	H	H	-	A	H
lg1	*67	Tag_1482	36.2	GWHAATB00000001	7545306	H	-	H	H	-	H	H	A	-	H	H	-	A	A	H	A	-	H	H	A	-	A	H	A	H	-	A	H	A	-	-	A	H	H	H	H	-	H	A	H	H	-	A	H
lg1	68	Tag_1466	37.4	GWHAATB00000001	7474756	H	-	H	H	A	H	H	H	H	H	H	H	A	A	H	A	H	H	H	A	H	A	H	A	H	H	A	H	A	H	A	-	A	H	H	H	H	H	A	-	H	H	A	H
lg1	69	Tag_1478	38.2	GWHAATB00000001	7545166	H	A	H	H	A	H	H	A	H	H	-	H	A	A	H	A	H	H	H	A	H	A	H	A	H	H	A	H	A	H	A	A	H	H	H	A	H	H	A	H	H	H	A	H
lg1	70	Tag_1479	38.2	GWHAATB00000001	7545188	H	A	H	H	A	H	H	A	H	H	-	H	A	A	H	A	H	H	H	A	H	A	H	A	H	H	A	H	A	H	A	A	H	H	H	A	H	H	A	H	H	H	A	H
lg1	71	Tag_1487	38.8	GWHAATB00000001	7612942	H	A	H	H	A	H	H	A	H	H	H	H	A	A	H	A	H	H	H	A	H	A	H	A	H	H	A	H	A	H	A	A	H	H	H	H	H	H	A	H	H	H	A	H
lg1	72	Tag_1500	38.8	GWHAATB00000001	7658541	H	A	H	H	A	H	H	A	H	H	H	H	A	A	H	A	H	H	H	A	-	A	H	A	H	-	A	H	A	-	A	A	H	A	-	-	H	H	A	H	H	H	-	H
lg1	*72	Tag_1501	38.8	GWHAATB00000001	7658574	H	A	H	H	A	H	H	A	H	H	H	H	A	A	H	A	H	H	H	A	-	A	-	A	H	-	A	H	A	-	A	A	H	A	-	-	H	H	A	H	H	H	-	H
lg1	73	Tag_1505	39.3	GWHAATB00000001	7755384	H	A	H	H	A	H	H	A	-	H	H	H	A	A	H	A	H	H	H	A	H	A	H	A	H	H	A	H	A	H	A	A	H	H	H	H	H	H	A	H	H	H	A	H
lg1	*73	Tag_1506	39.3	GWHAATB00000001	7755390	H	A	H	H	A	H	H	A	-	H	H	H	A	A	H	A	H	H	H	A	H	A	H	A	H	H	A	H	A	H	A	A	H	H	H	H	H	H	A	H	H	H	A	H
lg1	74	Tag_1497	40.5	GWHAATB00000001	7650035	-	A	H	H	A	-	H	A	H	H	H	H	A	A	H	A	H	-	H	-	H	-	H	A	H	-	A	H	A	H	-	-	H	H	H	H	H	H	A	A	H	H	A	H
lg1	75	Tag_1492	41.7	GWHAATB00000001	7649861	-	A	H	H	A	-	H	A	H	H	H	H	H	A	H	A	H	-	H	-	H	-	H	A	H	-	A	H	A	H	-	-	H	H	H	H	H	H	H	H	H	H	A	H
lg1	76	Tag_1496	41.7	GWHAATB00000001	7650021	-	A	H	H	A	-	H	A	H	H	H	H	H	A	H	A	H	-	H	-	H	-	H	A	H	-	A	H	A	H	-	-	H	H	H	H	H	H	A	H	H	H	A	H
lg1	77	Tag_1495	41.7	GWHAATB00000001	7649996	-	A	H	H	A	-	H	A	H	H	H	H	A	A	H	A	H	-	H	-	H	-	H	A	H	-	A	H	A	H	-	-	H	H	H	H	H	H	A	H	H	H	A	H
lg1	78	Tag_1498	41.7	GWHAATB00000001	7650055	-	A	H	H	A	-	H	A	H	H	H	H	A	A	H	A	H	-	H	-	H	-	H	A	H	-	A	H	A	H	-	-	H	H	H	H	H	H	A	H	H	H	A	H
lg1	79	Tag_1552	43.4	GWHAATB00000001	8034587	H	A	H	H	A	H	H	A	H	H	H	H	A	A	H	A	H	H	H	A	H	A	H	A	H	H	H	H	A	H	H	A	H	H	H	H	H	H	A	H	H	H	A	H
lg1	80	Tag_1550	43.4	GWHAATB00000001	8026093	H	A	H	H	A	H	H	A	H	H	H	H	A	A	H	A	H	H	H	A	H	A	H	A	H	H	H	H	A	H	A	A	H	H	H	H	H	H	A	H	H	H	A	H
lg1	81	Tag_1548	43.4	GWHAATB00000001	8025830	H	A	H	H	A	H	H	A	H	H	H	H	A	A	H	A	H	H	H	A	H	A	H	A	H	H	H	H	A	H	A	A	H	H	H	H	H	H	A	H	H	H	A	H
lg1	82	Tag_1573	43.4	GWHAATB00000001	8127476	H	A	H	H	A	H	H	A	H	H	H	H	A	A	H	A	H	H	H	A	H	A	H	A	H	H	H	H	A	H	A	A	H	H	H	H	H	H	A	H	H	H	A	H
lg1	*82	Tag_1523	43.4	GWHAATB00000001	7802815	H	A	H	H	A	H	H	A	H	H	H	H	A	A	H	A	-	H	H	A	H	A	H	A	H	H	H	H	A	H	A	A	H	H	H	H	H	-	A	H	H	H	A	H
lg1	83	Tag_1691	43.6	GWHAATB00000001	8873702	H	-	-	H	-	H	H	A	H	H	H	H	A	A	-	A	H	H	H	A	H	A	H	A	-	H	-	H	A	H	A	A	H	-	H	-	H	-	-	H	H	H	-	-
lg1	84	Tag_1594	43.8	GWHAATB00000001	8283901	H	A	H	H	A	H	H	A	H	H	H	H	A	A	H	A	H	H	H	A	H	A	H	A	H	H	H	H	A	H	A	A	H	H	H	H	H	H	A	H	H	H	A	H
lg1	*84	Tag_1595	43.8	GWHAATB00000001	8284047	H	A	H	H	A	H	H	A	H	H	H	H	A	A	H	A	H	H	H	A	H	A	H	A	H	H	H	H	A	H	A	A	H	H	H	H	H	H	A	H	H	H	A	H
lg1	*84	Tag_1596	43.8	GWHAATB00000001	8284048	H	A	H	H	A	H	H	A	H	H	H	H	A	A	H	A	H	H	H	A	H	A	H	A	H	H	H	H	A	H	A	A	H	H	H	H	H	H	A	H	H	H	A	H
lg1	*84	Tag_1597	43.8	GWHAATB00000001	8284056	H	A	H	H	A	H	H	A	H	H	H	H	A	A	H	A	H	H	H	A	H	A	H	A	H	H	H	H	A	H	A	A	H	H	H	H	H	H	A	H	H	H	A	H
lg1	*84	Tag_1598	43.8	GWHAATB00000001	8314173	H	A	H	H	A	H	H	A	H	H	H	H	A	A	H	A	H	H	H	A	H	A	H	A	H	H	H	H	A	H	A	A	H	H	H	H	H	H	A	H	H	H	A	H
lg1	*84	Tag_1600	43.8	GWHAATB00000001	8314185	H	A	H	H	A	H	H	A	H	H	H	H	A	A	H	A	H	H	H	A	H	A	H	A	H	H	H	H	A	H	A	A	H	H	H	H	H	H	A	H	H	H	A	H
lg1	*84	Tag_1602	43.8	GWHAATB00000001	8314337	H	A	H	H	A	H	H	A	H	H	H	H	A	A	H	A	H	H	H	A	H	A	H	A	H	H	H	H	A	H	A	A	H	H	H	H	H	H	A	H	H	H	A	H
lg1	*84	Tag_1592	43.8	GWHAATB00000001	8283859	H	A	H	H	A	H	H	A	H	H	H	H	A	A	H	A	H	H	H	A	H	A	H	A	H	H	H	H	A	H	A	A	H	H	H	H	H	H	A	H	H	H	A	H
lg1	*84	Tag_1593	43.8	GWHAATB00000001	8283860	H	A	H	H	A	H	H	A	H	H	H	H	A	A	H	A	H	H	H	A	H	A	H	A	H	H	H	H	A	H	A	A	H	H	H	H	H	H	A	H	H	H	A	H
lg1	*84	Tag_1599	43.8	GWHAATB00000001	8314177	H	A	H	H	A	H	H	A	H	H	H	H	A	A	H	A	H	H	H	A	H	A	H	A	H	H	H	H	A	H	A	A	H	H	H	H	H	H	A	H	H	H	A	H
lg1	85	Tag_1603	43.8	GWHAATB00000001	8314345	H	A	H	H	A	H	H	A	H	H	H	H	A	A	H	A	H	H	H	A	H	A	H	A	H	H	H	H	A	H	A	A	H	H	H	H	H	H	A	H	H	H	A	H
lg1	86	Tag_1703	43.8	GWHAATB00000001	8900952	H	A	H	H	A	H	H	A	H	H	H	H	A	A	H	A	H	H	H	A	H	H	H	A	H	H	H	H	A	H	A	A	H	H	H	H	H	H	H	H	H	H	A	H
lg1	87	Tag_1642	44.1	GWHAATB00000001	8576513	H	A	H	-	-	H	H	A	H	-	H	H	A	A	-	-	H	H	H	A	H	A	H	A	H	H	-	A	-	-	A	-	H	H	-	H	H	-	-	H	H	-	-	H
lg1	88	Tag_1684	44.6	GWHAATB00000001	8795677	H	-	H	H	-	H	H	A	H	-	H	A	A	A	H	A	H	H	H	A	H	A	H	A	-	A	H	A	A	-	A	A	H	H	-	H	H	-	H	H	H	-	A	H
lg1	89	Tag_1610	45.6	GWHAATB00000001	8342252	H	-	H	H	A	-	H	A	H	H	-	H	A	A	-	A	H	H	H	A	H	A	H	A	H	H	H	H	A	H	A	A	H	H	H	H	H	-	A	H	A	-	-	H
lg1	90	Tag_1612	45.6	GWHAATB00000001	8342781	H	-	H	H	A	H	H	A	H	H	-	H	A	A	-	-	H	H	H	A	H	A	H	A	H	H	H	H	A	H	A	A	H	H	H	H	H	-	A	H	H	-	-	H
lg1	*90	Tag_1613	45.6	GWHAATB00000001	8342783	H	-	H	H	A	H	H	A	H	H	-	H	A	A	-	-	H	H	H	A	H	A	H	A	H	H	H	H	A	H	A	A	H	H	H	H	H	-	A	H	H	-	-	H
lg1	*90	Tag_1614	45.6	GWHAATB00000001	8342784	H	-	H	H	A	H	H	A	H	H	-	H	A	A	-	-	H	H	H	A	H	A	H	A	H	H	H	H	A	H	A	A	H	H	H	H	H	-	A	H	H	-	-	H
lg1	*90	Tag_1615	45.6	GWHAATB00000001	8342785	H	-	H	H	A	H	H	A	H	H	-	H	A	A	-	-	H	H	H	A	H	A	H	A	H	H	H	H	A	H	A	A	H	H	H	H	H	-	A	H	H	-	-	H
lg1	*90	Tag_1616	45.6	GWHAATB00000001	8342786	H	-	H	H	A	H	H	A	H	H	-	H	A	A	-	-	H	H	H	A	H	A	H	A	H	H	H	H	A	H	A	A	H	H	H	H	H	-	A	H	H	-	-	H
lg1	91	Tag_1836	47.6	GWHAATB00000001	9539298	H	A	H	H	A	H	H	A	H	-	H	H	A	A	-	A	H	-	H	A	H	A	H	A	H	H	H	-	A	H	A	A	H	H	H	-	-	H	H	-	H	-	A	H
lg1	92	Tag_1729	48.1	GWHAATB00000001	9099972	H	A	H	H	A	H	H	A	H	H	H	H	A	A	H	H	H	H	H	A	H	A	H	A	H	H	H	H	A	H	A	A	H	H	H	H	H	H	H	H	H	H	A	H
lg1	93	Tag_1763	48.1	GWHAATB00000001	9237002	H	A	H	H	A	H	H	A	H	H	H	H	A	A	H	A	H	H	H	A	H	A	H	A	H	H	H	H	A	H	A	A	H	H	H	H	H	H	H	H	H	H	A	H
lg1	*93	Tag_1766	48.1	GWHAATB00000001	9244340	H	A	H	H	A	H	H	A	H	H	H	H	A	A	H	A	H	H	H	A	H	A	H	A	H	H	H	H	A	H	A	A	H	H	H	H	H	H	H	H	H	H	A	H
lg1	*93	Tag_1771	48.1	GWHAATB00000001	9253417	H	A	H	H	A	H	H	A	H	H	H	H	A	A	H	A	H	H	H	A	H	A	H	A	H	H	H	H	A	H	A	A	H	H	H	H	H	H	H	H	H	H	A	H
lg1	*93	Tag_1810	48.1	GWHAATB00000001	9420422	H	A	H	H	A	H	H	A	H	H	H	H	A	A	H	A	H	H	H	A	H	A	H	A	H	H	H	H	A	H	A	A	H	H	H	H	H	H	H	H	H	H	A	H
lg1	94	Tag_1802	48.1	GWHAATB00000001	9359746	H	A	H	H	A	H	H	A	H	H	H	H	A	A	H	A	H	H	H	A	H	A	H	A	H	H	H	H	A	H	A	A	H	H	H	H	H	H	H	H	H	H	A	H
lg1	95	Tag_1721	48.6	GWHAATB00000001	9087579	-	A	H	H	A	H	H	A	H	H	H	H	A	A	H	-	H	H	-	-	-	A	H	A	H	-	H	H	A	H	A	A	H	H	H	H	H	H	H	-	H	H	A	H
lg1	96	Tag_1757	49.7	GWHAATB00000001	9204735	H	A	H	H	A	H	H	A	H	-	H	H	A	-	H	A	H	H	H	A	H	A	H	A	H	H	H	A	A	H	A	A	H	H	H	H	H	H	H	-	H	H	A	H
lg1	97	Tag_1758	49.7	GWHAATB00000001	9204736	H	A	H	H	A	H	H	A	H	-	H	H	A	-	H	A	H	H	H	A	H	A	H	A	H	H	H	A	A	H	A	A	H	H	H	-	H	H	H	-	H	H	A	H
lg1	98	Tag_1812	52.3	GWHAATB00000001	9422064	H	-	H	H	A	H	H	A	H	H	-	H	A	A	H	A	H	H	H	-	H	-	H	A	-	H	-	H	A	A	-	A	H	H	H	-	H	H	H	H	H	H	A	H
lg1	99	Tag_1898	53.3	GWHAATB00000001	9990568	H	A	H	H	A	H	H	A	H	H	H	H	A	A	H	A	H	H	H	A	H	H	H	A	H	A	H	H	A	A	A	A	H	H	H	H	H	H	H	H	H	H	A	H
lg1	*99	Tag_1900	53.3	GWHAATB00000001	9990576	H	A	H	H	A	H	H	A	H	H	H	H	A	A	H	A	H	H	H	A	H	H	H	A	H	A	H	H	A	A	A	A	H	H	H	H	H	H	H	H	H	H	A	H
lg1	*99	Tag_1896	53.3	GWHAATB00000001	9990502	H	A	H	H	A	H	H	A	H	H	H	H	A	A	H	A	H	H	H	A	H	H	H	A	H	A	H	H	A	A	A	A	H	H	H	H	H	H	H	H	H	H	A	H
lg1	100	Tag_1897	53.3	GWHAATB00000001	9990566	H	A	H	H	A	H	H	A	H	H	H	H	A	A	H	A	H	H	H	A	H	H	H	A	H	A	H	H	A	A	A	A	H	H	H	H	H	H	H	H	H	H	A	H
lg1	*100	Tag_1899	53.3	GWHAATB00000001	9990570	H	A	H	H	A	H	H	A	H	H	H	H	A	A	H	A	H	H	H	A	H	H	H	A	H	A	H	H	A	A	A	A	H	H	H	H	H	H	H	H	H	H	A	H
lg1	101	Tag_1892	53.8	GWHAATB00000001	9981884	H	A	H	H	A	H	H	A	H	H	H	H	-	A	H	A	H	H	H	A	H	H	H	H	H	H	H	H	A	A	A	A	H	H	H	H	H	H	H	H	H	H	A	H
lg1	102	Tag_1936	54.3	GWHAATB00000001	10184167	-	H	H	H	A	H	H	-	H	H	H	H	A	A	-	A	H	H	H	-	-	A	H	-	H	H	H	H	A	A	A	A	H	H	H	H	H	H	H	H	H	H	A	H
lg1	103	Tag_1955	54.3	GWHAATB00000001	10216648	H	A	H	H	A	H	H	A	H	H	-	H	A	A	H	A	-	H	H	A	H	A	H	A	H	H	H	H	A	A	A	A	H	H	H	H	H	H	H	H	H	H	A	H
lg1	104	Tag_1887	54.3	GWHAATB00000001	9968042	H	A	H	-	A	H	H	A	H	H	H	H	A	A	H	A	H	H	H	A	H	A	H	A	-	-	H	H	A	A	A	A	H	H	H	H	H	H	H	H	H	H	A	H
lg1	*104	Tag_1888	54.3	GWHAATB00000001	9968044	H	A	H	-	A	H	H	A	H	H	H	H	A	A	H	A	H	H	H	A	H	A	H	A	-	-	H	H	A	A	A	A	H	H	H	H	H	H	H	H	H	H	A	H
lg1	105	Tag_1850	54.8	GWHAATB00000001	9678496	-	A	H	H	A	H	H	A	H	-	H	H	A	A	H	A	H	H	H	A	H	A	H	A	H	-	H	H	A	A	A	A	H	H	H	H	H	H	H	H	H	H	A	H
lg1	106	Tag_2117	57.2	GWHAATB00000001	11405198	H	A	H	H	A	H	H	A	H	H	H	H	A	A	H	A	H	H	H	A	H	A	H	A	-	H	H	H	A	A	A	A	H	H	-	A	H	H	H	H	H	H	A	-
lg1	107	Tag_2112	57.2	GWHAATB00000001	11274868	H	A	H	H	A	H	H	A	H	H	H	H	A	A	H	A	H	H	H	A	H	A	H	A	H	H	H	H	A	A	A	A	H	H	H	A	H	H	H	H	H	H	A	H
lg1	108	Tag_2105	57.7	GWHAATB00000001	11246552	H	A	H	H	A	H	H	A	H	H	H	H	A	A	H	A	H	H	H	A	H	A	H	A	H	H	H	H	A	A	A	A	H	H	H	A	H	H	H	H	H	H	A	H
lg1	*108	Tag_2106	57.7	GWHAATB00000001	11246567	H	A	H	H	A	H	H	A	H	H	H	H	A	A	H	A	H	H	H	A	H	A	H	A	H	H	H	H	A	A	A	A	H	H	H	A	H	H	H	H	H	H	A	H
lg1	109	Tag_2023	58.7	GWHAATB00000001	10646353	H	A	H	H	A	H	H	A	H	H	H	H	A	A	H	A	H	H	H	A	H	A	H	A	H	H	H	H	A	A	A	A	H	H	H	A	H	H	H	H	H	H	A	H
lg1	110	Tag_2057	60.2	GWHAATB00000001	10899589	H	A	H	H	A	H	H	-	H	H	H	H	H	A	H	A	H	H	H	A	H	A	-	A	H	H	H	H	A	A	A	A	H	H	H	A	H	H	H	H	H	H	A	H
lg1	111	Tag_2157	61.1	GWHAATB00000001	11553261	H	-	H	H	-	H	H	A	H	H	H	H	H	A	H	A	-	H	H	A	-	A	H	A	H	H	H	H	A	A	A	-	H	H	H	A	-	-	H	H	H	-	A	H
lg1	112	Tag_2156	61.1	GWHAATB00000001	11553258	H	-	H	H	-	H	H	A	H	H	H	H	H	A	H	A	-	H	H	A	-	A	H	A	H	H	H	H	A	A	A	-	H	H	H	A	-	-	H	H	H	-	A	H
lg1	113	Tag_2168	61.1	GWHAATB00000001	11555967	H	A	H	H	A	H	H	A	H	H	H	H	H	A	H	A	H	H	H	A	H	A	H	A	H	H	H	H	A	A	A	A	H	H	H	A	H	A	H	H	H	H	A	H
lg1	114	Tag_2154	61.1	GWHAATB00000001	11542430	H	A	H	H	A	H	H	A	H	H	H	H	H	A	H	A	H	H	H	A	H	A	H	A	H	H	H	H	A	A	A	A	H	H	H	A	H	A	H	H	H	H	A	H
lg1	115	Tag_2151	64.3	GWHAATB00000001	11528175	H	A	A	H	A	H	H	A	H	H	H	H	A	A	H	A	H	H	H	A	H	A	H	A	H	H	H	H	A	A	A	A	H	H	H	A	H	A	H	H	H	H	A	H
lg1	*115	Tag_2152	64.3	GWHAATB00000001	11528205	H	A	A	H	A	H	H	A	H	H	H	H	A	A	H	A	H	H	H	A	H	A	H	A	H	H	H	H	A	A	A	A	H	H	H	A	H	A	H	H	H	H	A	H
lg1	*115	Tag_2153	64.3	GWHAATB00000001	11528212	H	A	A	H	A	H	H	A	H	H	H	H	A	A	H	A	H	H	H	A	H	A	H	A	H	H	H	H	A	A	A	A	H	H	H	A	H	A	H	H	H	H	A	H
lg1	116	Tag_2148	64.3	GWHAATB00000001	11528111	H	A	H	H	A	H	H	A	H	H	H	H	A	A	H	A	H	H	H	A	H	A	H	A	H	H	H	H	A	A	A	A	H	H	H	A	H	A	H	H	H	H	A	H
lg1	117	Tag_2223	66	GWHAATB00000001	12009602	H	A	H	H	A	-	H	A	H	H	H	H	H	A	H	A	H	H	H	A	H	H	A	A	H	H	H	H	-	A	A	A	-	H	H	A	H	A	H	H	H	H	A	H
lg1	118	Tag_2215	66	GWHAATB00000001	11863781	H	A	H	H	A	H	H	A	H	H	H	H	H	A	H	A	H	H	H	A	H	A	H	A	H	H	H	H	A	A	A	A	H	H	H	A	H	A	H	H	H	H	A	H
lg1	119	Tag_254956	66.3	GWHAATB00072780	4208	H	A	H	H	A	H	H	A	H	H	H	H	H	A	H	A	H	H	A	A	H	A	H	A	H	H	H	H	A	A	A	A	H	H	H	A	H	A	H	H	H	H	A	H
lg1	120	Tag_2197	66.3	GWHAATB00000001	11688350	-	A	H	H	A	H	H	A	H	A	-	H	H	A	H	A	H	-	H	A	H	A	H	A	H	H	H	A	A	A	A	A	H	H	H	A	-	A	H	H	H	H	A	H
lg1	121	Tag_2279	70.8	GWHAATB00000001	12339401	H	A	H	H	A	H	H	A	H	H	-	H	H	A	H	A	-	H	H	A	H	H	H	A	H	H	H	H	-	A	A	A	-	H	H	-	H	A	A	H	H	H	-	H
lg1	122	Tag_2280	70.8	GWHAATB00000001	12339422	H	A	H	H	A	H	H	A	H	H	-	H	H	A	H	A	-	H	H	A	H	H	H	A	H	H	H	H	-	A	A	A	-	H	H	-	H	A	H	H	H	H	-	H
lg1	123	Tag_2309	74.1	GWHAATB00000001	12472378	H	A	H	H	A	H	H	A	H	H	H	H	H	A	H	A	H	H	H	A	H	H	H	A	H	H	H	H	A	A	A	A	H	H	H	A	H	H	H	H	H	H	A	H
lg1	124	Tag_2281	74.6	GWHAATB00000001	12341398	H	A	H	H	A	H	H	A	H	H	H	H	H	A	H	A	H	H	H	A	H	H	-	-	H	H	H	H	A	A	A	A	H	H	H	A	H	A	H	H	H	H	A	H
lg1	125	Tag_2290	74.6	GWHAATB00000001	12367470	H	A	H	H	A	H	H	A	H	H	H	H	H	A	H	A	H	H	H	A	H	H	H	A	H	H	H	H	A	A	A	A	H	H	H	A	H	A	H	H	H	H	A	H
lg1	*125	Tag_2288	74.6	GWHAATB00000001	12367209	H	A	H	H	A	H	H	A	H	H	H	H	H	A	H	A	H	H	H	A	-	H	H	A	H	H	H	H	A	A	A	A	H	H	H	A	H	A	H	H	H	H	A	H
lg1	*125	Tag_2289	74.6	GWHAATB00000001	12367256	H	A	H	H	A	H	H	A	H	H	H	H	H	A	H	A	H	H	H	A	-	H	H	A	H	H	H	H	A	A	A	A	H	H	H	A	H	A	H	H	H	H	A	H
lg1	*125	Tag_2293	74.6	GWHAATB00000001	12367589	H	A	H	H	A	H	H	A	H	H	H	H	H	A	H	A	H	H	H	A	H	H	H	A	H	-	H	H	A	A	A	A	H	H	H	A	H	A	H	H	H	H	A	H
lg1	*125	Tag_2277	74.6	GWHAATB00000001	12275889	H	A	H	H	A	H	H	-	H	H	H	H	H	A	H	A	H	H	H	A	H	H	H	A	H	H	H	H	A	A	A	A	H	-	H	A	H	A	H	-	H	H	A	H
lg1	126	Tag_2294	74.6	GWHAATB00000001	12367601	H	A	H	H	A	H	H	A	H	H	H	H	H	A	H	A	H	H	H	A	H	H	H	A	H	H	H	H	A	A	A	A	H	H	H	A	H	A	H	H	H	H	A	H
lg1	127	Tag_2270	74.6	GWHAATB00000001	12224431	H	A	H	H	A	H	H	A	H	H	H	H	H	-	H	A	H	H	H	A	-	H	H	-	H	A	H	H	-	-	A	A	H	H	H	A	H	A	H	H	H	H	A	H
lg1	128	Tag_2292	74.6	GWHAATB00000001	12367534	H	A	H	H	A	H	H	A	H	H	H	H	H	A	H	A	H	H	H	H	-	H	H	A	H	H	H	H	H	A	A	A	H	H	H	A	H	A	H	H	H	H	A	H
lg1	129	Tag_2316	75.1	GWHAATB00000001	12496329	H	A	-	-	A	H	H	A	H	H	A	H	H	A	H	A	H	H	H	H	H	H	H	A	H	H	-	H	A	A	A	A	-	H	H	-	H	-	-	H	H	H	A	H
lg1	130	Tag_2318	75.1	GWHAATB00000001	12498597	H	A	H	H	A	H	H	A	H	H	A	H	H	A	H	A	H	H	H	A	H	H	H	A	H	H	H	H	A	A	A	A	H	H	H	A	H	A	H	H	H	H	A	H
lg1	131	Tag_2325	75.1	GWHAATB00000001	12614393	H	A	H	H	A	H	H	A	H	H	A	H	H	A	H	A	H	H	H	A	H	H	H	A	H	H	H	H	A	A	A	A	H	H	H	A	H	A	H	H	H	H	A	H
lg1	132	Tag_2349	76.1	GWHAATB00000001	12739457	H	-	H	H	A	H	H	-	H	-	A	H	-	A	H	-	H	A	H	A	-	H	H	A	H	H	H	H	A	A	A	A	H	H	-	A	H	-	H	H	H	H	A	A
lg1	133	Tag_2380	77.1	GWHAATB00000001	12937925	H	H	H	H	A	H	H	A	H	H	A	H	H	A	H	A	H	H	H	A	H	H	H	A	H	H	H	H	A	A	A	A	H	H	H	A	H	A	H	-	H	H	A	A
lg1	134	Tag_2838	82.8	GWHAATB00000001	15598356	H	H	H	H	A	H	H	A	H	H	A	H	H	H	H	A	H	H	H	A	H	H	H	A	H	H	H	A	A	A	A	H	H	H	H	A	H	A	H	H	H	H	A	A
lg1	135	Tag_2836	85.3	GWHAATB00000001	15598353	H	H	H	H	A	H	H	A	H	H	A	H	H	A	H	A	H	A	H	A	H	H	H	A	H	H	H	A	A	A	A	A	H	H	A	A	H	A	H	H	H	H	A	A
lg1	136	Tag_2837	86.2	GWHAATB00000001	15598355	H	H	H	H	A	H	H	A	H	H	A	H	H	A	H	A	H	A	H	A	H	H	H	A	H	H	H	A	A	A	A	A	H	H	A	A	H	A	H	H	H	H	A	A
lg1	137	Tag_2834	86.3	GWHAATB00000001	15598348	H	H	H	H	A	H	H	A	H	H	A	H	H	A	H	A	H	A	H	A	H	H	H	A	H	H	H	A	A	A	A	A	H	H	A	A	H	A	H	H	H	H	A	A
lg1	138	Tag_2835	86.8	GWHAATB00000001	15598351	H	H	H	H	A	H	H	A	H	H	A	H	H	A	H	A	H	A	H	A	H	H	H	A	H	H	H	A	A	A	A	A	H	H	A	A	H	A	H	H	H	-	A	A
lg1	*138	Tag_2839	86.8	GWHAATB00000001	15598357	H	H	H	H	A	H	H	A	H	H	A	H	H	A	H	A	H	A	H	A	H	H	H	A	H	H	H	A	A	A	A	A	H	H	A	A	H	A	H	H	H	H	A	A
lg1	*138	Tag_2840	86.8	GWHAATB00000001	15598359	H	H	H	H	A	H	H	A	H	H	A	H	H	A	H	A	H	A	H	A	H	H	H	A	H	H	H	A	A	A	A	A	H	H	A	A	H	A	H	H	H	H	A	A
lg1	139	Tag_2841	87.3	GWHAATB00000001	15598365	H	H	H	H	A	H	H	A	H	H	A	H	H	A	H	A	H	A	H	A	H	H	H	A	H	H	H	A	A	A	A	A	H	H	A	A	H	A	H	H	H	H	A	A
lg1	140	Tag_2888	88.3	GWHAATB00000001	15966124	H	H	H	H	A	H	H	A	H	H	A	H	H	A	H	A	H	A	-	A	H	H	H	A	H	H	H	H	A	A	A	A	H	H	A	A	H	A	H	H	H	H	A	A
lg1	141	Tag_2537	88.3	GWHAATB00000001	13714043	H	H	H	H	A	H	H	A	H	H	A	H	H	A	H	A	H	A	H	A	H	H	H	A	H	H	H	H	A	A	A	A	H	H	A	A	H	A	H	H	H	H	A	A
lg1	*141	Tag_2538	88.3	GWHAATB00000001	13714061	H	H	H	H	A	H	H	A	H	H	A	H	H	A	H	A	H	A	H	A	H	H	H	A	H	H	H	H	A	A	A	A	H	H	A	A	H	A	H	H	H	H	A	A
lg1	142	Tag_2536	88.3	GWHAATB00000001	13714041	H	H	H	-	A	H	H	A	H	H	A	H	H	A	H	A	H	A	H	A	H	H	H	A	H	H	H	H	A	A	A	A	H	H	A	A	H	A	H	H	H	H	A	A
lg1	143	Tag_2522	88.3	GWHAATB00000001	13656397	A	H	H	H	A	H	H	A	H	H	A	H	H	A	H	A	H	A	H	A	H	H	H	A	H	H	H	H	A	A	A	A	H	H	A	A	H	A	H	H	H	H	A	A
lg1	*143	Tag_2857	88.3	GWHAATB00000001	15695172	-	H	H	H	A	H	H	A	H	H	A	H	H	A	H	A	H	-	H	-	-	H	H	-	H	-	H	H	A	A	A	A	H	H	A	A	H	A	H	H	H	H	A	-
lg1	*143	Tag_2856	88.3	GWHAATB00000001	15695021	-	H	H	H	A	H	H	A	H	H	A	H	H	A	H	A	H	-	H	-	-	H	H	-	H	-	H	H	A	A	A	A	H	H	A	A	H	A	H	H	H	H	A	-
lg1	144	Tag_2699	88.3	GWHAATB00000001	14824459	H	H	H	H	A	H	H	A	H	H	A	H	H	A	H	A	H	A	H	A	H	H	H	A	H	H	H	H	A	A	A	A	H	H	A	A	H	A	H	H	H	H	A	A
lg1	*144	Tag_2523	88.3	GWHAATB00000001	13656602	H	H	H	H	A	H	H	A	H	H	A	H	H	A	H	A	H	A	H	A	H	H	H	A	H	H	H	H	A	A	A	A	H	H	A	A	H	A	H	H	H	H	A	A
lg1	145	Tag_2854	88.3	GWHAATB00000001	15688822	H	H	H	H	A	H	H	A	H	H	A	H	H	A	H	A	H	A	H	A	H	H	H	A	H	H	H	H	A	A	A	A	H	H	A	A	H	A	H	H	H	H	A	A
lg1	*145	Tag_2877	88.3	GWHAATB00000001	15866140	H	H	H	H	A	H	H	A	H	H	A	H	H	A	H	A	H	A	H	A	H	H	H	A	H	H	H	H	A	A	A	A	H	H	A	A	H	A	H	H	H	H	A	A
lg1	*145	Tag_2879	88.3	GWHAATB00000001	15866256	H	H	H	H	A	H	H	A	H	H	A	H	H	A	H	A	H	A	H	A	H	H	H	A	H	H	H	H	A	A	A	A	H	H	A	A	H	A	H	H	H	H	A	A
lg1	*145	Tag_3829	88.3	GWHAATB00000001	23460413	H	H	H	H	A	H	H	A	H	H	A	H	H	A	H	A	H	A	H	A	H	H	H	A	H	H	H	H	A	A	A	A	H	H	A	A	H	A	H	H	H	H	A	A
lg1	146	Tag_2855	88.3	GWHAATB00000001	15689166	H	H	H	H	A	H	H	A	H	H	A	H	H	A	H	A	H	A	H	A	H	H	H	A	H	H	H	H	A	A	A	A	H	H	A	A	H	A	H	H	H	H	A	A
lg1	147	Tag_2830	88.6	GWHAATB00000001	15537583	H	H	H	H	A	H	H	A	H	-	A	H	H	A	H	A	H	A	H	A	H	H	H	A	H	H	H	H	H	A	A	A	H	H	A	A	H	A	H	H	H	H	A	A
lg1	148	Tag_2714	88.6	GWHAATB00000001	14952726	H	H	H	H	A	H	H	A	H	H	A	H	H	A	H	A	H	A	H	A	H	H	H	A	H	H	H	H	H	A	A	H	H	H	A	A	H	A	H	H	H	H	A	A
lg1	149	Tag_2506	91.4	GWHAATB00000001	13616761	H	H	H	H	-	H	H	A	H	H	-	H	H	A	H	A	H	A	-	A	H	H	H	-	H	-	H	H	-	A	-	A	H	A	H	A	H	-	-	H	H	H	A	A
lg1	150	Tag_2509	91.4	GWHAATB00000001	13616807	H	H	H	H	-	H	H	A	H	H	-	H	H	A	H	A	H	A	-	A	H	H	H	-	H	-	H	H	-	A	-	A	H	A	H	A	H	-	-	H	H	H	A	A
lg1	151	Tag_2477	93.2	GWHAATB00000001	13492493	H	H	H	H	A	H	H	A	H	H	-	H	H	A	H	A	H	A	H	A	H	H	H	A	H	H	H	H	A	A	A	A	H	H	H	A	H	A	A	H	H	H	A	A
lg1	152	Tag_2490	93.4	GWHAATB00000001	13565962	H	H	H	H	A	H	H	A	H	H	A	H	H	A	H	H	H	A	H	A	H	H	H	A	H	H	H	H	A	A	A	A	H	H	H	A	H	A	H	H	H	H	A	A
lg1	153	Tag_2493	93.4	GWHAATB00000001	13566032	H	H	H	H	A	H	H	A	H	H	A	H	H	A	H	H	H	A	H	A	H	H	H	A	H	H	H	H	A	A	A	A	H	H	H	A	H	A	H	H	H	H	A	A
lg1	154	Tag_2546	96.1	GWHAATB00000001	13741239	H	H	H	H	A	H	H	A	H	H	A	H	H	A	H	A	H	A	H	A	H	H	H	A	H	H	H	H	A	A	A	A	H	-	A	A	H	A	H	H	H	H	A	A
lg1	*154	Tag_2550	96.1	GWHAATB00000001	13741613	H	H	H	H	A	H	H	A	H	H	A	H	H	A	H	A	H	A	H	A	H	H	H	A	H	H	H	H	A	A	A	A	H	-	A	A	H	A	H	H	H	H	A	A
lg1	*154	Tag_2547	96.1	GWHAATB00000001	13741241	H	H	-	H	A	H	H	A	H	H	A	H	H	A	H	A	H	A	H	A	H	H	H	A	H	H	H	H	A	A	A	A	H	-	A	A	H	A	H	H	H	H	A	A
lg1	155	Tag_2548	96.3	GWHAATB00000001	13741248	H	H	H	H	A	H	H	A	H	H	A	H	H	A	H	A	H	A	H	A	H	H	H	A	H	H	H	H	A	A	A	A	H	-	A	A	H	A	H	H	H	H	A	A
lg1	156	Tag_2865	99.2	GWHAATB00000001	15820675	H	H	H	H	A	H	H	A	H	-	A	H	H	A	H	H	-	-	H	A	H	H	H	A	H	H	H	H	A	-	A	A	H	A	A	-	H	A	H	H	H	H	A	A
lg1	157	Tag_2867	99.2	GWHAATB00000001	15820732	H	H	H	H	A	H	H	A	H	-	A	H	H	A	H	H	-	-	H	A	H	H	H	A	H	H	H	H	A	-	A	A	H	A	A	-	H	A	H	H	H	H	A	A
lg1	158	Tag_2866	99.4	GWHAATB00000001	15820689	H	H	H	H	A	H	H	A	H	-	A	H	H	A	H	H	-	-	H	A	H	H	H	A	H	H	H	H	A	-	A	A	H	A	A	-	H	A	H	H	H	H	A	A
lg1	159	Tag_2869	99.4	GWHAATB00000001	15820775	H	H	H	H	A	H	H	A	H	-	A	H	H	A	H	H	-	-	H	A	H	H	H	A	H	H	H	H	A	-	A	A	H	A	A	-	H	A	H	H	H	H	A	A
lg1	160	Tag_2868	99.7	GWHAATB00000001	15820760	H	H	H	H	A	H	H	A	H	-	A	H	H	A	H	H	-	-	H	A	H	H	H	A	H	H	H	H	A	-	A	A	H	A	A	-	H	A	H	H	H	H	A	A
lg1	161	Tag_2870	99.7	GWHAATB00000001	15821189	H	H	H	H	A	H	H	A	H	-	A	H	H	A	H	H	-	-	H	A	H	H	H	A	H	H	H	H	A	-	A	A	H	A	A	-	H	A	H	H	H	H	A	A
lg1	162	Tag_2559	104.3	GWHAATB00000001	13881076	H	-	H	H	-	H	H	A	H	H	A	A	H	A	H	-	H	A	-	A	-	H	H	A	H	H	H	-	A	-	-	-	H	A	A	-	H	-	H	H	-	H	A	A
lg1	163	Tag_2560	105	GWHAATB00000001	13881077	-	-	H	A	-	H	H	A	H	H	A	A	H	A	H	A	H	A	H	A	-	H	H	A	H	H	A	-	A	-	A	-	H	A	A	-	H	A	-	H	-	H	A	A
lg1	164	Tag_2800	111.1	GWHAATB00000001	15355003	H	H	H	A	-	H	H	H	-	H	A	H	H	A	A	A	H	-	H	-	H	H	H	A	A	H	H	H	A	A	A	A	H	H	A	A	H	A	H	H	H	H	A	A
lg1	165	Tag_2864	115.7	GWHAATB00000001	15812489	H	H	H	A	A	H	H	A	A	H	A	H	H	A	A	-	H	-	-	A	H	H	H	A	H	H	-	-	A	A	A	A	H	H	A	A	H	A	H	H	-	H	A	A
lg1	166	Tag_2861	117.3	GWHAATB00000001	15812091	H	H	H	H	A	H	H	A	H	H	A	H	H	A	A	-	H	-	-	A	H	H	H	A	H	H	-	-	A	A	A	A	H	H	A	A	H	A	H	H	-	H	A	A
lg1	*166	Tag_2863	117.3	GWHAATB00000001	15812124	H	H	H	H	A	H	H	A	H	H	A	H	H	A	A	-	H	-	-	A	H	H	H	A	H	H	-	-	A	A	A	A	H	H	A	A	H	A	H	H	-	H	A	A
lg1	167	Tag_2862	117.5	GWHAATB00000001	15812098	H	H	H	H	A	H	H	A	H	H	A	H	H	A	A	-	H	-	-	A	H	H	H	A	H	H	-	-	A	A	A	A	H	H	A	A	H	A	H	H	-	H	A	A
lg1	168	Tag_2545	120.6	GWHAATB00000001	13721825	-	H	H	H	A	H	H	A	H	H	A	H	H	A	H	A	H	-	H	A	H	-	H	-	H	H	H	H	A	A	A	A	H	H	A	A	H	A	H	H	H	H	A	A
lg1	169	Tag_3391	121.3	GWHAATB00000001	19704909	-	H	H	H	A	H	H	A	H	H	A	H	H	A	H	A	H	A	H	A	H	-	H	A	-	H	H	H	A	A	A	A	H	H	A	A	-	A	H	H	H	-	A	-
lg1	170	Tag_2618	123.8	GWHAATB00000001	14145863	-	H	H	A	A	H	A	A	H	H	A	H	H	A	H	A	H	A	H	A	-	H	H	A	-	-	H	H	A	A	A	A	H	H	A	A	H	A	H	H	H	H	A	A
lg1	171	Tag_2919	124	GWHAATB00000001	16278705	H	H	H	A	-	H	A	A	H	H	-	H	H	-	H	-	H	A	H	A	H	H	H	A	H	H	H	-	A	A	A	A	H	H	A	A	H	A	H	H	H	H	A	A
lg1	172	Tag_2916	124.1	GWHAATB00000001	16278674	H	H	H	A	-	H	A	A	H	H	-	H	H	-	H	-	H	A	H	A	H	H	H	A	H	H	H	-	A	A	A	A	H	H	A	A	H	A	H	H	H	H	A	A
lg1	*172	Tag_2917	124.1	GWHAATB00000001	16278676	H	H	H	A	-	H	A	A	H	H	-	H	H	-	H	-	H	A	H	A	H	H	H	A	H	H	H	-	A	A	A	A	H	H	A	A	H	A	H	H	H	H	A	A
lg1	*172	Tag_2918	124.1	GWHAATB00000001	16278677	H	H	H	A	-	H	A	A	H	H	-	H	H	-	H	-	H	A	H	A	H	H	H	A	H	H	H	-	A	A	A	A	H	H	A	A	H	A	H	H	H	H	A	A
lg1	173	Tag_2630	124.1	GWHAATB00000001	14193025	H	H	H	A	A	H	A	A	H	H	A	H	H	A	H	A	H	A	H	A	H	H	H	A	H	H	H	H	A	A	A	A	H	H	A	A	H	A	H	H	H	H	A	A
lg1	*173	Tag_2972	124.1	GWHAATB00000001	16622828	H	H	H	A	A	-	A	A	H	H	A	H	H	A	H	A	H	A	H	A	-	-	H	A	-	H	H	H	A	A	A	-	H	H	A	A	-	A	H	H	H	H	A	A
lg1	*173	Tag_2631	124.1	GWHAATB00000001	14193026	H	H	H	A	A	H	A	A	H	H	A	H	H	A	H	A	H	A	H	A	H	H	H	A	H	H	H	H	A	A	A	A	H	H	A	A	H	A	H	H	H	H	A	A
lg1	174	Tag_2906	124.1	GWHAATB00000001	16198854	H	H	H	A	A	H	A	A	H	H	A	H	H	A	H	A	H	A	H	A	H	H	H	A	H	H	H	H	A	-	A	A	H	H	A	-	H	A	H	H	H	H	A	A
lg1	*174	Tag_2907	124.1	GWHAATB00000001	16198862	H	H	H	A	A	H	A	A	H	H	A	H	H	A	H	A	H	A	H	A	H	H	H	A	H	H	H	H	A	-	A	A	H	H	A	-	H	A	H	H	H	H	A	A
lg1	175	Tag_2998	124.1	GWHAATB00000001	16738333	H	H	-	A	A	H	A	A	H	H	A	H	H	A	H	A	H	A	H	A	H	H	H	A	H	H	H	H	A	A	A	A	H	-	A	A	H	A	H	H	H	H	A	A
lg1	176	Tag_2701	124.9	GWHAATB00000001	14824897	H	H	H	-	-	H	-	A	H	H	A	A	-	A	H	A	-	A	-	H	-	H	H	A	H	A	H	H	A	A	-	A	-	H	A	A	H	A	H	H	H	H	-	A
lg1	177	Tag_2629	126	GWHAATB00000001	14180114	A	H	H	A	A	H	A	A	H	H	A	H	H	A	A	A	H	A	H	A	H	H	H	A	H	A	H	H	A	A	A	A	H	H	A	A	H	A	H	H	H	H	A	A
lg1	178	Tag_2589	129.2	GWHAATB00000001	14024444	-	H	H	A	A	-	A	-	H	-	A	H	H	A	H	A	H	A	A	A	H	-	-	A	H	H	A	-	A	A	A	A	H	H	A	A	H	A	H	H	H	H	A	A
lg1	179	Tag_2588	129.2	GWHAATB00000001	14024439	-	H	H	A	A	-	A	-	H	-	A	H	H	A	H	A	H	A	A	A	H	-	-	A	H	H	A	-	A	A	A	A	H	H	A	A	H	A	H	H	H	H	A	A
lg1	180	Tag_2956	132.5	GWHAATB00000001	16467490	-	H	H	A	A	-	A	-	-	A	A	H	H	A	H	A	H	A	H	A	H	-	H	-	H	-	H	-	-	A	A	-	H	H	A	A	H	A	H	H	H	H	A	A
lg1	181	Tag_3036	137.4	GWHAATB00000001	16911199	H	H	-	A	A	H	A	A	H	A	A	-	-	A	H	A	H	A	-	A	H	H	H	-	-	H	-	-	A	A	A	A	-	-	A	A	H	A	-	H	-	A	A	A
lg1	182	Tag_3034	137.4	GWHAATB00000001	16911100	H	H	-	A	A	H	A	A	H	A	A	-	-	A	H	A	H	A	-	A	H	H	H	-	-	H	-	-	A	A	A	A	-	-	A	A	H	A	-	H	-	A	A	A
lg1	183	Tag_3541	142.4	GWHAATB00000001	20809124	H	H	H	A	A	H	A	A	H	A	A	A	H	A	H	A	H	-	H	A	-	H	H	A	H	-	H	H	A	-	A	A	H	H	-	A	-	A	-	H	H	H	A	A
lg1	184	Tag_3265	143.1	GWHAATB00000001	18432389	H	H	H	A	-	H	A	A	H	H	A	A	H	A	-	-	H	A	H	A	H	H	-	A	H	H	H	H	A	-	A	A	H	H	A	A	H	A	-	H	-	H	A	A
lg1	185	Tag_3301	143.4	GWHAATB00000001	18763826	H	H	H	A	A	H	A	A	H	H	A	A	H	A	H	A	H	A	H	A	H	H	H	-	H	H	H	H	H	A	A	H	H	H	A	A	H	A	H	H	H	H	A	A
lg1	186	Tag_3453	145.4	GWHAATB00000001	20448980	H	H	H	A	A	A	A	A	H	H	A	A	H	A	H	A	H	A	H	A	H	H	H	A	-	H	H	H	A	A	A	A	H	H	A	A	H	-	H	H	H	H	A	A
lg1	187	Tag_3454	145.4	GWHAATB00000001	20448984	H	H	H	A	A	A	A	A	H	H	A	A	H	A	H	A	H	A	H	A	H	H	H	A	-	H	H	H	A	A	A	A	H	H	A	A	H	-	H	H	H	H	A	A
lg1	188	Tag_3258	147.3	GWHAATB00000001	18420055	H	H	H	A	A	H	A	A	H	H	A	A	H	A	H	A	H	A	H	A	H	H	H	A	H	H	H	H	A	A	A	A	H	H	A	-	H	A	H	H	H	H	A	A
lg1	189	Tag_3527	147.3	GWHAATB00000001	20725488	H	H	H	A	A	H	A	A	H	H	A	A	H	A	H	A	H	A	H	A	H	H	H	A	H	-	H	H	A	A	A	A	H	H	A	A	H	A	H	H	H	H	A	A
lg1	190	Tag_3255	147.3	GWHAATB00000001	18415655	H	H	H	A	A	H	A	A	H	H	A	A	H	A	H	A	H	A	H	A	H	H	H	A	H	H	H	H	A	A	A	A	H	H	A	A	H	A	H	H	H	H	A	A
lg1	*190	Tag_3299	147.3	GWHAATB00000001	18676232	H	H	H	A	A	H	A	A	H	H	-	A	H	A	H	A	H	A	H	A	H	H	H	A	H	H	H	H	A	A	A	A	H	H	A	A	H	A	H	H	H	H	A	A
lg1	191	Tag_3222	147.3	GWHAATB00000001	18054728	H	H	H	A	A	H	A	A	H	H	A	A	H	A	H	A	H	A	H	A	H	H	H	A	H	H	H	H	A	A	A	A	H	H	A	A	H	A	H	H	H	H	A	A
lg1	192	Tag_3159	147.8	GWHAATB00000001	17540936	H	H	H	A	A	H	A	A	H	H	A	A	H	A	H	A	H	A	H	A	H	H	H	A	H	H	H	H	A	A	A	A	H	H	A	A	H	A	H	H	H	H	A	A
lg1	193	Tag_3122	147.8	GWHAATB00000001	17332473	H	H	H	A	A	H	A	A	H	H	A	A	H	A	H	A	H	A	H	A	H	H	H	A	H	H	H	H	A	A	A	A	H	H	A	A	H	A	H	H	H	H	A	A
lg1	*193	Tag_3164	147.8	GWHAATB00000001	17541222	H	H	H	A	A	H	A	A	H	H	A	A	H	A	H	A	H	A	H	A	H	H	H	A	H	H	H	H	A	A	A	A	H	H	A	A	H	A	H	H	H	H	A	A
lg1	*193	Tag_3104	147.8	GWHAATB00000001	17233188	H	H	H	A	A	H	A	A	H	H	A	A	H	A	H	A	H	A	H	A	H	H	H	A	H	H	H	H	A	A	A	A	H	H	A	A	H	A	H	H	H	H	A	A
lg1	194	Tag_3071	148	GWHAATB00000001	17132453	H	H	H	A	A	H	A	A	H	H	A	H	H	A	H	A	H	A	H	A	H	H	H	A	H	H	H	H	A	A	A	A	H	H	A	A	H	A	H	H	H	H	A	A
lg1	195	Tag_3015	148	GWHAATB00000001	16795191	H	H	H	A	A	H	A	A	H	H	A	H	H	A	H	A	H	A	H	A	H	H	H	A	H	H	H	H	A	A	A	A	H	H	A	A	H	A	H	H	H	H	A	A
lg1	*195	Tag_3016	148	GWHAATB00000001	16795229	H	H	H	A	A	H	A	A	H	H	A	H	H	A	H	A	H	A	H	A	H	H	H	A	H	H	H	H	A	A	A	A	H	H	A	A	H	A	H	H	H	H	A	A
lg1	*195	Tag_3017	148	GWHAATB00000001	16795231	H	H	H	A	A	H	A	A	H	H	A	H	H	A	H	A	H	A	H	A	H	H	H	A	H	H	H	H	A	A	A	A	H	H	A	A	H	A	H	H	H	H	A	A
lg1	196	Tag_3137	148.5	GWHAATB00000001	17419010	-	H	-	-	-	H	A	A	H	H	-	A	H	A	H	A	-	A	H	A	H	H	H	A	H	-	H	H	A	A	-	A	H	H	A	A	-	A	H	-	H	H	A	A
lg1	197	Tag_3095	148.5	GWHAATB00000001	17231003	H	H	H	A	A	H	A	A	H	H	A	A	H	A	H	A	H	A	H	A	H	H	H	A	H	H	H	H	A	A	A	A	H	H	A	A	H	A	H	H	H	H	A	A
lg1	198	Tag_3469	148.5	GWHAATB00000001	20541541	-	H	H	A	A	H	A	A	H	H	A	A	H	A	H	A	H	A	H	A	H	H	H	A	H	H	H	H	A	A	A	A	H	A	A	A	H	A	H	H	H	H	A	A
lg1	*198	Tag_3470	148.5	GWHAATB00000001	20541656	-	H	H	A	A	H	A	A	H	H	A	A	H	A	H	A	H	A	H	A	H	H	H	A	H	H	H	H	A	A	A	A	H	A	A	A	H	A	H	H	H	H	A	A
lg1	199	Tag_3184	148.5	GWHAATB00000001	17730636	H	H	H	A	A	H	A	A	H	H	A	A	H	A	H	A	H	A	H	A	H	H	H	A	H	H	H	H	A	A	A	A	H	H	A	A	H	A	H	H	H	H	A	A
lg1	200	Tag_3112	148.5	GWHAATB00000001	17302938	H	H	H	A	A	H	A	A	H	H	A	A	H	A	H	A	H	A	H	A	H	H	H	A	H	H	H	H	H	A	A	A	H	H	A	A	H	A	H	H	H	H	A	A
lg1	201	Tag_3117	148.5	GWHAATB00000001	17304273	H	H	H	A	A	H	A	A	H	H	A	A	H	A	H	A	H	A	H	A	A	H	H	A	H	H	H	H	A	A	A	A	H	H	A	A	H	A	H	H	H	H	A	A
lg1	202	Tag_3569	149.5	GWHAATB00000001	21243821	H	-	H	A	-	H	A	A	H	H	-	A	H	A	H	A	H	H	H	A	H	H	H	A	H	H	H	H	A	A	A	A	H	H	A	A	H	A	H	H	H	H	A	A
lg1	203	Tag_3571	149.5	GWHAATB00000001	21244175	H	H	H	A	-	H	A	A	H	H	-	A	H	A	H	A	H	A	H	H	H	H	H	A	H	H	H	H	A	A	A	A	H	H	A	A	H	A	H	H	H	H	A	A
lg1	204	Tag_3304	149.5	GWHAATB00000001	18900299	H	H	H	A	A	H	A	A	H	H	A	A	H	A	H	A	H	A	H	A	H	H	H	A	H	-	H	H	A	A	A	A	H	H	A	A	H	A	H	H	H	H	A	A
lg1	205	Tag_3623	150	GWHAATB00000001	21626007	H	-	H	A	A	H	A	A	H	H	A	A	H	A	H	A	H	A	H	A	H	H	H	A	H	H	H	H	A	A	A	A	H	H	A	A	H	A	H	H	H	H	A	A
lg1	206	Tag_3624	150	GWHAATB00000001	21626130	H	-	H	H	A	H	A	A	H	H	A	A	H	A	H	A	H	A	H	A	H	H	H	A	H	H	H	H	A	A	A	A	H	H	A	A	H	A	H	H	H	H	A	A
lg1	207	Tag_3603	150	GWHAATB00000001	21465060	H	H	H	A	A	H	A	A	H	H	A	A	H	A	H	A	H	A	H	A	H	H	H	A	H	H	H	H	A	A	A	A	H	H	A	A	H	A	H	H	H	H	A	A
lg1	208	Tag_3678	151.5	GWHAATB00000001	22278173	H	H	A	A	A	H	A	A	H	H	A	A	H	A	H	H	H	A	H	A	H	H	H	A	H	H	H	H	A	A	A	A	H	H	A	A	H	A	H	H	H	H	A	A
lg1	209	Tag_3725	152	GWHAATB00000001	22629514	H	H	A	A	A	H	A	A	H	H	A	A	H	A	H	H	H	A	H	A	H	H	H	A	H	H	H	H	A	A	A	A	H	H	A	A	H	A	H	H	H	H	H	A
lg1	210	Tag_3753	152	GWHAATB00000001	22854503	H	H	A	A	-	H	A	A	H	H	-	A	H	A	H	-	H	A	H	A	H	H	H	A	H	H	-	H	A	A	A	A	H	H	A	A	H	A	H	H	H	H	A	A
lg1	211	Tag_3762	153	GWHAATB00000001	22885644	H	H	A	A	A	H	A	A	H	H	A	A	H	A	H	H	H	A	H	A	H	H	H	A	H	H	H	H	A	A	A	A	H	H	A	A	H	A	A	H	H	H	A	A
lg1	212	Tag_3761	153	GWHAATB00000001	22885566	H	H	A	A	A	H	A	A	H	H	A	A	H	A	H	H	H	A	H	A	H	H	H	H	H	H	H	H	A	A	A	A	H	H	A	A	H	A	A	H	H	H	A	A
lg1	213	Tag_3797	154.3	GWHAATB00000001	23090126	H	H	A	A	A	-	H	-	H	H	A	A	H	A	-	H	H	A	H	A	H	H	H	A	H	H	H	H	A	A	A	A	H	H	A	A	H	A	H	H	H	H	A	A
lg1	214	Tag_3798	154.8	GWHAATB00000001	23090287	H	H	A	A	A	-	A	-	H	H	A	A	H	A	-	H	H	A	H	A	H	H	H	A	H	H	H	H	H	A	A	A	H	H	A	A	H	A	H	H	H	H	A	A
lg1	215	Tag_3801	155.5	GWHAATB00000001	23102817	H	H	A	A	A	H	A	A	H	H	A	A	H	A	H	H	H	A	H	A	H	H	H	A	H	H	H	H	A	A	A	A	H	H	A	A	H	A	H	H	H	H	A	A
lg1	216	Tag_3803	155.5	GWHAATB00000001	23102875	H	H	A	A	A	H	A	A	H	H	A	A	H	A	H	H	H	A	H	A	H	H	H	A	H	H	H	H	A	A	A	A	H	H	A	A	H	A	H	H	H	H	A	A
lg1	217	Tag_3800	155.5	GWHAATB00000001	23102811	H	H	A	A	A	H	A	A	H	H	A	A	H	A	H	H	H	A	H	A	H	H	H	A	H	H	H	H	A	A	A	A	H	H	A	A	H	A	H	H	H	H	A	A
lg1	218	Tag_3802	155.5	GWHAATB00000001	23102862	H	H	A	A	A	H	A	A	H	H	A	A	H	A	H	H	H	A	A	A	H	H	H	A	H	H	H	H	A	A	A	A	H	H	A	A	H	A	H	H	H	H	A	A
lg1	219	Tag_3877	157	GWHAATB00000001	23916449	-	H	A	A	A	H	A	A	H	H	A	A	H	A	H	H	H	A	H	A	H	H	H	A	H	H	H	H	A	A	A	A	H	H	A	A	H	A	H	H	H	H	A	A
lg1	220	Tag_3909	158.6	GWHAATB00000001	24104194	H	-	H	A	-	H	A	A	-	H	A	A	H	A	H	H	-	A	H	-	-	H	H	A	H	H	H	H	A	-	A	A	H	H	A	A	H	A	-	-	H	H	A	A
lg1	221	Tag_3908	158.9	GWHAATB00000001	24104180	H	-	H	A	-	H	A	A	-	H	A	A	H	A	H	H	-	A	H	-	-	H	H	A	H	H	H	H	A	-	A	A	H	H	A	A	H	A	-	H	H	H	A	A
lg1	*221	Tag_3911	158.9	GWHAATB00000001	24104577	H	-	H	A	-	H	A	A	-	H	A	A	H	A	H	H	-	A	H	-	-	H	H	A	H	H	H	H	A	-	A	A	H	H	A	A	H	A	-	H	H	H	A	A
lg1	222	Tag_3912	158.9	GWHAATB00000001	24104585	H	-	H	A	-	H	A	A	-	H	A	A	H	A	H	H	-	A	H	-	-	H	H	A	H	H	H	H	A	-	A	A	H	H	A	A	H	A	-	H	H	H	A	A
lg1	223	Tag_4047	163.2	GWHAATB00000001	24895515	H	-	A	A	A	H	A	A	H	-	A	A	H	A	H	-	H	A	-	A	H	H	H	-	H	A	H	-	A	-	A	A	H	-	A	A	H	A	-	H	H	H	-	-
lg1	224	Tag_4050	163.2	GWHAATB00000001	24895873	H	-	A	A	A	H	A	A	H	-	A	A	H	A	H	-	H	A	-	A	H	H	H	-	H	A	H	-	A	-	A	A	H	-	A	A	H	A	-	H	H	H	-	-
lg1	225	Tag_4066	164.6	GWHAATB00000001	24970775	H	H	A	A	A	H	A	A	H	H	A	A	H	A	H	H	H	A	H	A	H	H	H	A	H	A	H	H	A	A	A	A	H	H	A	A	H	A	H	H	H	H	A	A
lg1	*225	Tag_4067	164.6	GWHAATB00000001	24970777	H	H	A	A	A	H	A	A	H	H	A	A	H	A	H	H	H	A	H	A	H	H	H	A	H	A	H	H	A	A	A	A	H	H	A	A	H	A	H	H	H	H	A	A
lg1	226	Tag_4069	164.6	GWHAATB00000001	24970975	H	H	A	A	A	H	A	A	H	H	A	A	H	A	H	H	H	A	H	A	H	H	H	A	H	A	H	H	A	A	A	A	H	H	A	A	H	A	H	H	H	H	A	A
lg1	227	Tag_3996	164.6	GWHAATB00000001	24684519	H	H	A	A	A	H	A	A	H	H	A	-	H	A	H	-	-	A	H	-	-	H	H	A	H	A	H	-	A	-	A	A	H	H	A	A	H	A	H	H	-	-	A	A
lg1	228	Tag_4039	164.6	GWHAATB00000001	24854230	H	H	A	A	A	H	A	A	H	H	A	A	H	A	H	H	H	A	H	A	H	H	H	A	H	A	H	H	A	A	A	A	H	H	A	A	H	A	H	H	H	H	A	A
lg1	229	Tag_3949	164.6	GWHAATB00000001	24415691	H	H	A	A	A	H	A	A	H	H	A	A	H	A	H	H	H	A	H	A	H	H	H	A	H	H	H	H	A	A	A	A	H	H	A	A	H	A	H	H	H	H	-	A
lg1	230	Tag_4472	165.6	GWHAATB00000001	27065832	H	H	A	A	A	H	A	A	H	H	A	A	H	A	H	H	H	A	H	A	H	-	H	A	H	A	H	H	A	A	A	A	H	H	A	A	H	A	H	H	H	H	A	A
lg1	231	Tag_4414	166.6	GWHAATB00000001	26719053	H	H	A	A	A	H	A	A	H	H	A	A	H	A	H	H	A	A	H	A	H	H	H	A	H	A	H	H	A	A	A	A	H	H	A	A	H	A	H	H	H	H	A	A
lg1	232	Tag_4437	166.6	GWHAATB00000001	26887221	-	H	A	A	A	H	A	A	-	H	A	A	H	A	H	H	H	A	-	A	-	H	H	-	-	-	-	H	A	A	A	-	-	H	A	A	H	A	H	-	-	A	A	-
lg1	233	Tag_4368	166.6	GWHAATB00000001	26505707	H	H	A	A	-	H	A	A	H	H	A	A	H	A	H	H	H	A	H	-	H	H	H	A	H	A	H	H	-	A	A	A	H	H	-	-	H	A	H	H	H	H	A	A
lg1	234	Tag_4367	166.6	GWHAATB00000001	26505674	H	H	A	A	-	H	A	A	H	H	A	A	H	A	H	H	H	A	H	-	H	H	H	A	H	A	H	H	-	A	A	A	H	H	-	-	H	A	H	H	H	H	A	A
lg1	235	Tag_4341	168.1	GWHAATB00000001	26274987	-	H	A	A	A	H	A	A	H	A	A	A	H	A	H	H	H	A	H	A	H	H	H	A	H	A	H	-	A	A	-	A	H	H	A	A	H	-	H	H	H	H	A	A
lg1	236	Tag_4417	168.1	GWHAATB00000001	26751160	H	-	A	A	A	H	A	A	H	H	A	A	-	A	H	H	H	A	H	A	H	H	H	A	H	A	H	-	A	A	A	A	H	H	A	A	H	A	H	H	H	H	A	A
lg1	237	Tag_4389	168.1	GWHAATB00000001	26619282	H	H	A	A	A	H	A	A	H	H	A	A	H	A	H	H	H	A	H	A	H	H	H	A	H	A	H	H	A	A	A	A	H	H	A	A	H	A	H	H	H	H	A	A
lg1	*237	Tag_4412	168.1	GWHAATB00000001	26707631	H	H	A	A	A	H	A	A	H	H	A	A	H	A	H	H	H	A	H	A	H	H	H	A	H	A	H	H	A	A	A	A	H	H	A	A	H	A	H	H	H	H	A	A
lg1	238	Tag_4371	168.1	GWHAATB00000001	26533817	H	H	A	A	A	H	A	A	H	H	A	A	H	A	H	H	H	A	H	A	H	H	H	A	H	A	H	H	A	A	A	A	H	H	A	A	H	A	H	H	H	H	A	A
lg1	239	Tag_4406	168.1	GWHAATB00000001	26692066	H	H	A	A	A	H	A	A	H	H	A	A	H	A	H	H	H	A	H	A	H	H	H	A	H	A	H	H	A	A	A	A	H	H	A	A	H	A	H	H	H	H	A	A
lg1	240	Tag_4338	168.6	GWHAATB00000001	26268423	H	H	A	A	A	H	A	A	H	H	A	A	H	A	H	H	H	A	H	A	H	H	H	A	H	A	H	H	A	A	A	A	H	H	A	A	H	A	H	H	H	H	A	A
lg1	241	Tag_4356	168.6	GWHAATB00000001	26395321	H	H	A	A	A	H	A	A	H	H	A	A	H	A	H	H	H	A	H	A	H	H	H	A	H	A	H	H	A	A	A	A	H	H	A	A	H	A	H	H	H	H	A	A
lg1	242	Tag_4357	168.6	GWHAATB00000001	26395362	H	H	A	A	A	H	A	A	H	H	A	A	H	A	-	H	H	A	H	A	H	H	H	A	H	A	H	H	A	A	A	A	H	H	A	A	H	A	H	H	H	H	A	A
lg1	243	Tag_4320	170.9	GWHAATB00000001	26117172	H	H	A	A	A	-	A	-	H	H	A	A	H	A	-	-	H	A	H	A	H	-	H	A	H	A	H	H	A	A	A	A	-	H	A	A	H	A	H	H	H	H	A	A
lg1	*243	Tag_4322	170.9	GWHAATB00000001	26117179	H	H	A	A	A	-	A	-	H	H	A	A	H	A	-	-	H	A	H	A	H	-	H	A	H	A	H	H	A	A	A	A	-	H	A	A	H	A	H	H	H	H	A	A
lg1	244	Tag_4321	170.9	GWHAATB00000001	26117174	H	H	A	A	A	-	A	-	H	H	A	H	H	A	-	-	H	A	H	A	H	-	H	A	H	A	H	H	A	A	A	A	-	H	A	A	H	A	H	H	H	H	A	A
lg1	245	Tag_4167	173.7	GWHAATB00000001	25433168	H	H	A	A	A	H	A	A	H	H	A	H	H	A	H	H	A	A	H	A	H	H	H	A	H	A	H	H	A	A	A	A	H	H	A	A	A	A	H	H	H	H	A	A
lg1	246	Tag_4166	173.7	GWHAATB00000001	25433158	H	H	A	A	A	H	A	A	H	H	A	A	H	A	H	H	A	A	H	A	H	H	H	A	H	A	H	H	A	A	A	A	H	H	A	A	A	A	H	H	H	H	A	A
lg1	247	Tag_4215	173.7	GWHAATB00000001	25524069	-	H	A	A	A	H	A	A	-	H	A	A	H	A	H	H	A	A	H	A	H	-	H	A	-	A	H	H	A	A	A	A	H	H	A	A	A	A	H	H	H	H	A	A
lg1	248	Tag_4213	173.7	GWHAATB00000001	25524004	-	H	A	A	A	H	A	A	-	H	A	A	H	A	H	H	A	A	H	A	H	-	H	A	-	A	H	H	A	A	A	A	H	H	A	A	A	A	H	H	H	H	A	A
lg1	249	Tag_4248	173.7	GWHAATB00000001	25743658	H	H	A	A	A	H	A	A	H	H	A	A	H	A	H	H	A	A	H	A	H	H	H	A	-	A	H	H	A	A	A	A	H	H	A	A	A	A	H	H	H	H	A	A
lg1	*249	Tag_4251	173.7	GWHAATB00000001	25743738	H	H	A	A	A	H	A	A	H	H	A	A	H	A	H	H	A	A	H	A	H	H	H	A	-	A	H	H	A	A	A	A	H	H	A	A	A	A	H	H	H	H	A	A
lg1	*249	Tag_4254	173.7	GWHAATB00000001	25743943	H	H	A	A	A	H	A	A	H	H	A	A	H	A	H	H	A	A	H	A	H	H	H	A	-	A	H	H	A	A	A	A	H	H	A	A	A	A	H	H	H	H	A	A
lg1	250	Tag_4253	173.7	GWHAATB00000001	25743940	H	H	A	A	A	H	A	A	H	H	A	A	H	A	H	H	A	A	H	A	H	H	H	A	-	A	H	H	A	A	A	A	H	H	A	A	A	A	H	H	H	H	A	A
lg1	*250	Tag_4256	173.7	GWHAATB00000001	25743952	H	H	A	A	A	H	A	A	H	H	A	A	H	A	H	H	A	A	H	A	H	H	H	A	-	A	H	H	A	A	A	A	H	H	A	A	A	A	H	H	H	H	A	A
lg1	251	Tag_4219	173.7	GWHAATB00000001	25602775	H	H	A	A	-	-	A	A	A	H	-	A	H	A	H	H	A	A	H	A	H	H	H	A	H	A	H	H	A	A	A	-	H	-	-	-	A	A	H	H	H	H	A	A
lg1	252	Tag_4538	176.1	GWHAATB00000001	27979039	H	H	A	A	A	H	A	A	H	H	A	A	H	H	H	H	A	A	H	A	H	H	H	A	H	A	H	H	A	A	A	A	H	H	A	A	A	A	H	H	H	H	A	A
lg1	253	Tag_4571	176.1	GWHAATB00000001	28297552	H	H	A	A	A	H	A	A	H	H	A	A	H	H	H	H	A	A	H	A	H	H	H	-	H	A	H	H	A	A	A	A	H	H	A	A	A	A	H	H	H	H	A	A
lg1	254	Tag_4558	176.1	GWHAATB00000001	28207583	H	H	A	A	A	H	A	A	H	H	A	A	A	H	H	H	A	A	H	A	H	H	H	A	H	A	H	H	A	A	A	A	H	H	A	A	A	A	H	H	H	H	A	A
lg1	255	Tag_4920r	176.6	GWHAATB00000001	29650021	H	H	A	A	A	H	A	A	H	H	A	A	H	H	H	H	A	A	H	A	H	H	H	A	H	A	H	H	A	A	A	A	H	H	A	A	A	A	H	H	H	H	A	A
lg1	256	Tag_4579	176.6	GWHAATB00000001	28323932	H	H	A	A	A	H	A	A	H	H	A	A	H	H	H	H	A	A	H	A	H	H	H	A	H	A	H	H	A	A	A	A	H	H	A	A	A	A	H	H	H	H	A	A
lg1	257	Tag_4805	176.6	GWHAATB00000001	29177983	H	H	H	A	A	H	A	A	H	H	A	H	H	H	H	H	A	A	H	A	H	H	H	A	H	A	H	H	A	A	A	A	H	H	A	A	A	A	H	H	H	H	A	A
lg1	258	Tag_4926r	176.6	GWHAATB00000001	29685826	H	-	A	A	A	H	A	A	H	H	A	A	H	H	H	H	A	H	H	A	H	H	H	A	H	A	H	H	A	A	-	A	H	H	A	A	A	A	H	H	H	H	A	A
lg1	259	Tag_4927r	176.6	GWHAATB00000001	29685828	H	-	A	A	A	H	A	A	H	H	A	A	H	H	H	H	A	H	H	A	H	H	H	A	H	A	H	H	A	A	-	A	H	H	A	A	A	A	H	H	H	H	A	A
lg1	260	Tag_4837	176.6	GWHAATB00000001	29230540	H	H	A	A	A	H	A	A	H	H	A	A	H	H	-	-	A	A	H	A	H	H	H	A	H	A	H	H	A	A	H	A	H	H	A	A	A	A	H	H	H	H	A	A
lg1	261	Tag_4633	176.6	GWHAATB00000001	28587719	H	H	A	A	A	H	A	A	H	H	A	A	H	H	H	H	A	A	H	A	H	H	H	A	H	A	H	H	A	A	A	A	H	H	A	A	A	A	H	H	H	H	A	A
lg1	262	Tag_4656	176.6	GWHAATB00000001	28652078	H	H	A	A	A	H	A	A	H	H	A	A	H	H	H	H	A	A	H	A	H	H	H	A	H	A	H	H	A	A	A	A	H	H	A	A	A	A	H	H	H	H	A	A
lg1	*262	Tag_4657	176.6	GWHAATB00000001	28652094	H	H	A	A	A	H	A	A	H	H	A	A	H	H	H	H	A	A	H	A	H	H	H	A	H	A	H	H	A	A	A	A	H	H	A	A	A	A	H	H	H	H	A	A
lg1	*262	Tag_4823	176.6	GWHAATB00000001	29199155	H	H	A	A	A	H	A	A	H	H	A	A	H	H	H	H	A	A	H	A	H	H	H	A	H	A	H	H	A	A	A	A	H	H	A	A	A	A	H	H	H	H	A	A
lg1	*262	Tag_4913r	176.6	GWHAATB00000001	29641720	H	H	A	A	A	H	A	A	H	H	A	A	H	H	H	H	A	A	H	A	H	H	H	A	H	A	H	H	A	A	A	A	H	H	A	A	A	A	H	H	H	H	A	A
lg1	*262	Tag_4996r	176.6	GWHAATB00000001	29788666	-	H	A	A	A	H	A	A	H	H	A	A	H	H	H	H	A	A	H	A	H	H	H	A	H	A	H	H	A	A	A	A	H	H	A	A	A	A	H	H	H	H	A	A
lg1	*262	Tag_4737	176.6	GWHAATB00000001	29025144	H	H	A	A	A	H	A	A	H	H	A	A	H	H	H	H	A	A	H	A	H	H	H	A	H	A	H	H	A	A	A	A	H	H	A	A	A	A	H	H	H	H	A	A
lg1	*262	Tag_4834	176.6	GWHAATB00000001	29230522	H	H	A	A	A	H	A	A	H	H	A	A	H	H	-	-	A	A	H	A	H	H	H	A	H	A	H	H	A	A	A	A	H	H	A	A	A	A	H	H	H	H	A	A
lg1	*262	Tag_4596	176.6	GWHAATB00000001	28404464	H	H	A	A	A	H	A	A	-	H	A	A	H	H	-	H	A	A	H	A	H	H	H	A	H	A	H	H	A	A	A	A	H	H	A	A	-	A	H	H	H	H	A	A
lg1	263	Tag_4995r	176.6	GWHAATB00000001	29788662	-	H	A	A	A	H	A	A	H	H	A	A	H	H	H	H	A	A	H	H	H	H	H	A	H	A	H	H	A	A	A	A	H	H	A	A	A	A	H	H	H	H	A	A
lg1	264	Tag_4879	176.6	GWHAATB00000001	29470704	H	H	A	A	A	H	A	A	H	H	A	A	H	H	H	H	A	A	H	H	A	H	H	A	H	A	H	H	A	A	A	A	H	H	A	A	A	A	H	H	H	H	A	A
lg1	265	Tag_4747	177.1	GWHAATB00000001	29040328	H	H	A	A	A	H	A	A	H	H	A	A	H	H	H	H	A	A	H	-	-	-	H	A	H	-	H	H	A	-	A	A	H	H	A	A	A	A	H	H	H	H	A	A
lg1	266	Tag_4748	177.1	GWHAATB00000001	29040358	H	H	A	A	A	H	A	A	H	H	A	A	H	H	H	H	A	A	H	-	-	-	H	A	H	-	H	H	A	-	A	A	H	H	A	A	A	A	H	H	H	H	A	A
lg1	267	Tag_4745	177.1	GWHAATB00000001	29040295	H	H	A	A	A	H	A	A	H	H	A	A	H	H	H	H	A	A	H	-	-	-	H	A	H	-	H	H	A	-	A	A	H	H	A	A	A	A	A	H	H	H	A	A
lg1	268	Tag_4743	177.1	GWHAATB00000001	29040280	H	H	A	A	A	H	A	A	H	H	A	A	H	H	H	H	A	A	H	-	H	-	H	A	H	-	H	H	A	-	A	A	H	H	A	A	A	A	A	H	H	H	A	A
lg1	269	Tag_5010r	177.1	GWHAATB00000001	29821162	H	H	A	A	A	H	A	A	H	H	A	A	H	H	H	H	A	A	H	A	H	H	H	A	H	A	H	H	A	A	A	A	H	H	A	A	A	A	H	H	H	H	A	A
lg1	270	Tag_4779	178.1	GWHAATB00000001	29138686	H	H	A	A	A	H	A	A	H	H	A	A	H	H	H	H	A	A	H	A	H	H	H	A	H	A	H	H	A	A	A	A	H	H	A	A	A	A	H	H	H	H	A	A
lg1	271	Tag_4778	178.1	GWHAATB00000001	29138682	H	H	A	A	A	H	A	A	H	H	A	A	H	H	H	H	A	A	H	A	H	H	H	A	H	A	H	H	A	A	A	A	H	H	A	A	A	A	H	H	H	H	A	A
lg1	*271	Tag_4780	178.1	GWHAATB00000001	29138691	H	H	A	A	A	H	A	A	H	H	A	A	H	H	H	H	A	A	H	A	H	H	H	A	H	A	H	H	A	A	A	A	H	H	A	A	A	A	H	H	H	H	A	A
lg1	272	Tag_4673	178.1	GWHAATB00000001	28826673	H	H	A	A	A	H	A	A	H	H	A	A	H	H	H	H	A	A	-	A	H	A	H	-	H	-	H	H	-	A	A	A	H	H	A	A	A	A	H	H	H	H	A	A
lg1	273	Tag_4594	179.2	GWHAATB00000001	28391252	-	H	A	A	A	H	A	A	H	H	A	A	H	H	H	H	A	A	H	-	-	H	H	A	-	A	H	H	-	A	A	-	H	H	A	A	-	A	H	H	H	H	-	A
lg1	274	Tag_4592	179.2	GWHAATB00000001	28391102	-	H	A	A	A	H	A	A	H	H	A	A	H	H	H	H	A	A	H	-	-	H	H	A	-	A	H	H	-	H	A	-	H	H	A	A	-	A	H	H	H	H	-	A
lg2	1	Tag_5362r	0	GWHAATB00000002	1791071	H	A	H	H	H	A	H	A	H	A	H	H	H	A	H	A	H	A	H	H	H	A	H	H	H	H	H	H	H	A	H	A	H	A	-	H	H	A	H	H	A	H	A	A
lg2	2	Tag_5739r	3.7	GWHAATB00000002	3461404	-	A	A	H	H	-	H	A	H	A	H	H	H	A	A	A	A	-	H	H	A	H	H	H	-	H	H	H	H	A	H	A	-	A	A	H	H	A	H	H	A	H	A	A
lg2	3	Tag_5707r	4.2	GWHAATB00000002	3341448	-	A	A	H	H	A	H	-	H	A	H	H	H	A	A	-	A	A	H	H	H	A	A	H	H	H	H	H	H	A	H	A	H	A	-	H	H	A	H	H	A	H	A	A
lg2	4	Tag_5679r	4.7	GWHAATB00000002	3200206	H	A	A	H	H	A	H	-	H	A	H	H	H	A	A	A	A	A	H	H	A	A	-	H	H	H	H	H	H	A	A	A	H	A	A	H	H	A	H	H	A	H	A	-
lg2	5	Tag_5055r	4.9	GWHAATB00000002	64969	H	A	A	H	H	A	H	A	H	A	H	H	H	A	A	A	A	A	H	H	A	A	H	H	H	H	H	H	H	A	A	A	H	A	A	H	H	A	H	H	A	H	A	A
lg2	6	Tag_5367r	4.9	GWHAATB00000002	1826100	H	A	-	H	-	A	H	A	H	A	-	H	-	-	A	A	A	A	H	H	A	A	H	H	H	-	H	-	H	A	A	A	H	A	A	H	-	-	H	H	A	-	A	A
lg2	7	Tag_257775r	4.9	GWHAATB00141846	41878	H	A	A	H	H	A	H	A	H	A	H	H	H	A	A	A	A	A	H	H	A	A	H	H	H	H	H	H	H	A	A	A	H	A	A	H	H	A	H	H	A	H	A	A
lg2	8	Tag_254518	4.9	GWHAATB00066057	8888	H	A	A	H	A	A	H	A	H	A	H	H	H	A	A	-	A	A	H	H	A	-	H	H	H	H	H	H	H	-	A	A	H	-	A	-	H	-	H	H	A	H	A	H
lg2	9	Tag_5074r	5.4	GWHAATB00000002	171619	H	A	-	H	H	A	H	A	H	A	H	H	H	A	-	-	A	H	H	H	A	A	-	H	-	H	-	H	H	A	A	A	H	-	A	H	H	A	-	H	A	-	A	A
lg2	10	Tag_5921	5.9	GWHAATB00000002	4293772	H	-	A	H	H	A	H	A	H	A	H	H	-	A	A	A	A	A	H	H	A	A	H	H	H	H	H	H	H	A	A	A	H	A	A	H	H	A	H	H	A	H	A	A
lg2	11	Tag_5924	5.9	GWHAATB00000002	4293778	H	-	A	H	H	A	H	A	H	A	H	H	-	A	A	A	A	A	H	H	A	A	H	H	H	H	H	H	H	A	A	A	H	A	A	H	H	A	H	H	A	H	A	A
lg2	12	Tag_5922	5.9	GWHAATB00000002	4293775	H	-	A	H	H	A	H	A	H	A	H	H	-	A	A	A	A	A	H	H	A	A	H	H	H	-	H	H	H	A	A	A	H	A	A	H	H	A	H	H	A	H	A	H
lg2	13	Tag_5079r	6.9	GWHAATB00000002	183585	H	H	A	H	H	A	H	A	H	A	H	H	H	A	A	A	A	A	H	H	A	A	H	H	H	H	H	H	H	A	A	A	H	A	A	H	H	A	H	H	A	H	A	A
lg2	14	Tag_5597	6.9	GWHAATB00000002	2812362	-	A	H	H	H	A	H	-	H	A	H	H	H	A	A	A	A	A	H	H	A	-	H	H	H	H	H	H	-	A	A	A	H	A	A	H	H	A	H	H	A	H	A	A
lg2	15	Tag_5416	6.9	GWHAATB00000002	2108048	-	A	A	H	H	A	H	A	H	A	H	H	H	A	A	A	A	H	H	H	A	A	H	H	-	H	H	H	H	A	A	A	H	A	-	H	H	A	H	H	A	H	A	A
lg2	*15	Tag_5417	6.9	GWHAATB00000002	2108052	-	A	A	H	H	A	H	A	H	A	H	H	H	A	A	A	A	H	H	H	A	A	H	H	-	H	H	H	H	A	A	A	H	A	-	H	H	A	H	H	A	H	A	A
lg2	16	Tag_5453r	7.2	GWHAATB00000002	2164851	H	A	A	H	H	-	H	A	H	A	H	H	H	-	A	-	A	-	H	H	-	-	H	H	H	-	H	H	H	-	A	-	H	A	A	H	H	-	H	H	-	H	A	A
lg2	*16	Tag_5452r	7.2	GWHAATB00000002	2164706	H	A	A	H	H	-	H	A	H	A	H	H	H	-	A	-	-	-	H	H	-	-	H	H	H	-	H	H	H	-	A	-	H	A	A	H	H	-	H	H	-	H	A	A
lg2	17	Tag_5455r	7.2	GWHAATB00000002	2164858	H	A	A	H	H	-	H	A	H	A	H	H	H	-	A	-	A	-	H	H	-	-	H	H	H	-	H	H	H	-	A	-	H	A	A	H	H	-	H	H	-	H	A	A
lg2	18	Tag_248052	7.8	GWHAATB00001922	638	H	A	A	H	H	A	H	A	H	A	H	H	H	A	A	A	A	A	H	H	A	A	H	H	H	H	H	H	H	A	A	-	H	A	A	H	H	A	H	H	A	H	A	A
lg2	*18	Tag_248047	7.8	GWHAATB00001922	331	H	A	A	H	H	A	H	A	H	A	H	H	H	A	A	A	A	A	H	H	A	A	H	H	H	H	H	H	H	A	A	-	H	A	A	H	H	A	H	H	A	H	A	A
lg2	*18	Tag_248053	7.8	GWHAATB00001922	647	H	A	A	H	H	A	H	A	H	A	H	H	H	A	A	A	A	A	H	H	A	A	H	H	H	H	H	H	H	A	A	-	H	A	A	H	H	A	H	H	A	H	A	A
lg2	19	Tag_248046	7.8	GWHAATB00001922	264	H	A	A	H	H	A	H	A	H	A	H	H	H	A	A	A	A	A	H	H	A	A	H	H	H	H	H	H	H	A	A	-	H	A	A	H	H	A	H	H	A	H	A	A
lg2	20	Tag_5534r	7.8	GWHAATB00000002	2609076	H	A	A	H	H	A	H	A	H	-	H	H	H	A	A	A	A	A	H	H	A	A	H	H	H	H	-	H	H	A	A	H	-	A	A	H	H	A	H	H	A	H	A	A
lg2	21	Tag_5130r	8.4	GWHAATB00000002	305809	H	A	-	H	-	A	H	A	H	-	H	H	H	A	A	A	A	-	H	H	A	A	H	H	H	H	H	-	H	-	-	A	H	A	A	H	H	A	H	H	-	-	-	A
lg2	22	Tag_5281r	8.4	GWHAATB00000002	1187331	-	A	A	H	H	A	H	A	H	A	H	H	H	A	A	A	A	-	H	H	A	A	H	A	H	H	H	H	H	A	A	A	H	A	A	H	H	A	H	H	A	H	A	A
lg2	23	Tag_5512	8.4	GWHAATB00000002	2498875	H	A	A	H	H	A	H	A	H	A	H	H	H	A	A	A	A	A	H	H	A	A	H	H	H	H	H	A	H	A	A	A	H	A	A	H	H	A	H	H	A	H	A	A
lg2	24	Tag_5567r	8.4	GWHAATB00000002	2748329	H	A	A	H	H	A	H	A	H	A	H	H	H	A	A	A	A	A	H	H	A	A	H	H	H	H	H	H	H	A	A	A	H	A	A	H	H	A	H	H	A	H	A	A
lg2	25	Tag_249849	8.4	GWHAATB00037219	27792	H	A	A	H	H	A	H	A	H	A	H	-	H	A	A	-	A	-	H	H	H	A	H	-	-	-	H	H	H	A	A	A	H	A	A	H	H	A	H	H	A	H	A	A
lg2	26	Tag_5719	8.7	GWHAATB00000002	3406333	-	A	A	H	H	A	H	-	H	A	H	H	H	A	A	A	H	A	H	H	A	A	-	H	H	H	H	H	H	A	A	-	H	-	A	H	H	A	H	-	A	-	A	A
lg2	27	Tag_5099r	8.9	GWHAATB00000002	237437	H	A	A	H	H	A	H	A	H	A	H	H	H	A	A	A	A	A	H	H	A	A	H	H	H	H	H	H	H	A	A	A	H	A	A	H	H	A	H	H	A	H	A	A
lg2	28	Tag_5062r	8.9	GWHAATB00000002	140684	H	A	A	H	H	A	H	A	H	A	H	H	H	A	A	A	A	A	H	H	A	A	H	H	H	H	H	H	H	A	A	A	H	A	A	H	H	A	H	H	A	H	A	A
lg2	29	Tag_5847	8.9	GWHAATB00000002	3787440	H	A	A	H	H	A	H	A	H	A	H	H	H	A	A	A	A	A	H	H	A	A	H	H	H	H	H	H	H	A	A	A	H	A	A	H	H	-	H	H	A	H	A	A
lg2	30	Tag_5926	9.4	GWHAATB00000002	4293798	H	-	A	H	H	A	H	A	H	A	H	H	-	A	A	A	A	A	H	H	A	A	H	H	H	H	H	H	H	A	A	A	H	A	A	H	H	A	H	H	A	H	A	A
lg2	31	Tag_5479	9.4	GWHAATB00000002	2369327	H	-	A	-	H	A	H	A	H	A	H	H	H	A	A	A	A	A	H	H	A	A	H	H	H	H	H	-	H	A	-	A	H	A	A	H	H	A	H	-	A	H	A	A
lg2	*31	Tag_5478	9.4	GWHAATB00000002	2369284	H	-	A	-	H	A	H	A	H	A	H	H	H	A	A	A	A	A	H	H	A	A	H	H	H	H	H	-	H	A	-	A	H	A	A	H	H	A	H	-	A	H	A	A
lg2	32	Tag_256782r	9.4	GWHAATB00116334	1664	H	A	A	H	H	A	H	A	H	A	H	H	H	A	A	A	A	A	H	H	A	A	H	H	H	H	H	H	H	A	A	A	H	A	A	H	H	A	H	H	A	H	A	A
lg2	33	Tag_5090r	9.4	GWHAATB00000002	231468	H	A	A	H	H	A	H	A	H	A	H	H	H	A	A	A	A	A	H	H	A	A	H	H	H	H	H	H	H	A	A	A	H	A	A	H	H	A	H	H	A	H	A	A
lg2	*33	Tag_5149	9.4	GWHAATB00000002	433579	H	A	A	H	H	A	H	A	H	A	H	H	H	A	A	A	A	A	H	H	A	A	H	H	H	H	H	H	H	A	A	A	H	A	A	H	H	A	H	H	A	H	A	A
lg2	*33	Tag_5211	9.4	GWHAATB00000002	754360	H	A	A	H	H	A	H	A	H	A	H	H	H	A	A	A	A	A	H	H	A	A	H	H	H	H	H	H	H	A	A	A	H	A	A	H	H	A	H	H	A	H	A	A
lg2	*33	Tag_5387	9.4	GWHAATB00000002	1971444	H	A	A	H	H	A	H	A	H	A	H	H	H	A	A	A	A	A	H	H	A	A	H	H	H	H	H	H	H	A	A	A	H	A	A	H	H	A	H	H	A	H	A	A
lg2	*33	Tag_5390	9.4	GWHAATB00000002	1971464	H	A	A	H	H	A	H	A	H	A	H	H	H	A	A	A	A	A	H	H	A	A	H	H	H	H	H	H	H	A	A	A	H	A	A	H	H	A	H	H	A	H	A	A
lg2	*33	Tag_5625	9.4	GWHAATB00000002	2984855	H	A	A	H	H	A	H	A	H	A	H	H	H	A	A	A	A	A	H	H	A	A	H	H	H	H	H	H	H	A	A	A	H	A	A	H	H	A	H	H	A	H	A	A
lg2	*33	Tag_5659r	9.4	GWHAATB00000002	3181880	H	A	A	H	H	A	H	A	H	A	H	H	-	A	A	A	A	A	H	H	-	A	H	H	H	H	H	H	H	A	A	A	H	A	A	H	H	-	H	H	A	H	A	A
lg2	*33	Tag_5706	9.4	GWHAATB00000002	3341432	-	A	A	H	H	A	H	-	H	A	H	H	H	A	A	A	A	A	H	H	A	A	H	H	H	H	H	H	H	A	A	A	H	A	-	H	H	A	H	H	A	H	A	A
lg2	*33	Tag_5796r	9.4	GWHAATB00000002	3593393	H	A	A	H	H	A	H	A	H	A	H	H	H	A	A	A	A	A	H	H	A	A	H	H	H	H	H	H	H	A	A	A	H	A	A	H	H	A	H	H	A	H	A	A
lg2	*33	Tag_5212	9.4	GWHAATB00000002	754396	H	A	A	H	H	A	H	A	H	A	H	H	H	A	A	A	A	A	H	H	A	A	H	H	H	H	H	H	H	A	A	A	H	A	A	H	H	A	H	H	A	H	A	A
lg2	*33	Tag_5521r	9.4	GWHAATB00000002	2563677	H	A	A	H	H	A	H	A	H	A	H	H	H	A	A	A	A	A	H	H	A	A	H	H	H	H	H	H	H	A	A	A	H	A	A	H	H	A	H	H	A	H	A	A
lg2	*33	Tag_5522r	9.4	GWHAATB00000002	2563680	H	A	A	H	H	A	H	A	H	A	H	H	H	A	A	A	A	A	H	H	A	A	H	H	H	H	H	H	H	A	A	A	H	A	A	H	H	A	H	H	A	H	A	A
lg2	*33	Tag_5323r	9.4	GWHAATB00000002	1265355	H	A	A	H	H	A	H	A	H	A	H	H	H	A	A	A	A	A	H	H	A	A	H	H	H	H	H	H	H	A	A	A	H	A	A	H	H	-	H	H	A	H	A	A
lg2	34	Tag_5269r	9.4	GWHAATB00000002	1154131	H	A	A	H	H	A	H	A	H	A	H	H	H	A	A	A	A	A	H	H	A	A	H	H	H	H	H	H	H	A	A	A	H	A	A	H	H	A	H	H	A	H	A	A
lg2	35	Tag_5590	9.4	GWHAATB00000002	2794589	H	A	A	H	H	A	H	A	-	-	H	H	H	A	A	A	A	A	-	H	-	A	H	-	H	-	H	H	H	-	A	A	-	-	-	H	-	A	-	H	-	H	A	A
lg2	36	Tag_5304r	9.4	GWHAATB00000002	1221786	-	A	A	H	H	A	H	A	H	A	H	H	H	A	A	A	A	A	H	H	A	A	H	H	H	H	H	H	H	A	A	A	H	A	A	H	H	A	H	H	A	H	A	-
lg2	37	Tag_5500	10.4	GWHAATB00000002	2490485	H	A	A	H	H	A	H	A	H	A	H	H	H	A	A	A	A	A	H	H	A	A	H	H	H	H	H	H	H	A	A	A	H	A	A	H	H	A	H	H	A	H	A	A
lg2	38	Tag_5835r	10.9	GWHAATB00000002	3709821	H	A	A	H	H	A	H	A	H	A	H	H	H	A	A	A	A	A	H	H	A	A	H	H	H	H	H	H	H	A	A	A	H	A	A	H	H	A	H	H	A	H	A	A
lg2	39	Tag_5894	10.9	GWHAATB00000002	4071589	H	A	A	H	H	A	H	A	H	A	H	H	H	A	A	A	A	A	H	H	A	A	H	H	H	H	H	H	H	A	A	A	H	A	A	H	H	A	H	H	A	H	A	A
lg2	40	Tag_5923	10.9	GWHAATB00000002	4293777	H	-	A	H	H	A	H	A	H	A	H	H	-	A	A	A	A	A	H	H	A	A	H	H	H	H	H	H	H	A	A	A	H	A	A	H	H	A	H	H	A	H	A	A
lg2	41	Tag_5848r	10.9	GWHAATB00000002	3834899	H	A	A	H	H	A	H	A	H	A	H	H	H	A	A	A	A	A	H	H	A	A	H	H	H	H	H	H	H	A	A	A	H	A	A	H	H	A	H	H	A	H	A	A
lg2	42	Tag_5881	10.9	GWHAATB00000002	4050896	H	A	A	H	H	A	H	A	H	A	H	H	H	A	A	A	A	A	H	H	A	A	H	H	H	H	H	H	H	A	A	A	H	A	A	H	H	A	H	H	A	H	A	A
lg2	43	Tag_5819r	10.9	GWHAATB00000002	3669346	H	A	A	H	H	A	H	A	H	A	H	H	H	A	A	A	A	A	H	H	A	A	H	H	H	H	H	H	H	A	A	A	H	A	A	H	H	-	H	H	A	H	A	A
lg2	44	Tag_5820r	10.9	GWHAATB00000002	3669404	H	A	A	H	H	A	H	A	H	A	H	H	H	A	A	A	A	A	H	H	A	A	H	H	H	H	H	H	H	A	A	A	H	A	A	H	H	-	H	H	A	H	A	A
lg2	45	Tag_6012r	11.4	GWHAATB00000002	4671450	H	A	A	H	H	A	H	A	H	A	H	H	-	A	A	A	A	A	H	H	A	A	H	H	H	H	H	H	H	A	A	A	H	A	A	H	H	-	H	H	A	H	A	A
lg2	46	Tag_6010r	11.4	GWHAATB00000002	4671427	H	A	A	H	H	A	H	A	H	A	H	H	-	A	A	A	A	A	H	H	A	A	H	H	H	H	H	H	H	A	A	A	H	A	A	H	H	-	H	H	A	H	A	A
lg2	47	Tag_6030r	11.4	GWHAATB00000002	4740944	H	A	A	H	H	A	H	A	H	A	H	H	H	A	A	A	A	A	H	H	A	A	H	H	H	H	H	H	H	A	A	A	H	A	A	H	H	A	H	H	A	H	A	A
lg2	48	Tag_6027	11.4	GWHAATB00000002	4734056	H	A	A	H	H	A	H	A	H	A	H	H	H	A	A	A	A	A	H	H	A	H	H	H	H	H	H	H	H	A	A	A	H	A	A	H	H	A	H	H	A	H	A	A
lg2	49	Tag_6098	11.9	GWHAATB00000002	4960002	H	A	A	H	H	A	H	A	H	A	H	H	H	A	A	A	A	A	H	H	A	H	H	H	H	H	H	H	H	A	A	A	H	A	A	H	H	A	H	H	A	H	A	A
lg2	50	Tag_6034	11.9	GWHAATB00000002	4777860	H	A	A	H	H	A	H	A	H	A	A	H	H	A	A	A	A	A	H	H	A	A	H	H	H	H	H	H	H	A	A	A	H	A	A	H	H	A	H	H	A	H	A	A
lg2	*50	Tag_6035	11.9	GWHAATB00000002	4777866	H	A	A	H	H	A	H	A	H	A	A	H	H	A	A	A	A	A	H	H	A	A	H	H	H	H	H	H	H	A	A	A	H	A	A	H	H	A	H	H	A	H	A	A
lg2	*50	Tag_6036	11.9	GWHAATB00000002	4777869	H	A	A	H	H	A	H	A	H	A	A	H	H	A	A	A	A	A	H	H	A	A	H	H	H	H	H	H	H	A	A	A	H	A	A	H	H	A	H	H	A	H	A	A
lg2	*50	Tag_6037	11.9	GWHAATB00000002	4777917	H	A	A	H	H	A	H	A	H	A	A	H	H	A	A	A	A	A	H	H	A	A	H	H	H	H	H	H	H	A	A	A	H	A	A	H	H	A	H	H	A	H	A	A
lg2	*50	Tag_6038	11.9	GWHAATB00000002	4777919	H	A	A	H	H	A	H	A	H	A	A	H	H	A	A	A	A	A	H	H	A	A	H	H	H	H	H	H	H	A	A	A	H	A	A	H	H	A	H	H	A	H	A	A
lg2	*50	Tag_6039	11.9	GWHAATB00000002	4777922	H	A	A	H	H	A	H	A	H	A	A	H	H	A	A	A	A	A	H	H	A	A	H	H	H	H	H	H	H	A	A	A	H	A	A	H	H	A	H	H	A	H	A	A
lg2	*50	Tag_6040	11.9	GWHAATB00000002	4778249	H	A	A	H	H	A	H	A	H	A	A	H	H	A	A	A	A	A	H	H	A	A	H	H	H	H	H	H	H	A	A	A	H	A	A	H	H	A	H	H	A	H	A	A
lg2	51	Tag_6071	11.9	GWHAATB00000002	4932961	H	A	A	H	H	A	H	A	H	A	-	-	H	A	-	A	A	A	H	H	A	-	H	H	H	-	-	H	-	A	A	A	H	A	A	H	H	A	H	H	A	H	A	A
lg2	52	Tag_6059r	11.9	GWHAATB00000002	4914816	H	A	A	H	H	A	H	H	H	A	H	H	H	A	A	A	A	A	H	H	A	A	H	H	H	H	H	H	H	A	A	A	H	A	A	H	H	A	H	H	A	H	A	A
lg2	53	Tag_6048	11.9	GWHAATB00000002	4889414	H	A	A	H	H	A	H	A	H	A	H	H	H	A	A	A	A	A	H	H	A	A	H	H	H	H	H	H	H	A	A	A	H	A	A	H	H	A	H	H	A	H	A	A
lg2	54	Tag_6049	11.9	GWHAATB00000002	4889415	H	A	A	H	H	A	H	A	H	A	H	H	H	A	A	A	A	A	H	H	A	A	H	H	H	H	H	H	H	A	A	A	H	A	A	H	H	A	H	H	A	H	A	A
lg2	55	Tag_6082	11.9	GWHAATB00000002	4947419	H	A	A	H	H	A	H	A	H	A	H	H	H	A	A	A	A	A	H	H	A	A	H	H	H	H	H	H	H	A	A	A	H	A	A	H	H	A	H	H	A	H	A	A
lg2	*55	Tag_6051	11.9	GWHAATB00000002	4889490	H	A	A	H	H	A	H	A	H	A	H	H	H	A	A	A	A	A	H	H	A	A	H	H	H	H	H	H	H	A	A	A	H	A	A	H	H	A	H	H	A	H	A	A
lg2	*55	Tag_6066r	11.9	GWHAATB00000002	4924248	H	A	A	H	H	A	H	A	H	-	H	H	H	A	A	A	A	A	H	H	A	A	H	H	H	H	H	H	H	A	A	A	H	A	A	H	H	A	H	H	A	H	A	A
lg2	56	Tag_6149	12.4	GWHAATB00000002	5066162	H	A	A	H	H	A	H	A	H	A	H	H	H	A	A	A	A	A	H	H	A	A	H	H	H	H	H	H	H	A	A	A	H	A	A	H	H	A	H	H	A	H	A	A
lg2	57	Tag_6168r	12.9	GWHAATB00000002	5204601	H	A	A	H	-	A	H	A	H	A	H	H	H	A	A	A	A	A	H	H	A	A	H	-	H	-	H	H	-	-	A	A	H	A	A	-	H	A	H	H	A	H	A	A
lg2	58	Tag_6172	12.9	GWHAATB00000002	5204916	H	A	A	H	-	A	H	A	H	A	-	H	H	A	A	A	A	A	H	H	A	A	H	-	H	-	H	H	-	-	A	A	H	A	A	-	H	A	H	H	A	H	A	A
lg2	59	Tag_6161r	12.9	GWHAATB00000002	5189704	H	A	A	H	H	A	H	A	H	A	H	H	H	A	A	A	A	A	H	H	A	A	H	H	H	H	H	H	H	A	A	A	H	A	A	H	H	A	H	H	A	H	A	A
lg2	60	Tag_6285	13.4	GWHAATB00000002	5953633	H	A	A	H	H	A	H	A	H	A	H	H	H	A	-	A	A	A	H	H	A	A	H	H	H	H	H	H	H	A	A	A	H	A	A	H	H	A	H	H	A	H	A	A
lg2	61	Tag_6277r	13.4	GWHAATB00000002	5802640	H	A	A	H	H	A	H	A	H	A	H	H	H	A	-	A	A	A	H	H	A	-	H	H	H	H	H	H	H	A	A	-	H	A	A	H	H	A	H	H	A	H	A	A
lg2	62	Tag_6263	13.4	GWHAATB00000002	5654515	-	A	A	H	H	A	H	A	H	A	-	H	H	-	A	A	-	A	H	H	A	A	H	H	H	H	H	H	H	A	A	-	H	A	A	H	H	-	H	H	A	H	A	A
lg2	63	Tag_6272	13.4	GWHAATB00000002	5776165	H	A	A	H	H	A	H	A	H	A	H	H	H	A	A	A	A	A	H	H	A	A	H	H	H	-	H	H	H	A	A	A	H	A	A	H	H	A	H	H	A	H	A	A
lg2	64	Tag_6268r	13.9	GWHAATB00000002	5775858	H	A	A	H	H	A	H	A	H	A	H	H	H	A	A	A	A	A	H	H	A	A	H	H	H	H	H	H	H	A	A	A	H	A	A	H	H	A	H	H	A	H	A	A
lg2	*64	Tag_6269r	13.9	GWHAATB00000002	5775898	H	A	A	H	H	A	H	A	H	A	H	H	H	A	A	A	A	A	H	H	A	A	H	H	H	H	H	H	H	A	A	A	H	A	A	H	H	A	H	H	A	H	A	A
lg2	65	Tag_6304r	14.4	GWHAATB00000002	6046347	H	A	A	-	H	A	H	A	H	A	H	H	H	A	A	A	A	A	H	H	A	A	H	H	H	H	H	H	H	A	A	A	H	A	A	-	H	A	H	H	A	H	A	A
lg2	66	Tag_6339r	14.9	GWHAATB00000002	6354431	H	-	A	H	H	A	H	A	H	A	H	H	H	A	A	A	A	A	H	A	A	A	H	H	H	H	H	-	H	A	A	A	H	A	A	H	H	A	H	H	A	H	A	A
lg2	67	Tag_6398	16.9	GWHAATB00000002	6587420	H	A	A	H	H	A	H	A	H	A	H	H	H	A	A	A	A	A	H	H	A	A	H	H	H	H	H	H	H	A	A	A	A	A	H	H	H	A	H	H	A	H	A	A
lg2	68	Tag_6385	16.9	GWHAATB00000002	6577189	H	A	A	H	H	A	H	A	H	A	H	H	H	A	A	A	A	A	H	H	A	A	H	H	H	H	H	H	H	A	A	-	A	A	H	H	H	A	H	H	A	H	A	A
lg2	*68	Tag_6389	16.9	GWHAATB00000002	6577213	H	A	A	H	H	A	H	A	H	A	H	H	H	A	A	A	A	A	H	H	A	A	H	H	H	H	H	H	H	A	A	-	A	A	H	H	H	A	H	H	A	H	A	A
lg2	69	Tag_6637r	18.7	GWHAATB00000002	7815454	H	A	A	H	H	-	H	A	H	A	H	H	H	A	A	A	A	A	H	H	-	H	H	H	H	-	H	H	-	A	A	-	A	A	-	H	H	A	H	H	A	H	A	H
lg2	70	Tag_6549r	19.9	GWHAATB00000002	7277120	H	A	H	H	H	H	H	A	H	A	H	H	H	A	A	H	-	A	A	H	H	H	H	H	H	H	H	H	H	-	-	A	A	A	H	A	H	-	H	H	A	H	A	A
lg2	71	Tag_6550r	19.9	GWHAATB00000002	7277121	H	A	H	H	H	H	H	A	H	A	H	H	H	A	A	H	-	A	H	H	A	H	H	H	H	H	H	H	H	-	-	A	A	A	H	H	H	-	H	H	A	H	A	A
lg2	*71	Tag_6553r	19.9	GWHAATB00000002	7277184	H	A	H	H	H	H	H	A	H	A	H	H	H	A	A	H	-	A	H	H	A	H	H	H	H	H	H	H	H	-	-	A	A	-	H	H	H	-	H	H	A	H	A	A
lg2	72	Tag_6551r	19.9	GWHAATB00000002	7277180	H	A	H	H	H	H	H	A	H	A	H	H	H	A	A	H	-	A	H	H	A	H	H	H	H	H	H	H	H	-	-	A	A	A	H	H	H	-	H	H	A	H	A	A
lg2	73	Tag_6580r	20.9	GWHAATB00000002	7402482	-	A	A	H	H	H	H	A	H	A	H	H	H	A	A	A	A	A	-	H	A	H	H	-	H	H	H	H	H	A	A	A	A	A	H	H	H	A	H	H	A	H	A	A
lg2	74	Tag_6592r	20.9	GWHAATB00000002	7409792	-	A	A	H	H	H	H	-	H	A	H	H	H	H	A	A	A	-	H	H	A	H	H	H	H	H	-	H	-	-	A	A	A	A	H	H	H	A	H	H	A	H	A	A
lg2	75	Tag_6426	21.4	GWHAATB00000002	6838652	H	A	A	H	H	H	H	A	H	A	H	H	H	H	A	A	A	A	H	H	A	H	H	H	H	H	H	H	H	A	A	A	A	A	H	H	H	-	H	H	A	H	A	A
lg2	76	Tag_6427	21.4	GWHAATB00000002	6838666	H	A	A	H	H	H	H	A	H	A	H	H	H	A	A	A	A	A	H	H	A	H	H	H	H	H	H	H	H	A	A	A	A	A	H	H	H	-	H	H	A	H	A	A
lg2	77	Tag_6420r	22.4	GWHAATB00000002	6772853	H	A	A	H	H	H	H	A	H	A	H	H	H	A	A	A	A	A	H	H	A	H	H	H	H	H	H	H	H	A	A	A	A	A	H	H	H	A	H	H	A	H	A	A
lg2	*77	Tag_6421r	22.4	GWHAATB00000002	6772854	H	A	A	H	H	H	H	A	H	A	H	H	H	A	A	A	A	A	H	H	A	H	H	H	H	H	H	H	H	A	A	A	A	A	H	H	H	A	H	H	A	H	A	A
lg2	78	Tag_6441	22.4	GWHAATB00000002	6945570	H	A	A	H	-	H	H	A	H	A	H	H	H	A	A	A	A	-	H	H	H	H	H	H	H	H	H	H	H	A	A	A	A	A	H	H	H	A	H	H	A	A	A	A
lg2	79	Tag_6495r	22.4	GWHAATB00000002	7163318	H	A	-	H	H	H	-	A	H	A	H	H	H	A	H	A	A	A	H	-	A	H	H	H	H	H	H	H	H	A	A	A	A	A	H	H	H	-	-	-	A	H	A	A
lg2	80	Tag_6614	22.9	GWHAATB00000002	7567973	H	A	A	H	-	H	H	A	H	A	H	H	H	A	A	-	A	-	H	H	A	H	H	-	H	H	H	-	H	A	A	A	A	-	H	H	-	A	-	-	A	H	A	A
lg2	81	Tag_6503	22.9	GWHAATB00000002	7163595	H	A	A	H	H	H	H	A	H	A	H	H	H	A	A	A	A	A	H	H	A	H	H	H	H	H	H	H	H	A	A	A	A	A	H	H	H	A	H	H	A	H	A	A
lg2	*81	Tag_6509	22.9	GWHAATB00000002	7163675	H	A	A	H	H	H	H	A	H	A	H	H	H	A	A	A	A	A	H	H	A	H	H	H	H	H	H	H	H	A	A	A	A	A	H	H	H	A	H	H	A	H	A	A
lg2	*81	Tag_6510	22.9	GWHAATB00000002	7163676	H	A	A	H	H	H	H	A	H	A	H	H	H	A	A	A	A	A	H	H	A	H	H	H	H	H	H	H	H	A	A	A	A	A	H	H	H	A	H	H	A	H	A	A
lg2	*81	Tag_6547r	22.9	GWHAATB00000002	7276673	H	A	A	H	H	H	H	A	H	A	H	H	H	A	A	A	A	A	H	H	A	H	H	H	H	H	H	H	H	A	A	A	A	A	H	H	H	A	H	H	A	H	-	A
lg2	82	Tag_6620	23.4	GWHAATB00000002	7642779	H	A	A	H	H	H	H	A	H	A	H	H	H	A	A	A	A	A	H	H	A	H	H	H	H	H	H	H	H	A	A	A	A	A	H	H	H	A	H	H	A	H	A	A
lg2	*82	Tag_6653	23.4	GWHAATB00000002	7945297	H	A	A	H	H	H	H	A	H	A	H	H	H	A	A	A	A	A	H	H	A	H	H	H	H	-	H	H	H	A	A	A	A	A	H	H	H	A	H	H	A	H	A	A
lg2	83	Tag_6732r	23.9	GWHAATB00000002	8504397	H	A	-	H	H	H	H	A	H	A	H	-	H	A	A	-	-	A	H	H	A	H	A	H	H	-	H	H	H	A	A	A	A	A	H	H	H	A	H	H	A	H	A	A
lg2	84	Tag_6731	23.9	GWHAATB00000002	8504298	H	A	A	H	H	H	H	A	H	A	H	-	H	A	A	A	A	A	H	H	A	H	A	H	H	-	H	H	H	A	A	A	A	A	H	-	H	A	H	H	A	H	A	A
lg2	85	Tag_6724	24.4	GWHAATB00000002	8450885	H	A	A	H	A	H	H	A	H	A	H	H	H	A	A	A	A	A	H	H	A	H	A	H	H	H	H	H	H	A	A	A	A	A	H	H	H	A	H	H	H	H	A	A
lg2	*85	Tag_6725	24.4	GWHAATB00000002	8451133	H	A	A	H	A	H	H	A	H	A	H	H	H	A	A	A	A	A	H	H	A	H	A	H	H	H	H	H	H	A	A	A	A	A	H	H	H	A	H	H	H	H	A	A
lg2	86	Tag_6811	24.9	GWHAATB00000002	8863054	H	A	A	H	H	H	H	A	H	A	H	H	H	A	A	A	A	A	H	H	A	H	A	H	H	H	H	H	H	A	A	A	A	A	H	H	H	A	H	H	H	H	A	A
lg2	87	Tag_6840	25.9	GWHAATB00000002	9245944	H	A	A	H	H	H	H	A	H	A	H	H	H	H	A	A	H	A	H	H	A	H	A	H	H	H	H	H	H	A	A	A	A	A	H	H	H	A	H	H	H	H	A	A
lg2	88	Tag_6925	26.4	GWHAATB00000002	9689828	H	A	H	H	-	H	H	A	H	A	H	H	H	A	A	A	A	A	H	H	A	H	A	H	H	H	H	H	H	H	A	A	A	A	H	H	H	A	H	H	H	H	A	A
lg2	89	Tag_6960r	26.4	GWHAATB00000002	9800807	H	A	A	H	H	H	H	A	H	A	H	H	H	A	A	A	A	A	H	H	-	H	A	H	H	H	H	H	H	A	A	-	A	A	H	H	H	A	H	H	H	H	A	A
lg2	90	Tag_6983	26.9	GWHAATB00000002	9994265	-	A	A	H	H	H	H	A	H	A	H	H	H	A	A	A	A	A	H	H	A	-	A	H	H	H	H	H	-	A	A	A	A	A	H	H	A	A	H	H	H	H	A	A
lg2	91	Tag_7005	27.9	GWHAATB00000002	10105846	H	A	A	H	H	H	H	A	H	A	H	H	H	A	A	A	A	A	A	H	A	H	A	H	H	H	H	H	H	A	A	A	A	A	H	H	A	A	H	H	H	H	A	A
lg2	92	Tag_7044r	28.4	GWHAATB00000002	10392400	H	A	A	H	H	H	H	A	H	A	H	H	H	A	A	A	A	A	A	H	A	H	A	H	H	H	H	H	H	A	A	A	A	A	H	H	A	A	H	H	H	H	A	A
lg2	93	Tag_7096r	28.9	GWHAATB00000002	10779654	H	-	A	H	H	H	H	A	H	A	H	H	H	A	A	A	A	A	A	H	A	H	A	H	H	-	H	H	H	A	A	H	A	A	H	H	A	A	H	H	H	H	A	A
lg2	94	Tag_7082	28.9	GWHAATB00000002	10764042	H	A	A	H	-	H	H	A	H	A	A	H	H	A	A	A	A	A	A	-	A	A	A	H	H	H	H	H	H	-	A	-	A	-	H	A	H	A	H	H	H	H	A	A
lg2	95	Tag_7125	29.9	GWHAATB00000002	11177642	H	A	A	H	H	H	H	A	H	A	H	H	H	H	A	A	A	A	A	H	A	A	A	H	H	H	H	H	H	A	A	H	A	A	H	H	A	A	H	H	H	H	A	A
lg2	96	Tag_7136r	29.9	GWHAATB00000002	11196198	H	A	A	H	H	H	H	A	H	A	H	H	H	H	A	A	A	A	A	H	A	H	A	H	H	H	H	H	H	A	A	H	A	A	H	H	A	A	H	H	H	H	A	A
lg2	97	Tag_7157r	29.9	GWHAATB00000002	11254234	H	A	A	-	H	A	H	A	H	A	H	H	H	H	A	A	A	A	A	H	A	H	A	H	H	H	H	H	H	A	A	H	A	A	H	H	A	A	H	H	H	H	A	A
lg2	98	Tag_7180r	29.9	GWHAATB00000002	11329945	H	H	-	H	H	H	H	A	H	A	H	H	-	H	A	-	A	-	A	H	-	H	A	-	H	H	-	H	H	A	A	H	A	A	-	-	A	A	H	H	H	H	A	A
lg2	99	Tag_7181r	29.9	GWHAATB00000002	11329969	H	-	A	-	-	H	H	A	H	-	H	H	-	H	-	-	A	A	A	H	A	H	A	H	H	-	H	H	H	H	-	H	H	-	H	-	-	-	H	H	H	H	H	-
lg2	100	Tag_7263	33.3	GWHAATB00000002	11978241	H	A	A	H	H	H	A	A	H	A	H	A	H	H	H	A	A	A	A	H	A	H	A	H	H	H	H	A	H	H	A	H	A	A	H	A	A	A	H	H	H	H	A	A
lg2	101	Tag_7245	33.3	GWHAATB00000002	11972156	H	A	A	H	H	H	A	A	H	A	H	A	H	H	H	H	A	A	A	H	A	H	A	H	H	H	H	H	H	A	A	H	A	A	H	H	A	A	H	H	H	H	A	A
lg2	102	Tag_7253	33.4	GWHAATB00000002	11972707	H	A	A	H	H	H	A	A	H	A	H	A	H	H	H	A	A	A	A	H	A	H	A	H	H	H	H	H	H	A	A	H	A	A	H	H	A	A	H	H	H	H	A	A
lg2	*102	Tag_7251	33.4	GWHAATB00000002	11972497	H	A	A	H	H	H	A	A	H	A	H	A	H	H	H	A	A	A	A	H	A	H	A	H	H	H	H	H	H	A	A	H	A	A	H	H	A	A	H	H	H	H	A	A
lg2	103	Tag_7248	33.4	GWHAATB00000002	11972430	H	A	A	H	H	H	A	A	H	A	H	A	H	H	H	A	A	A	A	H	A	H	A	H	H	H	H	H	H	A	A	H	A	A	H	H	A	A	H	H	H	H	A	A
lg2	*103	Tag_7250	33.4	GWHAATB00000002	11972496	H	A	A	H	H	H	A	A	H	A	H	A	H	H	H	A	A	A	A	H	A	H	A	H	H	H	H	H	H	A	A	H	A	A	H	H	A	A	H	H	H	H	A	A
lg2	*103	Tag_7254	33.4	GWHAATB00000002	11972783	H	A	A	H	H	H	A	A	H	A	H	A	H	H	H	A	A	A	A	H	A	H	A	H	H	H	H	H	H	A	A	H	A	A	H	H	A	A	H	H	H	H	A	A
lg2	*103	Tag_7252	33.4	GWHAATB00000002	11972675	H	A	A	H	H	H	A	A	H	A	H	A	H	H	H	A	A	A	A	H	A	H	A	H	H	H	H	H	H	A	A	H	A	A	H	H	A	A	H	H	H	H	A	A
lg2	104	Tag_7276r	34.5	GWHAATB00000002	12047215	H	A	A	H	H	H	A	A	H	A	-	A	H	H	H	A	A	A	A	H	A	H	A	H	H	-	H	-	-	-	-	H	A	A	H	-	A	-	-	H	H	-	A	A
lg2	105	Tag_7292	34.5	GWHAATB00000002	12089608	H	A	A	H	H	H	A	A	H	A	H	A	H	H	H	A	A	A	A	H	A	H	A	H	H	H	-	H	H	A	A	H	A	A	H	H	A	A	H	H	H	H	A	A
lg2	106	Tag_7320	35	GWHAATB00000002	12210430	H	A	A	H	-	H	A	A	H	A	H	A	H	H	H	A	A	A	A	H	A	H	A	H	H	H	-	H	H	A	A	H	A	A	-	H	A	A	H	H	H	H	A	A
lg2	107	Tag_7374r	35	GWHAATB00000002	12409444	H	-	-	H	-	A	A	A	-	A	H	-	H	H	H	A	A	A	A	H	A	H	A	H	H	H	H	H	H	A	-	H	A	A	H	H	A	A	H	H	H	H	A	A
lg2	108	Tag_7361	35.6	GWHAATB00000002	12406183	H	A	A	H	H	-	A	A	H	A	H	A	H	H	-	-	A	A	A	H	A	H	A	H	-	H	H	H	H	A	H	H	A	A	H	H	A	A	H	H	H	H	A	A
lg2	*108	Tag_7362	35.6	GWHAATB00000002	12406186	H	A	A	H	H	-	A	A	H	A	H	A	H	H	-	-	A	A	A	H	A	H	A	H	-	H	H	H	H	A	H	H	A	A	H	H	A	A	H	H	H	H	A	A
lg2	*108	Tag_7363	35.6	GWHAATB00000002	12406197	H	A	A	H	H	-	A	A	H	A	H	A	H	H	-	-	A	A	A	H	A	H	A	H	-	H	H	H	H	A	H	H	A	A	H	H	A	A	H	H	H	H	A	A
lg2	*108	Tag_7360	35.6	GWHAATB00000002	12406172	H	A	A	H	H	-	A	A	H	A	H	A	H	H	-	-	A	A	A	H	A	H	A	H	-	H	H	H	H	A	H	H	A	A	H	H	A	A	H	H	H	H	A	A
lg2	*108	Tag_7364	35.6	GWHAATB00000002	12406236	H	A	A	H	H	-	A	A	H	A	H	A	H	H	-	-	A	A	A	H	A	H	A	H	-	H	H	H	H	A	H	H	A	A	H	H	A	A	H	H	H	H	A	A
lg2	109	Tag_7356	36.4	GWHAATB00000002	12405982	H	-	A	H	-	H	A	A	H	-	-	A	A	H	A	A	A	A	A	H	A	H	A	H	H	H	H	H	H	A	H	H	A	A	H	H	A	A	H	H	-	H	A	A
lg2	110	Tag_7357	36.4	GWHAATB00000002	12406004	H	-	A	H	-	H	A	A	H	-	-	A	A	H	H	A	A	A	A	H	A	H	A	H	H	H	H	H	H	A	H	H	A	A	H	H	A	A	H	H	-	H	A	A
lg2	111	Tag_7339	38.2	GWHAATB00000002	12341040	H	A	H	H	H	H	A	A	H	A	H	A	H	H	H	A	A	A	A	H	A	H	A	H	H	H	H	H	H	A	H	H	A	A	H	H	A	A	H	H	H	H	A	A
lg2	112	Tag_7344	38.2	GWHAATB00000002	12341117	H	A	H	H	H	H	A	A	H	A	H	A	H	H	H	A	A	A	A	H	A	H	A	H	H	H	H	H	H	A	H	H	A	A	H	H	A	A	H	H	H	H	A	A
lg2	113	Tag_7372r	39	GWHAATB00000002	12409417	H	-	-	H	-	H	A	A	-	A	H	-	H	H	H	A	A	A	A	H	A	H	A	H	H	H	H	H	H	A	-	H	A	A	H	H	A	A	H	H	H	H	A	A
lg2	*113	Tag_7373r	39	GWHAATB00000002	12409438	H	-	-	H	-	H	A	A	-	A	H	-	H	H	H	A	A	A	A	H	A	H	A	H	H	H	-	H	H	A	-	H	A	A	H	H	A	A	H	H	H	H	A	A
lg2	114	Tag_7392r	39.6	GWHAATB00000002	12582908	H	A	A	H	H	H	A	A	H	A	H	A	H	H	H	A	A	A	A	H	A	H	A	H	H	H	H	H	H	A	H	H	A	A	H	H	A	A	H	H	H	H	A	A
lg2	115	Tag_7390r	39.6	GWHAATB00000002	12582890	H	A	A	H	H	H	A	A	H	A	H	A	H	H	H	A	A	A	A	H	A	H	A	H	H	H	H	H	H	A	H	H	A	A	H	H	A	A	H	H	H	H	A	A
lg2	*115	Tag_7391r	39.6	GWHAATB00000002	12582907	H	A	A	H	H	H	A	A	H	A	H	A	H	H	H	A	A	A	A	H	A	H	A	H	H	H	H	H	H	A	H	H	A	A	H	H	A	A	H	H	H	H	A	A
lg2	*115	Tag_7393r	39.6	GWHAATB00000002	12582909	H	A	A	H	H	H	A	A	H	A	H	A	H	H	H	A	A	A	A	H	A	H	A	H	H	H	H	H	H	A	H	H	A	A	H	H	A	A	H	H	H	H	A	A
lg2	116	Tag_7394r	39.6	GWHAATB00000002	12582911	H	A	A	A	H	H	A	A	H	A	H	A	H	H	H	A	A	A	A	H	A	H	A	H	H	H	H	H	H	A	H	H	A	A	H	H	A	A	H	H	H	H	A	A
lg2	117	Tag_251116	39.6	GWHAATB00050386	51438	H	-	A	-	H	H	A	A	H	-	H	A	H	A	H	A	A	A	A	H	-	H	A	-	H	-	H	-	H	A	H	H	A	-	-	-	-	-	H	H	H	H	-	A
lg2	118	Tag_7418	41.5	GWHAATB00000002	12694935	H	A	-	H	H	-	A	A	H	A	H	A	H	H	-	A	A	A	A	H	A	-	A	H	H	-	H	H	H	A	H	-	A	A	H	H	A	-	H	H	H	H	A	A
lg2	119	Tag_7450	42	GWHAATB00000002	12806554	H	A	A	H	H	H	A	A	H	A	H	A	H	H	H	A	A	A	A	H	A	H	A	H	H	H	H	H	H	A	H	H	A	A	H	-	A	A	-	H	H	H	A	A
lg2	120	Tag_7420	42	GWHAATB00000002	12707911	H	A	A	H	H	H	A	A	H	A	H	A	H	H	H	A	A	A	A	H	-	H	A	H	H	H	H	H	H	A	H	H	A	A	H	H	A	A	H	H	H	H	A	A
lg2	121	Tag_7471	42.5	GWHAATB00000002	13086989	H	A	A	H	H	H	A	A	H	A	H	A	H	H	H	A	A	A	A	H	A	H	A	H	H	H	H	H	H	A	H	H	A	A	H	H	A	A	H	H	H	H	A	A
lg2	122	Tag_7463r	42.5	GWHAATB00000002	12953191	H	A	A	H	H	H	A	A	H	A	H	A	H	H	H	A	A	A	A	H	A	H	A	-	H	H	H	H	H	A	H	H	A	A	H	H	A	A	H	H	H	H	A	A
lg2	123	Tag_7487	42.5	GWHAATB00000002	13115956	H	A	A	H	H	H	A	A	H	A	H	A	H	H	H	A	A	A	A	H	A	H	A	H	H	H	H	H	H	A	H	H	A	A	H	H	A	A	H	H	H	H	A	A
lg2	124	Tag_7501	43	GWHAATB00000002	13266765	H	A	A	H	H	H	A	A	H	A	H	A	H	H	H	A	A	A	A	H	A	H	A	H	H	H	H	H	H	A	H	H	A	A	H	H	A	A	H	H	H	H	A	A
lg2	125	Tag_7519	43	GWHAATB00000002	13297208	H	A	H	H	H	H	A	A	A	A	-	A	H	-	H	-	A	A	A	H	A	H	A	H	A	H	H	-	-	A	H	H	A	A	H	-	A	A	-	-	H	H	A	A
lg2	126	Tag_7529r	43	GWHAATB00000002	13323883	H	A	A	H	H	H	A	A	H	A	H	A	H	H	H	A	A	A	A	H	-	H	A	H	H	H	H	H	H	A	H	H	A	A	H	H	A	A	H	H	H	H	A	A
lg2	127	Tag_7504	43	GWHAATB00000002	13282533	H	A	A	H	H	H	A	A	H	A	H	A	H	H	H	A	A	A	A	H	A	H	A	H	H	H	H	H	H	A	H	H	A	A	H	H	A	A	H	H	H	H	A	A
lg2	128	Tag_7556	43	GWHAATB00000002	13445617	H	-	A	H	H	H	A	A	H	A	H	A	H	H	H	A	A	-	A	H	A	H	A	H	H	H	H	H	H	A	H	H	A	A	H	H	A	A	H	H	H	H	-	A
lg2	129	Tag_7639	44	GWHAATB00000002	13924046	H	A	A	H	H	H	A	A	H	A	H	A	H	H	H	A	A	A	A	H	A	H	A	H	H	H	H	H	H	A	H	H	A	A	H	H	A	A	H	H	H	H	A	A
lg2	130	Tag_7642r	44	GWHAATB00000002	13924330	H	A	A	H	H	H	A	A	H	A	H	A	H	H	H	A	A	A	A	H	A	H	A	H	H	H	H	H	H	A	H	H	A	A	H	H	A	A	H	H	H	H	A	A
lg2	131	Tag_7656	46.4	GWHAATB00000002	14072962	H	A	A	H	H	H	A	A	H	A	H	A	H	H	H	A	H	A	A	H	A	H	A	H	H	H	H	H	H	A	H	H	A	A	H	H	A	A	H	H	H	H	A	A
lg2	*131	Tag_7665	46.4	GWHAATB00000002	14151618	H	A	A	H	H	H	A	A	H	A	H	A	H	H	-	A	H	A	A	H	A	H	A	H	H	H	H	H	H	A	H	H	A	A	H	H	A	A	H	H	H	H	A	A
lg2	132	Tag_7699r	47.2	GWHAATB00000002	14253484	H	A	A	H	H	H	A	-	H	A	H	A	H	H	H	A	H	A	A	H	A	H	A	H	-	H	A	H	H	A	H	H	A	A	H	H	A	A	H	H	H	H	A	A
lg2	*132	Tag_7700r	47.2	GWHAATB00000002	14253495	H	A	A	H	H	H	A	-	H	A	H	A	H	H	H	A	H	A	A	H	A	H	A	H	-	H	A	H	H	A	H	H	A	A	H	H	A	A	H	H	H	H	A	A
lg2	*132	Tag_7703r	47.2	GWHAATB00000002	14253548	H	A	A	H	H	H	A	-	H	A	H	A	H	H	H	A	H	A	A	H	A	H	A	H	-	H	A	H	H	A	H	H	A	A	H	H	A	A	H	H	H	H	A	A
lg2	133	Tag_7710	49.2	GWHAATB00000002	14277492	-	A	A	H	H	H	A	A	H	A	H	A	H	H	-	-	H	A	A	H	A	H	A	-	A	H	H	H	-	A	H	H	A	A	H	H	A	A	H	H	H	H	A	A
lg2	134	Tag_7711	49.2	GWHAATB00000002	14277493	-	A	A	H	H	H	A	A	H	A	H	A	H	H	-	-	H	A	A	H	A	H	A	-	A	H	H	H	-	A	H	H	A	A	H	H	A	A	H	H	H	H	A	A
lg2	135	Tag_7841r	51.9	GWHAATB00000002	14906051	H	A	A	H	H	H	A	A	H	A	H	A	H	H	H	A	H	A	A	H	A	H	A	H	A	H	H	A	H	-	-	H	A	A	H	H	A	A	H	H	H	H	A	A
lg2	136	Tag_7763	51.9	GWHAATB00000002	14564157	H	A	A	H	H	H	A	A	H	A	H	A	H	H	H	-	H	A	A	H	A	H	A	H	A	H	H	A	H	A	H	H	A	A	H	H	A	A	H	H	H	H	A	A
lg2	137	Tag_7834	51.9	GWHAATB00000002	14905931	H	A	A	H	H	H	A	A	H	A	H	A	H	H	H	A	H	A	A	H	A	A	A	H	A	H	H	A	H	-	-	H	A	A	H	H	A	A	-	H	H	H	A	A
lg2	138	Tag_7811	51.9	GWHAATB00000002	14832474	H	A	A	H	H	H	A	A	H	H	H	A	H	H	H	A	H	A	A	H	A	H	A	H	A	H	H	A	H	A	H	H	A	A	H	H	A	A	H	H	H	H	A	A
lg2	139	Tag_7768	51.9	GWHAATB00000002	14580790	H	A	A	H	H	H	A	-	H	A	H	A	H	H	H	A	H	A	A	H	A	H	A	H	A	-	H	A	H	A	H	H	A	A	H	H	A	A	H	H	-	H	A	A
lg2	140	Tag_7788	51.9	GWHAATB00000002	14677199	H	-	A	H	H	H	A	A	H	A	-	A	H	H	H	A	H	A	A	H	A	H	A	H	A	H	H	A	H	A	H	H	A	A	-	-	A	A	H	-	H	H	A	A
lg2	141	Tag_7787	51.9	GWHAATB00000002	14677169	H	-	A	H	H	H	A	A	H	A	-	A	H	H	H	A	H	A	A	H	H	H	A	H	A	H	H	A	H	A	H	H	A	A	-	-	A	A	H	-	H	H	A	A
lg2	142	Tag_7764	52.4	GWHAATB00000002	14574253	H	A	A	H	H	H	A	A	H	A	H	A	H	H	H	A	H	A	A	H	-	H	A	H	A	H	H	A	H	A	H	H	A	A	H	-	A	A	H	H	H	H	A	A
lg2	143	Tag_252493	53.9	GWHAATB00053838	17575	H	A	A	H	H	H	A	A	H	A	H	A	H	H	H	A	A	A	A	H	A	H	A	H	A	H	-	A	H	-	-	-	H	A	H	H	A	A	H	H	H	H	A	A
lg2	144	Tag_251608r	53.9	GWHAATB00051361	54517	-	A	-	H	-	H	A	A	H	-	-	H	H	H	H	A	H	A	A	-	A	H	A	H	-	-	H	A	H	-	-	-	A	-	H	H	A	A	-	H	H	H	A	A
lg2	145	Tag_8289r	53.9	GWHAATB00000002	17520073	H	A	A	H	H	H	A	A	H	A	H	A	H	H	H	A	H	A	A	H	A	H	A	H	A	H	H	A	H	A	H	H	A	A	H	H	A	A	H	H	H	H	A	A
lg2	146	Tag_8288r	53.9	GWHAATB00000002	17520059	H	A	A	H	H	H	A	A	H	A	H	A	H	H	H	A	H	A	A	H	A	H	A	H	A	H	H	A	H	A	H	H	A	A	H	H	A	A	H	H	H	H	A	A
lg2	*146	Tag_8290r	53.9	GWHAATB00000002	17520130	H	A	A	H	H	H	A	A	H	A	H	A	H	H	H	A	H	A	A	H	A	H	A	H	A	H	H	A	H	A	H	H	A	A	H	H	A	A	H	H	H	H	A	A
lg2	*146	Tag_8291r	53.9	GWHAATB00000002	17520318	H	A	A	H	H	H	A	A	H	A	H	A	H	H	H	A	H	A	A	H	A	H	A	H	A	H	H	A	H	A	H	H	A	A	H	H	A	A	H	H	H	H	A	A
lg2	*146	Tag_8293r	53.9	GWHAATB00000002	17520348	H	A	A	H	H	H	A	A	H	A	H	A	H	H	H	A	H	A	A	H	A	H	A	H	A	H	H	A	H	A	H	H	A	A	H	H	A	A	H	H	H	H	A	A
lg2	*146	Tag_8294r	53.9	GWHAATB00000002	17520363	H	A	A	H	H	H	A	A	H	A	H	A	H	H	H	A	H	A	A	H	A	H	A	H	A	H	H	A	H	A	H	H	A	A	H	H	A	A	H	H	H	H	A	A
lg2	147	Tag_8001	53.9	GWHAATB00000002	15998208	H	A	A	H	H	H	A	A	H	A	H	A	H	H	H	A	H	A	A	H	A	H	A	H	A	H	H	A	H	A	H	H	A	A	H	H	A	A	H	H	H	H	A	A
lg2	148	Tag_8304r	53.9	GWHAATB00000002	17597692	A	A	A	H	H	H	A	A	H	A	H	A	H	H	H	A	H	A	A	H	A	H	A	H	A	H	H	A	H	A	H	H	A	A	H	H	A	A	H	H	H	H	A	A
lg2	149	Tag_8113	55.2	GWHAATB00000002	16570797	H	A	A	H	H	H	A	-	H	A	H	A	H	H	H	H	-	-	A	H	-	H	A	A	A	H	H	A	-	A	H	H	A	A	-	H	A	A	H	H	H	H	A	A
lg2	150	Tag_8132r	55.9	GWHAATB00000002	16602507	H	A	A	H	H	H	A	A	H	A	H	A	H	H	H	H	H	A	A	H	A	H	A	H	A	H	H	A	H	A	H	H	A	A	H	H	A	A	H	H	H	H	A	A
lg2	151	Tag_8127r	55.9	GWHAATB00000002	16601759	H	A	A	H	H	H	A	A	H	A	H	A	H	H	H	H	H	A	A	H	A	H	A	H	A	H	H	A	H	A	H	H	A	A	H	H	A	A	H	H	H	H	A	A
lg2	152	Tag_8129r	55.9	GWHAATB00000002	16601764	H	A	A	H	H	H	A	A	H	A	H	A	H	H	H	H	H	A	A	H	A	H	A	H	A	H	H	A	H	A	H	H	A	A	H	H	A	A	H	H	H	H	A	A
lg2	153	Tag_8125r	55.9	GWHAATB00000002	16601756	H	A	A	H	H	H	A	A	H	A	H	A	H	H	H	H	H	A	A	H	A	H	A	H	A	H	H	A	H	A	H	H	A	A	H	H	A	A	H	H	H	H	A	A
lg2	*153	Tag_8126r	55.9	GWHAATB00000002	16601758	H	A	A	H	H	H	A	A	H	A	H	A	H	H	H	H	H	A	A	H	A	H	A	H	A	H	H	A	H	A	H	H	A	A	H	H	A	A	H	H	H	H	A	A
lg2	*153	Tag_8128r	55.9	GWHAATB00000002	16601763	H	A	A	H	H	H	A	A	H	A	H	A	H	H	H	H	H	A	A	H	A	H	A	H	A	H	H	A	H	A	H	H	A	A	H	H	A	A	H	H	H	H	A	A
lg2	154	Tag_8165	56.4	GWHAATB00000002	16751006	H	A	A	H	H	H	A	A	H	H	H	A	H	H	H	H	H	A	A	H	A	H	A	H	A	H	H	A	H	A	H	H	A	A	H	-	A	A	H	H	H	H	A	A
lg2	155	Tag_8199	56.4	GWHAATB00000002	16884344	H	A	A	H	H	H	A	A	H	H	H	A	H	H	H	H	H	A	A	H	A	H	A	H	A	H	H	A	H	A	H	H	A	A	H	H	A	A	H	H	H	H	A	A
lg2	*155	Tag_8161	56.4	GWHAATB00000002	16750732	H	A	A	H	H	H	A	A	H	H	H	A	H	H	H	H	H	A	A	H	A	H	A	H	A	H	H	A	H	A	H	H	A	A	H	-	A	A	H	H	H	H	A	A
lg2	*155	Tag_8166	56.4	GWHAATB00000002	16751007	H	A	A	H	H	H	A	A	H	H	H	A	H	H	H	H	H	A	A	H	A	H	A	H	A	H	H	A	H	A	H	H	A	A	H	-	A	A	H	H	H	H	A	A
lg2	*155	Tag_8164	56.4	GWHAATB00000002	16751004	H	A	A	H	H	H	A	A	H	H	H	A	H	H	H	H	H	A	A	H	A	H	A	H	A	H	H	A	H	A	H	H	A	A	H	-	A	A	H	H	H	H	A	A
lg2	156	Tag_8184	56.4	GWHAATB00000002	16842979	H	A	A	H	H	H	A	A	H	H	H	A	-	H	H	H	H	A	A	H	A	H	A	H	A	-	H	A	H	A	H	H	A	A	H	H	A	A	H	H	H	H	A	A
lg2	157	Tag_8211r	56.9	GWHAATB00000002	16973007	H	A	A	H	-	H	A	A	H	H	H	A	H	H	H	H	H	A	A	H	A	H	A	H	A	H	H	A	H	A	H	H	A	A	H	H	A	A	H	H	H	H	A	A
lg2	158	Tag_8266r	57.4	GWHAATB00000002	17300034	H	A	A	H	H	H	A	A	H	H	H	A	H	H	H	H	H	A	A	H	A	H	A	H	A	H	H	A	H	A	H	H	A	A	H	H	A	A	H	H	H	H	A	A
lg2	159	Tag_8265r	57.4	GWHAATB00000002	17299958	H	A	A	H	H	H	A	A	H	H	H	A	H	H	H	H	H	A	A	H	A	H	A	H	A	H	H	A	H	A	H	H	A	A	H	H	A	A	H	H	H	H	A	A
lg2	160	Tag_8595	58.3	GWHAATB00000002	19815479	H	-	A	H	A	H	A	A	H	H	A	A	A	H	H	H	-	A	A	H	A	H	A	H	A	H	H	-	-	-	-	H	A	A	H	H	A	A	H	H	H	-	A	A
lg2	161	Tag_8593	58.3	GWHAATB00000002	19815096	H	-	A	H	A	H	A	A	H	H	H	A	H	H	H	H	-	A	A	H	A	H	A	H	A	H	H	-	-	-	-	H	A	A	H	H	A	A	H	H	H	-	A	A
lg2	162	Tag_8567	59.2	GWHAATB00000002	19680762	H	A	A	H	H	H	A	A	H	H	H	A	H	H	H	H	H	A	A	H	A	H	A	H	A	H	H	A	H	A	H	H	A	A	H	H	A	A	H	H	H	H	A	A
lg2	163	Tag_8556	59.2	GWHAATB00000002	19577535	H	A	A	H	H	H	A	A	H	H	H	A	H	H	H	H	H	A	A	H	A	H	A	H	A	H	H	A	H	A	H	H	A	A	H	H	A	A	H	H	H	H	A	A
lg2	164	Tag_8644r	60.7	GWHAATB00000002	20079594	-	A	A	H	H	-	A	-	H	H	H	A	H	H	H	H	H	A	A	H	A	H	H	-	-	-	H	A	H	A	H	-	A	A	-	H	A	A	-	H	H	H	A	A
lg2	*164	Tag_8647r	60.7	GWHAATB00000002	20079739	-	A	A	H	H	-	A	-	H	H	H	A	H	H	H	H	H	A	A	H	A	H	H	-	-	-	H	A	H	A	H	-	A	A	-	H	A	A	-	H	H	H	A	A
lg2	*164	Tag_8650r	60.7	GWHAATB00000002	20079784	-	A	A	H	H	-	A	-	H	H	H	A	H	H	H	H	H	A	A	H	A	H	H	-	-	-	H	A	H	A	H	-	A	A	-	H	A	A	-	H	H	H	A	A
lg2	*164	Tag_8651r	60.7	GWHAATB00000002	20079785	-	A	A	H	H	-	A	-	H	H	H	A	H	H	H	H	H	A	A	H	A	H	H	-	-	-	H	A	H	A	H	-	A	A	-	H	A	A	-	H	H	H	A	A
lg2	*164	Tag_8652r	60.7	GWHAATB00000002	20079801	-	A	A	H	H	-	A	-	H	H	H	A	H	H	H	H	H	A	A	H	A	H	H	-	-	-	H	A	H	A	H	-	A	A	-	H	A	A	-	H	H	H	A	A
lg2	*164	Tag_8653r	60.7	GWHAATB00000002	20079810	-	A	A	H	H	-	A	-	H	H	H	A	H	H	H	H	H	A	A	H	A	H	H	-	-	-	H	A	H	A	H	-	A	A	-	H	A	A	-	H	H	H	A	A
lg2	*164	Tag_8654r	60.7	GWHAATB00000002	20079811	-	A	A	H	H	-	A	-	H	H	H	A	H	H	H	H	H	A	A	H	A	H	H	-	-	-	H	A	H	A	H	-	A	A	-	H	A	A	-	H	H	H	A	A
lg2	*164	Tag_8648r	60.7	GWHAATB00000002	20079740	-	A	A	H	H	-	A	-	H	H	H	A	H	H	H	H	H	A	A	H	A	H	H	-	-	-	H	A	H	A	H	-	A	A	-	H	A	A	-	H	H	H	A	A
lg2	165	Tag_8679r	61.2	GWHAATB00000002	20182848	H	A	A	H	H	H	A	A	H	H	H	A	H	H	H	H	H	A	A	H	A	H	A	H	A	H	H	A	H	A	H	H	A	A	H	H	A	A	H	H	H	H	A	A
lg2	166	Tag_8741	61.7	GWHAATB00000002	20653685	H	A	A	H	H	H	A	A	H	H	A	A	H	H	H	H	H	A	A	H	A	H	A	A	A	H	H	A	H	A	H	H	A	A	H	H	A	A	H	H	H	H	A	A
lg2	*166	Tag_8742	61.7	GWHAATB00000002	20653705	H	A	A	H	H	H	A	A	H	H	A	A	H	H	H	H	H	A	A	H	A	H	A	A	A	H	H	A	H	A	H	H	A	A	H	H	A	A	H	H	H	H	A	A
lg2	*166	Tag_8743	61.7	GWHAATB00000002	20653724	H	A	A	H	-	H	A	A	H	H	A	A	H	H	H	H	H	A	A	H	A	H	A	A	A	H	H	A	H	A	H	H	A	A	H	H	A	A	H	H	H	H	A	A
lg2	*166	Tag_8744	61.7	GWHAATB00000002	20653869	H	A	A	H	-	H	A	A	H	H	A	A	H	H	H	H	H	A	A	H	A	H	A	A	A	H	H	A	H	A	H	H	A	A	H	H	A	A	H	H	H	H	A	A
lg2	167	Tag_8761r	62.2	GWHAATB00000002	20762494	H	A	A	H	H	H	A	A	H	H	H	A	H	H	H	H	H	A	A	H	A	H	A	H	A	H	H	A	H	A	H	H	A	A	H	H	A	A	H	H	H	H	A	A
lg2	168	Tag_8826r	62.7	GWHAATB00000002	20990837	H	H	A	-	H	H	A	A	H	H	H	A	H	H	H	H	H	A	A	H	A	H	A	H	A	H	H	A	H	A	H	H	A	A	H	H	A	A	H	H	H	H	A	A
lg2	169	Tag_8787	62.7	GWHAATB00000002	20846648	H	H	A	H	H	H	A	A	H	H	H	A	H	H	H	H	H	A	A	H	A	H	A	-	-	-	H	A	H	-	A	H	A	A	H	H	A	A	-	H	H	H	A	A
lg2	170	Tag_8916	63.7	GWHAATB00000002	21281048	H	H	-	H	-	H	A	A	H	H	H	A	-	-	H	-	H	A	A	-	A	H	A	H	A	-	H	A	H	A	H	-	A	A	A	-	A	A	A	H	H	H	A	A
lg2	171	Tag_8914r	63.7	GWHAATB00000002	21277757	H	H	A	H	H	H	A	A	H	H	H	A	H	H	H	H	H	A	A	A	A	H	A	H	-	H	H	A	H	A	H	H	A	A	H	H	A	A	H	H	H	H	A	A
lg2	172	Tag_8915r	63.7	GWHAATB00000002	21280103	H	H	A	H	H	H	A	A	H	H	H	A	H	H	H	H	H	A	A	H	A	H	A	H	A	H	A	A	H	A	H	H	A	A	H	H	A	A	H	H	H	H	A	A
lg2	173	Tag_8945	64.2	GWHAATB00000002	21424113	H	H	A	H	H	H	A	A	H	H	H	A	H	H	H	H	H	A	A	H	A	H	A	H	A	H	H	A	H	A	H	H	A	A	H	H	A	A	H	H	H	-	A	A
lg2	174	Tag_9075	64.5	GWHAATB00000002	22808254	H	H	-	H	H	H	A	A	-	H	-	-	H	H	H	H	H	A	A	H	A	H	A	H	A	-	H	A	H	A	H	H	A	A	H	H	A	-	H	-	H	H	A	A
lg2	175	Tag_9034	64.7	GWHAATB00000002	22157201	H	H	A	H	H	H	A	A	H	H	H	A	H	H	H	H	H	A	A	H	A	H	A	H	A	H	H	A	H	A	H	H	A	A	H	H	A	A	H	H	H	H	A	H
lg2	176	Tag_9102	65.2	GWHAATB00000002	22988891	H	H	A	H	H	H	A	A	H	H	H	A	H	H	H	H	H	A	A	H	A	H	A	H	A	H	H	A	H	H	H	H	A	A	H	H	A	A	H	H	H	H	A	A
lg2	177	Tag_9072	65.2	GWHAATB00000002	22759742	H	H	A	H	H	H	A	A	H	H	H	A	A	H	H	H	H	H	A	H	A	H	A	H	A	H	H	A	H	H	H	H	A	A	H	H	A	A	H	H	H	H	A	A
lg2	178	Tag_9073	65.2	GWHAATB00000002	22775800	H	H	A	H	H	H	A	A	H	H	H	A	H	H	A	A	H	A	A	H	A	H	A	H	A	A	H	A	H	H	H	H	A	A	H	H	A	A	H	H	H	H	A	A
lg2	179	Tag_9092r	65.2	GWHAATB00000002	22960821	H	H	A	-	H	H	A	A	-	H	H	A	H	H	H	A	H	A	A	H	A	H	A	H	A	H	H	A	H	H	H	H	A	A	H	H	A	A	H	H	H	H	A	A
lg2	180	Tag_9121r	65.7	GWHAATB00000002	23177124	H	H	A	H	H	H	A	A	H	H	H	A	H	H	H	H	H	A	A	H	-	-	A	H	A	H	H	A	H	H	H	H	A	A	H	H	A	A	H	H	H	H	A	A
lg2	181	Tag_9112	65.7	GWHAATB00000002	23087504	H	H	A	H	H	H	A	A	H	H	H	A	H	H	H	H	H	A	A	H	A	H	A	H	A	H	H	A	H	H	H	H	A	A	H	H	A	A	H	H	H	H	A	A
lg2	182	Tag_9210	66.2	GWHAATB00000002	23798987	H	H	A	H	H	H	A	A	H	H	H	A	H	H	H	H	A	A	A	H	A	H	A	H	A	H	H	A	H	H	H	H	A	A	H	H	A	A	H	A	H	H	A	A
lg2	*182	Tag_9211	66.2	GWHAATB00000002	23799014	H	H	A	H	H	H	A	A	H	H	H	A	H	H	H	H	A	A	A	H	A	H	A	H	A	H	H	A	H	H	H	H	A	A	H	H	A	A	H	A	H	H	A	A
lg2	183	Tag_9280r	66.2	GWHAATB00000002	24304788	H	H	A	H	H	H	A	A	H	H	H	A	H	H	H	H	H	A	A	H	A	H	A	H	A	H	H	A	H	H	H	H	A	A	H	H	A	A	H	A	H	H	A	A
lg2	184	Tag_9228	66.2	GWHAATB00000002	23863131	H	H	A	H	H	H	A	A	H	H	H	A	H	H	H	H	H	A	A	H	A	H	A	H	A	H	H	A	H	H	H	H	A	A	H	-	A	A	H	A	H	H	A	A
lg2	*184	Tag_9230	66.2	GWHAATB00000002	23863412	H	H	A	H	H	H	A	A	H	H	H	A	H	H	H	H	H	A	A	H	A	H	A	H	A	H	H	A	H	H	H	H	A	A	H	-	A	A	H	A	H	H	A	A
lg2	185	Tag_9254	66.2	GWHAATB00000002	24124393	H	H	A	H	H	H	A	A	H	H	H	A	H	H	H	H	H	A	A	H	A	H	A	H	A	H	H	A	H	H	H	H	A	A	H	H	A	A	H	A	H	H	A	A
lg2	186	Tag_9138	66.2	GWHAATB00000002	23383308	-	H	A	H	H	H	A	A	H	H	H	A	H	H	H	H	H	A	A	H	A	H	A	H	A	H	H	A	H	A	H	H	A	A	H	H	A	A	H	A	H	H	A	A
lg2	187	Tag_9222	66.2	GWHAATB00000002	23861769	H	H	A	H	H	H	A	A	H	H	H	A	H	H	-	H	H	A	A	H	A	H	A	H	A	H	H	A	H	-	H	H	A	H	H	H	A	A	A	A	H	H	A	A
lg2	188	Tag_9240	66.2	GWHAATB00000002	23950133	H	H	A	H	H	H	A	A	H	H	H	A	H	H	H	H	H	A	A	H	A	H	A	H	A	H	H	A	H	H	H	H	A	A	H	H	A	A	H	A	H	H	A	A
lg2	189	Tag_9239	66.2	GWHAATB00000002	23950111	H	H	A	H	H	H	A	A	H	H	H	A	H	H	H	H	H	A	A	H	A	H	A	H	A	H	H	A	H	H	H	H	A	A	H	H	A	A	H	A	H	H	A	A
lg2	190	Tag_9142	66.7	GWHAATB00000002	23396778	H	H	A	H	H	H	A	A	H	H	H	A	H	H	H	H	H	A	A	H	A	H	A	H	H	H	H	A	H	H	H	H	A	A	H	H	A	A	H	A	H	H	A	A
lg2	191	Tag_9141	66.7	GWHAATB00000002	23396760	H	H	A	H	H	H	A	A	H	H	H	A	H	H	H	H	H	A	A	H	A	H	A	H	H	H	H	A	H	H	H	H	A	A	H	H	A	A	H	A	H	H	A	A
lg2	*191	Tag_9143	66.7	GWHAATB00000002	23396803	H	H	A	H	H	H	A	A	H	H	H	A	H	H	H	H	H	A	A	H	A	H	A	H	H	H	H	A	H	H	H	H	A	A	H	H	A	A	H	A	H	H	A	A
lg2	192	Tag_9159	66.7	GWHAATB00000002	23491845	H	H	A	H	H	H	A	A	H	H	H	A	H	H	H	H	H	A	A	H	A	H	A	H	A	H	H	A	H	H	H	H	A	A	H	H	A	A	H	A	H	H	A	A
lg2	193	Tag_9161	67.2	GWHAATB00000002	23512607	H	H	A	H	H	H	A	A	H	H	H	A	H	H	H	H	H	A	A	H	A	H	A	H	A	H	H	A	H	H	H	H	A	A	H	H	A	A	H	A	H	H	A	A
lg2	*193	Tag_9162	67.2	GWHAATB00000002	23512609	H	H	A	H	H	H	A	A	H	H	H	A	H	H	H	H	H	A	A	H	A	H	A	H	A	H	H	A	H	H	H	H	A	A	H	H	A	A	H	A	H	H	A	A
lg2	*193	Tag_9200	67.2	GWHAATB00000002	23668602	H	H	A	H	H	H	A	A	H	H	H	A	H	H	H	H	H	A	A	H	A	H	A	H	A	H	H	A	H	H	H	H	A	A	H	H	A	A	H	A	H	H	A	A
lg2	*193	Tag_9281r	67.2	GWHAATB00000002	24304802	H	H	A	H	H	H	A	A	H	H	H	A	H	H	H	H	H	A	A	H	A	H	A	H	A	H	H	A	H	H	H	H	A	A	H	H	A	A	H	A	H	H	A	A
lg2	194	Tag_9167	67.2	GWHAATB00000002	23565016	H	H	A	H	H	H	A	A	H	H	H	A	H	H	H	H	H	A	A	H	A	H	A	H	A	H	H	A	H	H	H	H	A	A	H	H	A	A	H	A	H	H	A	A
lg2	195	Tag_9267	67.2	GWHAATB00000002	24288656	-	H	A	H	H	-	A	A	H	H	H	A	H	H	-	H	H	A	A	H	A	-	A	H	A	H	H	A	H	H	-	H	A	A	H	H	A	A	H	A	H	H	A	A
lg2	196	Tag_9257	67.2	GWHAATB00000002	24186331	H	H	A	H	H	H	A	A	H	H	H	H	H	H	H	-	H	-	A	H	A	H	A	H	A	H	-	-	H	H	H	-	A	A	H	H	A	A	H	A	H	H	A	-
lg2	197	Tag_9258	68.3	GWHAATB00000002	24186375	H	H	A	H	H	H	A	A	H	H	H	A	H	H	H	-	H	-	-	H	A	H	A	H	A	H	-	-	H	H	H	-	A	A	H	H	A	A	H	A	H	H	A	-
lg2	198	Tag_9282r	69.4	GWHAATB00000002	24304949	H	H	A	H	H	H	A	A	H	H	H	A	H	H	H	H	H	A	A	H	A	H	A	A	A	H	H	A	H	H	H	H	A	A	H	H	A	A	H	A	H	H	A	A
lg2	199	Tag_9279r	69.4	GWHAATB00000002	24304734	H	H	A	H	H	H	A	A	H	H	H	A	H	H	H	H	H	A	A	H	A	H	A	H	A	H	H	A	H	H	H	H	A	A	H	H	A	A	H	A	H	H	A	A
lg2	200	Tag_9385	69.9	GWHAATB00000002	25106029	H	H	A	H	H	H	A	A	H	H	H	A	H	H	H	H	H	A	A	H	A	H	A	H	A	H	H	A	H	H	H	H	A	A	H	H	A	A	H	A	H	H	A	A
lg2	201	Tag_9379	69.9	GWHAATB00000002	25082420	H	H	A	H	H	H	A	A	H	H	H	A	H	H	H	H	H	A	A	H	A	H	A	H	A	H	H	A	H	H	H	H	A	A	H	H	A	A	H	A	H	H	A	A
lg2	*201	Tag_9382	69.9	GWHAATB00000002	25082659	H	H	A	H	H	H	A	A	H	H	H	A	H	H	H	H	H	A	A	H	A	H	A	H	A	H	H	A	H	H	H	H	A	A	H	H	A	A	H	A	H	H	A	A
lg2	202	Tag_9405	71.7	GWHAATB00000002	25250415	H	-	A	H	H	H	A	A	H	H	H	A	H	H	A	H	H	A	A	H	A	H	A	H	A	H	-	A	H	H	H	-	A	A	H	H	H	A	H	A	H	H	A	A
lg2	203	Tag_9406	71.7	GWHAATB00000002	25250471	H	-	A	H	H	H	A	A	H	H	H	A	H	H	A	H	H	A	A	H	A	H	A	H	A	H	-	A	H	H	H	-	A	A	H	H	H	A	H	A	H	H	A	A
lg2	204	Tag_9443	74	GWHAATB00000002	25496696	H	H	A	H	H	H	A	A	H	H	H	A	H	-	H	H	-	A	A	H	A	-	A	-	A	H	A	A	H	H	H	H	A	A	H	H	A	A	H	A	H	H	A	A
lg2	205	Tag_8344	74.5	GWHAATB00000002	18183923	H	H	A	H	H	H	A	A	H	H	H	A	H	H	H	H	H	A	A	H	A	H	A	H	A	-	A	A	H	H	H	H	A	A	H	H	A	A	A	A	H	H	A	A
lg2	206	Tag_8404	74.5	GWHAATB00000002	18615765	H	H	A	H	H	H	A	A	H	H	H	A	H	H	H	H	H	A	A	H	A	H	A	H	A	H	A	A	H	H	H	H	A	A	H	H	A	A	A	A	H	H	A	A
lg2	207	Tag_8371r	74.5	GWHAATB00000002	18401489	A	H	A	H	H	H	A	A	H	H	H	A	H	H	H	H	H	A	A	H	A	H	A	H	A	H	A	A	H	H	H	H	A	A	H	H	A	A	A	A	H	H	A	A
lg2	208	Tag_8372r	74.5	GWHAATB00000002	18401515	A	H	A	H	H	H	A	A	H	H	H	A	H	H	H	H	H	A	A	H	A	H	A	H	A	H	A	A	H	H	H	H	A	A	H	H	A	A	A	A	H	H	A	A
lg2	209	Tag_8406	75.5	GWHAATB00000002	18638185	H	H	A	H	H	H	A	A	H	H	H	A	H	-	H	H	H	A	A	H	A	H	A	H	A	H	A	A	H	H	H	H	A	A	H	H	A	A	A	A	H	H	A	A
lg2	210	Tag_8470	76	GWHAATB00000002	19075014	H	H	A	H	H	H	A	A	H	H	H	A	H	H	H	H	H	A	A	H	H	H	A	-	A	H	A	A	H	A	H	H	A	A	H	H	A	A	A	A	H	H	A	A
lg2	211	Tag_8460	76.5	GWHAATB00000002	19063587	H	H	A	H	H	H	A	A	H	H	H	-	H	H	H	H	-	A	A	H	-	H	A	H	A	-	A	A	H	H	H	A	A	A	H	H	A	A	A	A	H	H	A	A
lg2	212	Tag_8459	76.5	GWHAATB00000002	19063579	H	H	A	H	H	H	A	A	H	H	A	-	-	H	H	H	-	A	A	H	-	H	A	H	A	-	A	A	H	H	H	A	A	A	H	H	A	A	A	A	H	H	A	A
lg2	213	Tag_8437	76.5	GWHAATB00000002	18930110	H	H	A	H	H	H	A	A	H	H	H	A	H	H	H	H	H	A	A	H	A	H	A	H	A	H	A	A	H	H	H	H	A	A	H	H	A	A	A	A	H	H	A	A
lg2	*213	Tag_8462	76.5	GWHAATB00000002	19063875	H	H	A	H	H	H	A	A	H	H	H	-	H	H	H	H	-	A	A	H	-	H	A	H	A	-	A	A	H	H	H	H	A	A	H	H	A	A	A	A	H	H	A	A
lg2	214	Tag_8434r	77	GWHAATB00000002	18901371	H	H	A	H	H	H	A	A	H	H	H	A	H	H	-	H	H	A	A	H	A	H	A	H	A	H	A	A	H	H	H	H	A	A	H	H	A	A	-	A	H	H	A	A
lg2	*214	Tag_8454	77	GWHAATB00000002	18996349	H	H	A	H	H	H	A	A	H	H	H	A	H	H	H	H	H	A	A	H	A	H	A	H	A	H	-	A	H	H	H	H	A	A	-	-	-	A	-	A	H	H	A	A
lg2	*214	Tag_8452	77	GWHAATB00000002	18995883	H	H	A	H	H	H	A	A	H	H	H	A	H	H	H	H	H	A	A	H	A	H	A	H	A	H	-	A	H	H	H	H	A	A	-	-	-	A	-	A	H	H	A	A
lg2	*214	Tag_8453	77	GWHAATB00000002	18996319	H	H	A	H	H	H	A	A	H	H	H	A	H	H	H	H	-	A	A	H	A	H	A	H	A	H	-	A	H	H	H	H	A	A	-	-	-	A	-	A	H	H	A	A
lg2	*214	Tag_9342	77	GWHAATB00000002	24739356	H	H	A	H	H	H	A	A	H	H	H	A	H	H	H	H	H	A	A	H	A	H	A	H	A	-	A	A	H	H	H	-	A	A	H	H	A	A	A	A	H	H	A	A
lg2	215	Tag_8445	77	GWHAATB00000002	18941188	H	H	A	H	H	H	A	A	H	H	H	A	H	H	H	H	H	A	A	H	A	H	A	H	A	H	A	A	H	H	H	H	A	A	H	H	A	A	A	A	H	H	A	A
lg2	216	Tag_9323	77.5	GWHAATB00000002	24596957	H	H	A	H	H	H	A	A	H	H	H	A	A	H	H	H	H	A	A	H	A	H	A	H	A	H	A	A	H	H	H	H	A	A	H	H	A	A	A	A	H	H	A	A
lg2	217	Tag_9800	77.5	GWHAATB00000002	28063029	H	H	A	H	H	H	A	A	H	H	H	A	A	H	H	H	H	A	A	H	A	H	A	H	A	-	A	A	H	H	H	H	A	A	H	H	A	A	A	A	H	H	A	A
lg2	218	Tag_9806	78.2	GWHAATB00000002	28087152	H	-	A	H	H	H	A	A	H	H	H	A	A	H	H	H	H	A	A	H	A	H	A	H	A	H	A	A	H	H	H	H	A	A	H	H	A	A	A	A	H	H	A	A
lg2	219	Tag_9808	78.2	GWHAATB00000002	28087547	H	-	A	H	H	H	A	A	H	H	H	A	A	H	H	H	H	A	A	H	A	H	A	H	A	H	A	A	H	H	H	H	A	A	H	H	A	A	A	A	H	H	A	A
lg2	220	Tag_9813	81.4	GWHAATB00000002	28187961	H	H	A	H	H	H	A	A	H	H	H	A	A	H	H	H	H	A	A	H	-	H	H	-	A	H	A	A	H	H	H	H	A	A	H	H	A	A	A	A	H	H	A	A
lg2	221	Tag_9814	81.4	GWHAATB00000002	28188021	H	H	A	H	H	H	A	A	H	H	H	A	A	H	H	H	H	A	A	H	-	H	H	-	A	H	A	A	H	H	H	H	A	A	H	H	A	A	A	A	H	H	A	A
lg2	222	Tag_9857	84.3	GWHAATB00000002	28464324	H	H	H	H	H	H	A	A	H	H	H	A	A	H	H	H	H	A	A	H	A	-	A	H	A	H	A	A	H	H	H	H	A	A	H	H	A	A	A	A	H	H	A	-
lg2	*222	Tag_9858	84.3	GWHAATB00000002	28464444	H	H	H	H	H	H	A	A	H	H	H	A	A	H	H	H	H	A	A	H	A	-	A	H	A	H	A	A	H	H	H	H	A	A	H	H	A	A	A	A	H	H	A	-
lg2	223	Tag_9823	84.3	GWHAATB00000002	28274410	H	H	A	H	H	H	A	A	H	A	H	A	A	H	H	H	H	A	A	H	A	H	A	H	A	H	A	A	H	H	H	H	A	A	H	H	A	A	A	A	H	H	A	A
lg2	224	Tag_9827	84.3	GWHAATB00000002	28274636	H	H	A	H	H	H	A	A	H	H	H	A	A	H	H	H	H	A	A	H	A	H	A	H	A	H	A	A	H	H	H	H	A	A	H	H	A	A	A	A	H	H	A	A
lg2	225	Tag_9825	84.3	GWHAATB00000002	28274436	H	H	A	H	H	H	A	A	H	H	H	A	A	H	H	H	H	A	A	H	A	H	A	H	A	H	A	A	H	H	H	H	A	A	H	H	A	A	A	A	H	H	A	A
lg2	226	Tag_9829	84.3	GWHAATB00000002	28274715	H	H	A	H	H	H	A	A	H	H	H	A	A	H	H	H	H	A	A	H	A	H	A	H	A	H	A	A	H	H	H	H	A	A	H	H	A	A	A	A	H	H	A	A
lg2	227	Tag_9855	84.3	GWHAATB00000002	28458774	H	-	A	H	H	H	A	A	H	H	H	A	-	H	H	H	H	-	-	H	A	H	A	-	A	-	A	-	H	H	H	H	A	A	H	H	A	A	A	A	H	-	A	A
lg2	228	Tag_9839	84.3	GWHAATB00000002	28376577	H	H	A	H	H	H	A	A	H	H	H	A	A	H	H	H	H	-	A	H	A	H	A	H	A	H	A	A	H	H	H	H	A	H	H	H	A	A	A	A	H	H	A	A
lg2	229	Tag_9875	85.3	GWHAATB00000002	28637086	H	H	A	H	H	H	A	A	H	H	-	A	A	H	H	H	H	A	A	H	A	H	A	H	A	H	A	A	H	H	H	H	A	A	H	H	A	H	A	A	H	H	A	A
lg2	230	Tag_9466	85.3	GWHAATB00000002	25739048	H	H	A	H	H	H	A	A	H	H	H	A	A	H	H	H	H	A	A	H	A	H	A	H	A	H	A	A	H	H	H	-	A	A	H	H	A	H	A	A	H	H	A	A
lg2	231	Tag_9874	85.3	GWHAATB00000002	28637081	H	H	A	H	H	H	A	A	H	H	-	A	A	H	H	H	H	A	A	H	A	H	A	H	A	H	A	A	H	H	H	H	A	A	H	H	A	H	A	A	H	H	A	A
lg2	232	Tag_9460	85.3	GWHAATB00000002	25673461	H	H	A	H	A	H	A	A	H	H	H	A	A	H	H	H	H	A	A	H	A	H	A	H	A	H	A	A	H	H	H	H	A	A	H	H	A	H	A	A	H	H	A	A
lg2	233	Tag_9514	85.8	GWHAATB00000002	26030599	H	H	A	H	H	H	A	A	A	H	-	A	A	H	H	-	H	A	A	H	A	H	A	H	A	H	A	A	H	H	H	H	A	A	H	H	A	H	-	A	H	H	A	A
lg2	234	Tag_9513	85.8	GWHAATB00000002	26030583	H	H	A	H	H	H	A	A	A	H	-	A	A	H	H	-	H	A	A	A	A	H	A	H	A	H	A	A	H	H	H	H	A	A	H	H	A	H	-	A	H	H	A	A
lg2	235	Tag_9490r	85.8	GWHAATB00000002	25863045	H	H	A	H	H	H	A	A	H	H	H	A	A	H	H	H	H	A	A	H	A	H	A	H	A	H	A	A	H	H	H	H	A	A	H	H	A	H	A	A	H	H	A	A
lg2	236	Tag_9506	85.8	GWHAATB00000002	26020744	H	H	A	H	H	H	A	A	H	H	H	A	A	H	H	H	H	A	A	H	A	H	A	H	A	H	A	A	H	H	A	H	A	A	H	H	A	H	A	A	H	H	A	A
lg2	237	Tag_9581r	89	GWHAATB00000002	26934176	H	H	-	H	H	H	A	A	-	H	H	A	-	H	H	H	H	A	A	H	-	H	A	H	-	-	A	A	-	-	H	H	-	A	H	-	-	H	-	A	-	H	A	A
lg2	238	Tag_9587r	90	GWHAATB00000002	26982027	-	H	A	H	H	H	A	A	H	H	H	A	A	H	H	H	H	-	A	H	A	-	A	H	A	-	A	A	-	H	H	H	-	A	H	H	A	H	A	A	H	H	A	-
lg2	*238	Tag_9588r	90	GWHAATB00000002	26982186	-	H	A	H	H	H	A	A	H	H	H	A	A	H	H	H	H	-	A	H	A	-	A	H	A	-	A	A	-	H	H	H	-	A	H	H	A	H	A	A	H	H	A	-
lg2	239	Tag_9586r	90	GWHAATB00000002	26982014	-	H	A	H	H	H	A	A	H	H	H	A	A	H	H	H	H	-	A	H	A	-	A	H	A	-	A	A	-	H	H	H	-	A	H	H	A	H	A	A	H	H	A	-
lg2	240	Tag_9690r	91.2	GWHAATB00000002	27469800	H	H	A	A	H	H	A	A	-	H	H	A	A	H	H	H	H	A	A	H	A	H	A	-	A	-	A	A	H	H	H	H	A	A	H	H	A	H	A	A	H	H	A	A
lg2	241	Tag_9664r	91.2	GWHAATB00000002	27306678	H	H	A	A	-	H	A	A	H	H	H	A	A	H	H	H	H	A	A	H	A	H	A	H	A	H	A	A	H	H	H	H	A	A	H	H	A	H	A	A	H	H	A	A
lg2	242	Tag_9703r	91.7	GWHAATB00000002	27571216	H	H	A	A	H	H	A	A	H	H	H	A	A	H	H	H	H	A	A	H	A	H	A	H	A	H	A	A	H	H	H	H	A	A	H	H	A	H	A	A	H	H	A	A
lg2	*242	Tag_9704r	91.7	GWHAATB00000002	27571223	H	H	A	A	H	H	A	A	H	H	H	A	A	H	H	H	H	A	A	H	A	H	A	H	A	H	A	A	H	H	H	H	A	A	H	H	A	H	A	A	H	H	A	A
lg2	243	Tag_9905	93.1	GWHAATB00000002	28727909	H	H	A	A	H	H	A	A	H	H	H	A	A	H	H	H	H	A	A	H	A	H	A	H	A	H	A	A	H	H	H	H	A	A	H	H	A	H	A	A	H	H	A	A
lg2	244	Tag_9901	93.1	GWHAATB00000002	28727874	H	H	A	A	H	H	A	A	H	H	H	A	A	H	H	H	H	A	A	H	A	H	A	H	A	H	A	A	H	H	H	H	A	A	H	H	A	H	A	A	H	H	A	A
lg2	245	Tag_9899	93.1	GWHAATB00000002	28727826	H	H	A	A	H	H	A	A	H	H	H	A	A	H	H	H	H	A	A	H	A	H	A	H	A	H	A	A	H	H	H	H	A	A	H	H	A	H	A	A	H	H	A	A
lg2	*245	Tag_9900	93.1	GWHAATB00000002	28727827	H	H	A	A	H	H	A	A	H	H	H	A	A	H	H	H	H	A	A	H	A	H	A	H	A	H	A	A	H	H	H	H	A	A	H	H	A	H	A	A	H	H	A	A
lg2	*245	Tag_9907	93.1	GWHAATB00000002	28728131	H	H	A	A	H	H	A	A	H	H	H	A	A	H	H	H	H	A	A	H	A	H	A	H	A	H	A	A	H	H	H	H	A	A	H	H	A	H	A	A	H	H	A	A
lg2	*245	Tag_9904	93.1	GWHAATB00000002	28727906	H	H	A	A	H	H	A	A	H	H	H	A	A	H	H	H	H	A	A	H	A	H	A	H	A	H	A	A	H	H	H	H	A	A	H	H	A	H	A	A	H	H	A	A
lg2	246	Tag_9898	93.6	GWHAATB00000002	28727821	H	H	A	A	H	H	A	A	H	H	H	A	A	H	H	H	H	A	A	H	A	H	A	H	A	H	A	A	H	H	H	H	A	A	H	H	A	H	A	A	H	H	A	A
lg2	*246	Tag_9902	93.6	GWHAATB00000002	28727876	H	H	A	A	H	H	A	A	H	H	H	A	A	H	H	H	H	A	A	H	A	H	A	H	A	H	A	A	H	H	H	H	A	A	H	H	A	H	A	A	H	H	A	A
lg2	*246	Tag_9906	93.6	GWHAATB00000002	28728124	H	H	A	A	H	H	A	A	H	H	H	A	A	H	H	H	H	A	A	H	A	H	A	H	A	H	A	A	H	H	H	H	A	A	H	H	A	H	A	A	H	H	A	A
lg2	*246	Tag_9908	93.6	GWHAATB00000002	28728171	H	H	A	A	H	H	A	A	H	H	H	A	A	H	H	H	H	A	A	H	A	H	A	H	A	H	A	A	H	H	H	H	A	A	H	H	A	H	A	A	H	H	A	A
lg2	*246	Tag_9909	93.6	GWHAATB00000002	28728179	H	H	A	A	H	H	A	A	H	H	H	A	A	H	H	H	H	A	A	H	A	H	A	H	A	H	A	A	H	H	H	H	A	A	H	H	A	H	A	A	H	H	A	A
lg2	247	Tag_9903	93.6	GWHAATB00000002	28727892	H	H	A	A	H	H	A	A	H	H	H	A	A	H	H	H	H	A	A	H	A	H	A	H	A	-	A	A	H	H	H	H	A	A	H	H	A	H	A	A	H	H	A	A
lg2	248	Tag_10313r	94.1	GWHAATB00000002	30119560	H	H	A	A	H	H	A	A	H	A	H	A	A	H	H	H	H	A	A	H	A	H	A	H	A	H	A	A	H	H	H	H	A	A	H	H	A	H	A	A	H	H	A	A
lg2	249	Tag_10072r	94.1	GWHAATB00000002	29402931	H	H	A	A	H	H	A	A	H	H	H	A	A	H	H	H	H	A	A	H	A	H	A	H	A	H	A	A	H	H	H	H	A	A	H	H	A	H	A	A	H	H	A	A
lg2	*249	Tag_9977	94.1	GWHAATB00000002	29042278	H	H	A	A	H	H	A	A	H	H	H	A	A	H	H	-	H	A	A	H	A	H	A	H	A	H	A	A	H	H	H	H	A	A	H	H	A	H	A	A	H	H	A	A
lg2	250	Tag_9936r	94.1	GWHAATB00000002	28896136	H	H	A	A	H	H	A	A	H	H	H	A	A	H	H	H	H	A	A	H	A	H	A	H	A	H	A	A	H	H	H	H	A	A	H	H	A	H	A	A	H	H	A	A
lg2	251	Tag_10139r	94.2	GWHAATB00000002	29722300	H	-	A	A	H	H	A	A	H	H	H	A	A	H	H	H	H	A	A	H	-	H	A	H	-	H	A	A	H	H	-	-	A	A	H	-	A	-	A	A	H	H	A	A
lg2	252	Tag_10004r	94.6	GWHAATB00000002	29148541	H	H	A	A	H	H	A	A	H	H	H	A	A	H	H	H	-	A	A	H	A	-	A	H	A	H	A	A	H	H	H	H	A	A	-	H	A	H	A	A	H	H	A	A
lg2	253	Tag_10025	94.6	GWHAATB00000002	29308892	H	H	A	A	H	H	A	A	-	H	H	A	A	H	H	H	H	A	A	H	A	H	A	H	A	H	A	A	H	H	H	H	A	A	H	H	A	H	A	A	H	H	A	A
lg2	254	Tag_10300	94.6	GWHAATB00000002	30104441	-	H	A	A	-	H	A	H	H	H	H	A	A	H	H	-	-	A	H	-	A	H	A	H	A	H	A	A	H	H	H	H	A	A	-	H	A	H	-	A	H	H	A	A
lg2	255	Tag_9741r	95.3	GWHAATB00000002	27775593	H	H	A	A	H	H	A	A	H	H	H	A	A	A	H	H	H	A	A	H	A	H	A	H	A	H	A	A	H	H	H	H	A	A	H	H	A	H	A	A	H	A	A	A
lg2	256	Tag_10012	98.3	GWHAATB00000002	29217129	H	A	A	A	H	H	A	A	H	H	H	H	A	H	H	H	H	A	A	H	A	H	A	H	A	H	A	A	H	H	H	H	A	A	H	H	A	H	A	A	H	-	-	A
lg3	1	Tag_15402	0	GWHAATB00000003	24082451	A	H	H	A	A	H	H	H	H	-	A	H	H	A	A	A	A	-	A	-	A	A	H	-	A	H	H	-	-	H	H	H	-	H	-	A	-	-	A	-	A	A	A	H
lg3	2	Tag_15404	1.1	GWHAATB00000003	24082509	A	H	H	A	A	H	H	H	H	-	A	H	H	A	A	A	A	-	A	-	A	A	H	-	A	H	H	-	-	H	H	H	-	H	-	A	-	-	A	-	A	A	A	H
lg3	3	Tag_15833r	3.4	GWHAATB00000003	26296375	A	H	-	A	A	H	H	H	H	A	-	H	H	A	A	A	A	A	A	H	A	A	H	H	A	H	H	-	H	H	H	H	H	H	A	A	A	H	A	A	A	A	A	H
lg3	4	Tag_15737r	3.5	GWHAATB00000003	25761924	A	H	H	A	A	H	H	H	H	A	A	H	H	A	A	A	A	A	A	H	A	A	H	H	A	H	H	A	H	H	H	H	H	H	A	A	A	H	A	A	-	A	A	H
lg3	5	Tag_15731r	3.5	GWHAATB00000003	25761638	A	H	H	A	A	H	H	H	H	A	A	H	H	A	A	A	A	A	A	H	A	A	H	H	A	H	H	A	H	H	H	H	H	H	A	A	A	H	A	A	A	A	A	H
lg3	6	Tag_15801r	3.5	GWHAATB00000003	26226225	A	H	H	A	A	-	H	H	H	A	A	H	H	A	A	A	A	A	A	H	-	A	H	H	A	H	H	A	H	H	H	H	H	H	A	A	A	H	A	A	A	A	A	-
lg3	7	Tag_15813r	3.5	GWHAATB00000003	26246541	A	H	H	A	A	H	H	H	H	A	A	H	H	A	A	A	A	-	A	H	A	-	-	H	A	H	H	A	H	H	H	H	H	H	A	A	A	H	A	A	A	A	A	H
lg3	8	Tag_15885r	3.5	GWHAATB00000003	26393626	A	H	H	A	A	H	H	H	H	A	A	H	H	A	A	A	A	A	A	H	A	A	H	H	A	H	H	A	H	H	H	H	H	H	A	A	-	H	A	-	A	A	A	H
lg3	9	Tag_15884r	3.5	GWHAATB00000003	26393541	A	H	H	A	A	H	H	H	H	A	A	H	H	A	A	A	A	A	A	H	A	A	H	H	A	H	H	A	H	H	H	H	H	H	A	A	-	H	A	-	A	A	A	H
lg3	10	Tag_15762r	3.5	GWHAATB00000003	25947369	-	H	H	A	A	H	H	H	H	A	A	H	H	A	A	-	A	A	A	H	A	A	H	H	A	H	H	A	H	H	H	H	H	H	A	A	A	H	A	A	A	A	A	H
lg3	11	Tag_15543r	3.5	GWHAATB00000003	24671712	A	H	H	A	A	H	H	H	H	A	A	H	H	A	A	A	A	A	A	H	A	A	H	H	A	H	H	A	H	H	H	H	H	H	A	A	A	H	A	A	A	A	A	H
lg3	*11	Tag_15603	3.5	GWHAATB00000003	24902155	A	H	H	A	A	H	H	H	H	A	A	H	H	A	A	A	A	A	A	H	A	A	H	H	A	H	H	A	H	H	H	H	H	H	A	A	A	H	A	A	A	A	A	H
lg3	*11	Tag_15855r	3.5	GWHAATB00000003	26327079	A	H	H	A	A	H	H	H	H	A	A	H	H	A	A	A	A	A	A	H	A	A	H	H	A	H	H	A	H	H	H	H	H	H	A	A	A	H	A	A	A	A	A	H
lg3	*11	Tag_15681	3.5	GWHAATB00000003	25380852	A	H	H	A	A	H	H	H	H	A	A	H	-	A	A	A	A	A	-	H	A	A	H	H	A	H	H	A	-	H	H	-	H	H	A	A	A	H	A	A	A	A	A	H
lg3	12	Tag_15869r	3.5	GWHAATB00000003	26352697	A	H	H	A	A	H	H	H	H	A	A	H	H	A	A	A	A	A	A	H	A	A	H	H	A	H	H	A	H	H	H	H	H	H	A	A	A	H	A	A	A	A	A	H
lg3	13	Tag_15824r	3.5	GWHAATB00000003	26287715	-	H	A	A	A	H	H	H	H	A	A	H	H	A	A	A	A	-	A	H	-	-	H	H	A	H	H	A	H	H	H	H	H	H	A	A	A	H	A	A	A	A	A	-
lg3	14	Tag_15822r	4.1	GWHAATB00000003	26284018	A	-	H	A	A	H	H	H	H	-	-	H	-	-	A	A	-	A	A	H	H	A	H	H	A	H	H	A	H	-	H	H	A	H	A	-	A	-	A	A	A	A	A	H
lg3	15	Tag_15374	4.7	GWHAATB00000003	24001306	A	H	H	A	A	H	H	H	H	A	A	H	H	H	A	A	-	A	A	H	A	A	H	H	A	H	H	A	H	-	H	H	A	H	A	A	A	H	A	A	A	-	A	H
lg3	*15	Tag_15375	4.7	GWHAATB00000003	24001312	A	H	H	A	A	H	H	H	H	A	A	H	H	H	A	A	-	A	A	H	A	A	H	H	A	H	H	A	H	-	H	H	A	H	A	A	A	H	A	A	A	-	A	H
lg3	16	Tag_15373	4.7	GWHAATB00000003	24001302	A	H	H	A	A	H	H	H	H	A	A	H	H	H	A	A	-	H	A	H	A	A	H	H	A	H	H	A	H	-	H	H	A	H	A	A	A	H	A	A	A	-	A	H
lg3	17	Tag_15312r	5.4	GWHAATB00000003	23799586	A	H	H	A	A	H	H	H	H	A	A	H	H	A	A	A	A	A	A	H	A	-	H	H	A	H	H	A	H	H	H	H	H	H	A	A	A	H	A	A	A	A	A	-
lg3	18	Tag_15355r	5.4	GWHAATB00000003	23890182	A	H	H	A	-	H	H	H	H	A	A	H	-	-	A	A	A	A	A	H	A	A	H	H	A	H	H	A	H	H	H	H	H	H	A	A	A	-	A	A	A	A	A	H
lg3	19	Tag_15359r	5.4	GWHAATB00000003	23890230	A	H	H	A	-	H	H	H	H	A	A	H	-	-	A	A	A	A	A	H	A	A	H	H	A	H	H	A	H	H	H	H	H	H	A	A	A	-	A	A	A	A	A	H
lg3	20	Tag_15348	5.4	GWHAATB00000003	23883919	A	H	H	A	A	H	H	H	H	A	A	H	H	A	A	A	A	A	A	H	A	A	H	H	A	H	H	A	H	H	H	H	H	H	A	A	A	H	A	A	A	A	A	H
lg3	*20	Tag_15356r	5.4	GWHAATB00000003	23890191	A	H	H	A	-	H	H	H	H	A	A	H	-	-	A	A	A	A	A	H	A	A	H	H	A	H	H	A	H	H	H	H	H	H	A	A	A	-	A	A	A	A	A	H
lg3	*20	Tag_15358r	5.4	GWHAATB00000003	23890227	A	H	H	A	-	H	H	H	H	A	A	H	-	-	A	A	A	A	A	H	A	A	H	H	A	H	H	A	H	H	H	H	H	H	A	A	A	-	A	A	A	A	A	H
lg3	21	Tag_15353r	5.4	GWHAATB00000003	23889837	A	H	H	A	-	H	H	H	H	A	A	H	-	-	A	A	A	A	A	H	A	A	H	H	A	H	H	H	H	H	H	H	H	H	A	A	A	-	A	A	A	A	A	H
lg3	22	Tag_15343	5.4	GWHAATB00000003	23861821	A	A	H	A	A	H	H	H	H	A	A	H	-	A	-	A	A	A	A	H	A	H	H	H	A	H	H	A	H	-	H	H	H	H	A	A	A	-	A	A	A	A	A	H
lg3	23	Tag_15301	5.9	GWHAATB00000003	23756514	-	H	H	A	A	H	H	-	H	A	A	H	H	A	A	A	A	-	A	H	A	A	H	H	-	-	H	A	H	H	-	H	H	H	-	A	A	H	A	A	A	A	A	H
lg3	24	Tag_15262r	6.4	GWHAATB00000003	23555494	A	H	H	A	A	H	H	H	H	A	A	H	H	A	A	-	A	A	A	H	A	A	H	H	A	H	H	A	H	H	H	H	H	H	A	A	A	H	A	A	A	A	A	H
lg3	25	Tag_15265	6.6	GWHAATB00000003	23588611	A	H	H	A	A	H	H	H	H	A	A	H	H	A	A	A	A	A	A	H	A	A	H	H	A	-	-	A	H	H	H	H	H	H	A	A	A	H	A	A	A	A	A	H
lg3	26	Tag_15279	6.9	GWHAATB00000003	23619614	A	H	H	-	-	H	H	-	H	A	A	H	H	A	A	-	A	A	A	H	A	A	H	-	-	H	A	-	H	H	H	H	H	H	-	-	-	H	A	A	A	A	A	H
lg3	27	Tag_14722	7.4	GWHAATB00000003	21315672	A	H	H	A	A	H	H	H	H	A	A	H	H	A	A	A	A	A	A	H	-	A	H	H	A	H	A	A	H	H	H	H	H	H	A	A	A	H	A	A	A	A	A	H
lg3	28	Tag_14825	9.4	GWHAATB00000003	21680217	A	H	H	A	A	H	H	H	H	A	A	H	H	A	A	A	H	A	A	H	A	A	H	H	A	H	H	A	H	H	H	H	H	H	A	A	A	H	A	A	H	A	A	H
lg3	*28	Tag_14822	9.4	GWHAATB00000003	21680177	A	H	H	A	A	H	H	H	H	A	A	H	H	A	A	A	H	A	A	H	A	A	H	H	A	H	H	A	H	H	H	H	H	H	A	A	A	H	A	A	H	A	A	H
lg3	29	Tag_14800	9.4	GWHAATB00000003	21643473	A	H	H	A	A	H	H	H	H	A	A	H	H	A	A	A	H	A	A	H	A	A	H	H	A	H	A	A	H	H	H	H	H	H	A	A	A	H	A	A	H	A	A	H
lg3	30	Tag_14840	9.4	GWHAATB00000003	21773661	A	H	H	A	A	H	H	H	H	A	A	H	H	A	A	A	H	A	A	H	A	A	H	H	A	H	A	A	H	H	H	H	H	H	A	A	A	H	A	A	H	A	A	H
lg3	*30	Tag_14862r	9.4	GWHAATB00000003	21800163	A	H	H	A	A	H	H	H	H	A	A	H	H	A	A	A	H	A	A	H	A	A	H	H	A	H	A	A	H	H	H	H	H	H	A	A	A	H	A	A	H	A	A	H
lg3	*30	Tag_14863r	9.4	GWHAATB00000003	21800169	A	H	H	A	A	H	H	H	H	A	A	H	H	A	A	A	H	A	A	H	A	A	H	H	A	H	A	A	H	H	H	H	H	H	A	A	A	H	A	A	H	A	A	H
lg3	*30	Tag_14845	9.4	GWHAATB00000003	21777857	A	H	H	A	A	H	H	H	H	A	A	H	H	A	A	A	H	A	A	H	A	A	H	H	A	H	A	A	H	H	H	H	H	H	A	A	A	H	A	A	H	A	A	H
lg3	*30	Tag_14847	9.4	GWHAATB00000003	21778086	A	H	H	A	A	H	H	H	H	A	A	H	H	A	A	A	H	A	A	H	A	A	H	H	A	H	A	A	H	H	H	H	H	H	A	A	A	H	A	A	H	A	A	H
lg3	31	Tag_14861r	9.9	GWHAATB00000003	21800160	A	H	H	A	A	H	H	H	H	A	A	H	H	A	A	A	H	A	A	H	A	A	H	H	A	H	A	A	A	H	H	H	H	H	A	A	A	H	A	A	H	A	A	H
lg3	32	Tag_14858r	9.9	GWHAATB00000003	21799867	A	H	H	A	A	H	H	H	H	A	A	H	H	A	A	A	H	A	A	H	A	A	H	H	A	H	A	A	A	H	H	H	H	H	A	A	A	H	A	A	H	A	A	H
lg3	33	Tag_14871	10.4	GWHAATB00000003	21832668	-	H	-	A	A	H	A	H	-	-	-	H	H	-	A	-	H	-	A	H	-	A	H	H	A	H	A	A	A	H	-	H	A	-	-	A	A	-	A	-	H	A	A	H
lg3	34	Tag_14903	10.9	GWHAATB00000003	21874557	A	H	H	A	A	H	H	H	H	A	A	-	H	A	A	-	H	A	A	H	-	A	H	H	A	H	A	A	H	-	H	H	H	H	-	A	A	H	A	-	H	A	A	H
lg3	35	Tag_14791r	11.5	GWHAATB00000003	21608564	-	H	H	A	A	-	H	H	H	A	A	H	H	A	A	-	H	-	A	H	A	A	H	H	A	H	-	-	H	-	-	H	H	H	A	H	A	H	A	A	H	A	-	H
lg3	36	Tag_14924	11.9	GWHAATB00000003	21981260	A	H	H	A	A	H	H	H	H	A	A	H	H	A	A	A	H	A	A	H	A	A	H	H	A	H	A	A	H	H	H	H	H	H	A	A	A	H	A	A	H	A	A	H
lg3	37	Tag_14949	11.9	GWHAATB00000003	22171733	A	H	H	A	A	H	H	H	H	A	A	H	H	A	A	A	H	A	A	H	A	A	H	-	A	H	A	A	H	H	H	H	H	H	A	A	A	H	A	A	H	A	A	H
lg3	38	Tag_14950	11.9	GWHAATB00000003	22171789	A	H	H	A	A	H	H	H	H	A	A	H	H	A	A	A	H	A	A	H	A	A	H	H	A	H	A	A	H	H	H	H	H	H	A	A	A	H	A	A	H	A	A	H
lg3	39	Tag_15172r	14.4	GWHAATB00000003	23267125	A	H	H	A	-	H	H	H	H	A	A	H	H	A	A	A	H	A	A	H	A	A	H	-	A	-	A	A	H	H	H	H	H	H	A	-	A	-	A	H	H	-	A	H
lg3	40	Tag_15171r	14.4	GWHAATB00000003	23267095	A	H	H	A	-	H	H	H	H	A	A	H	H	A	A	A	H	A	A	H	A	A	H	-	A	-	A	A	H	H	H	H	A	H	A	-	A	-	A	H	H	-	A	H
lg3	41	Tag_15169	15	GWHAATB00000003	23250418	A	H	H	A	A	H	H	H	H	A	A	H	H	A	A	A	H	A	A	H	A	A	H	H	A	H	A	A	H	H	H	H	A	H	A	A	A	H	A	A	H	A	A	H
lg3	42	Tag_15178r	15	GWHAATB00000003	23326297	A	H	H	A	A	H	H	H	H	A	A	H	H	A	A	A	H	A	A	H	A	A	H	H	A	H	A	A	H	H	H	H	H	H	A	A	A	H	A	A	H	A	A	H
lg3	43	Tag_15117	15.5	GWHAATB00000003	23074910	A	H	H	A	A	H	H	H	H	A	A	H	H	A	A	A	H	A	A	H	A	A	H	H	A	H	A	A	A	H	H	H	H	H	A	A	A	H	A	A	H	A	A	H
lg3	*43	Tag_15119	15.5	GWHAATB00000003	23075148	A	H	H	A	A	H	H	H	H	A	A	H	H	A	A	A	H	A	A	H	A	A	H	H	A	H	A	A	A	H	H	H	H	H	A	A	A	H	A	A	H	A	A	H
lg3	*43	Tag_15120	15.5	GWHAATB00000003	23075276	A	H	H	A	A	H	H	H	H	A	A	H	H	A	A	A	H	A	A	H	A	A	H	H	A	H	A	A	A	H	H	H	H	H	A	A	A	H	A	A	H	A	A	H
lg3	*43	Tag_15110	15.5	GWHAATB00000003	23074489	A	H	H	A	A	H	H	H	H	A	A	H	H	A	A	A	H	A	A	H	A	A	H	H	A	H	A	A	A	H	H	H	H	H	A	A	A	H	A	A	H	A	A	H
lg3	*43	Tag_15111	15.5	GWHAATB00000003	23074494	A	H	H	A	A	H	H	H	H	A	A	H	H	A	A	A	H	A	A	H	A	A	H	H	A	H	A	A	A	H	H	H	H	H	A	A	A	H	A	A	H	A	A	H
lg3	*43	Tag_15112	15.5	GWHAATB00000003	23074519	A	H	H	A	A	H	H	H	H	A	A	H	H	A	A	A	H	A	A	H	A	A	H	H	A	H	A	A	A	H	H	H	H	H	A	A	A	H	A	A	H	A	A	H
lg3	*43	Tag_15113	15.5	GWHAATB00000003	23074549	A	H	H	A	A	H	H	H	H	A	A	H	H	A	A	A	H	A	A	H	A	A	H	H	A	H	A	A	A	H	H	H	H	H	A	A	A	H	A	A	H	A	A	H
lg3	44	Tag_15115	15.5	GWHAATB00000003	23074744	A	H	H	A	A	H	H	H	H	A	A	H	H	A	A	A	H	A	A	H	A	A	H	H	A	H	A	A	A	-	-	H	H	H	A	A	A	H	A	A	H	A	A	H
lg3	45	Tag_15104	17.6	GWHAATB00000003	23074148	-	H	H	A	A	H	H	H	H	A	A	H	A	A	A	A	H	A	A	H	A	-	H	A	H	-	A	A	A	H	-	-	H	H	-	A	A	H	A	A	H	A	H	-
lg3	46	Tag_15109	17.9	GWHAATB00000003	23074338	A	H	H	A	A	H	H	H	H	A	A	H	A	A	A	A	H	A	A	H	A	-	H	A	H	-	H	A	A	H	-	H	H	H	-	A	A	H	A	A	H	A	H	-
lg3	*46	Tag_15099	17.9	GWHAATB00000003	23074111	-	H	H	A	A	H	H	H	H	A	A	H	A	A	A	A	H	A	A	H	A	-	H	A	H	-	H	A	A	-	-	-	H	H	-	A	A	H	A	A	H	A	H	-
lg3	*46	Tag_15100	17.9	GWHAATB00000003	23074112	-	H	H	A	A	H	H	H	H	A	A	H	A	A	A	A	H	A	A	H	A	-	H	A	H	-	H	A	A	H	-	-	H	H	-	A	A	H	A	A	H	A	H	-
lg3	*46	Tag_15102	17.9	GWHAATB00000003	23074117	-	H	H	A	A	H	H	H	H	A	A	H	A	A	A	A	H	A	A	H	A	-	H	A	H	-	H	A	A	H	-	-	H	H	-	A	A	H	A	A	H	A	H	-
lg3	*46	Tag_15103	17.9	GWHAATB00000003	23074118	-	H	H	A	A	H	H	H	H	A	A	H	A	A	A	A	H	A	A	H	A	-	H	A	H	-	H	A	A	H	-	-	H	H	-	A	A	H	A	A	H	A	H	-
lg3	*46	Tag_15108	17.9	GWHAATB00000003	23074277	-	H	H	A	A	H	H	H	H	A	A	H	A	A	A	A	H	A	A	H	A	-	H	A	H	-	H	A	A	H	-	H	H	H	-	A	A	H	A	A	H	A	H	-
lg3	*46	Tag_15105	17.9	GWHAATB00000003	23074149	-	H	H	A	A	H	H	H	H	A	A	H	A	A	A	A	H	A	A	H	A	-	H	A	H	-	H	A	A	H	-	-	H	H	-	A	A	H	A	A	H	A	H	-
lg3	*46	Tag_15106	17.9	GWHAATB00000003	23074195	-	H	H	A	A	H	H	H	H	A	A	H	A	A	A	A	H	A	A	H	A	-	H	A	H	-	H	A	A	H	-	-	H	H	-	A	A	H	A	A	H	A	H	-
lg3	*46	Tag_15107	17.9	GWHAATB00000003	23074275	-	H	H	A	A	H	H	H	H	A	A	H	A	A	A	A	H	A	A	H	A	-	H	A	H	-	H	A	A	H	-	H	H	H	-	A	A	H	A	A	H	A	H	-
lg3	47	Tag_15101	17.9	GWHAATB00000003	23074112	-	H	H	A	A	H	H	H	H	A	A	H	A	A	A	A	H	A	A	H	A	-	H	A	H	-	H	A	A	-	-	-	H	H	-	A	A	H	A	A	H	A	H	-
lg3	48	Tag_15063r	21.9	GWHAATB00000003	22835963	-	H	H	A	A	H	H	-	H	A	A	H	H	A	A	A	A	A	A	H	A	A	H	-	A	H	A	A	A	H	-	H	H	H	-	A	A	H	A	A	H	A	A	H
lg3	49	Tag_15066r	21.9	GWHAATB00000003	22836128	-	H	H	A	A	H	H	-	H	A	A	H	H	A	A	A	A	A	A	H	A	A	H	-	A	H	A	A	A	H	-	H	H	H	-	A	A	H	A	A	H	A	A	H
lg3	50	Tag_15067r	22	GWHAATB00000003	22836133	-	H	H	A	A	H	H	-	H	A	A	H	H	A	A	A	A	A	A	H	A	A	H	-	A	H	A	A	A	H	-	H	H	H	-	A	A	H	A	A	H	A	A	H
lg3	51	Tag_15065r	22	GWHAATB00000003	22836105	-	H	H	A	A	H	H	-	H	A	A	H	H	A	A	A	A	A	A	H	A	A	H	-	A	H	A	A	A	H	-	H	H	H	-	A	A	H	A	A	H	A	A	H
lg3	52	Tag_14974	24.7	GWHAATB00000003	22404867	A	H	H	A	A	H	H	H	H	A	A	H	A	A	A	A	H	A	A	A	A	A	H	A	A	H	A	A	A	H	H	H	H	H	A	A	A	H	A	A	H	A	A	H
lg3	53	Tag_15007	25.7	GWHAATB00000003	22519943	A	H	H	A	-	H	H	H	H	A	A	H	H	A	A	A	H	A	A	H	-	A	H	H	A	-	A	-	-	-	H	H	H	H	A	A	A	-	-	A	H	A	-	H
lg3	54	Tag_15023r	25.7	GWHAATB00000003	22669900	A	H	H	A	A	H	H	H	-	A	A	H	H	A	A	A	H	A	A	H	A	A	A	H	A	H	A	A	A	H	H	H	H	H	A	A	A	H	-	A	A	A	A	H
lg3	55	Tag_15019r	25.7	GWHAATB00000003	22617738	A	H	H	A	A	H	-	H	H	A	A	H	H	A	-	-	H	A	A	H	A	A	H	H	A	H	A	A	A	H	H	H	H	H	-	A	-	H	A	A	H	A	-	H
lg3	56	Tag_15039r	25.7	GWHAATB00000003	22728707	A	H	H	A	A	H	H	H	H	-	-	H	H	A	-	-	H	-	A	-	A	A	H	H	A	-	A	A	A	-	-	-	H	H	A	A	A	H	-	A	H	-	-	H
lg3	57	Tag_15003r	25.7	GWHAATB00000003	22473038	A	H	H	A	-	H	H	H	H	A	-	H	H	A	A	A	H	A	A	H	A	A	H	H	A	H	A	A	A	H	H	H	H	H	A	A	A	H	A	A	H	A	A	H
lg3	*57	Tag_14968r	25.7	GWHAATB00000003	22398945	A	H	H	A	A	-	H	H	H	A	A	H	H	A	A	A	H	A	A	H	A	-	H	H	A	H	A	A	A	H	H	H	H	H	A	A	A	H	A	A	H	A	A	H
lg3	58	Tag_14696r	26.2	GWHAATB00000003	21149270	A	H	H	A	A	H	H	H	H	A	A	H	H	A	A	A	H	A	A	H	A	A	H	H	A	H	A	A	A	H	H	H	H	H	A	A	A	H	A	A	H	A	H	H
lg3	*58	Tag_14684r	26.2	GWHAATB00000003	21112085	A	H	H	A	A	H	H	H	H	A	A	H	H	A	A	A	H	A	A	H	A	A	H	H	A	H	A	A	A	H	H	H	H	H	A	A	A	H	A	A	H	A	H	H
lg3	*58	Tag_14685r	26.2	GWHAATB00000003	21112088	A	H	H	A	A	H	H	H	H	A	A	H	H	A	A	A	H	A	A	H	A	A	H	H	A	H	A	A	A	H	H	H	H	H	A	A	A	H	A	A	H	A	H	H
lg3	*58	Tag_14686r	26.2	GWHAATB00000003	21112390	A	H	H	A	A	H	H	H	H	A	A	H	H	A	A	A	H	A	A	H	A	A	H	H	A	H	A	A	A	H	H	H	H	H	A	A	A	H	A	A	H	-	H	H
lg3	59	Tag_14547	26.7	GWHAATB00000003	20425680	-	H	H	A	A	H	H	H	H	A	A	H	H	A	A	A	H	A	A	H	A	A	H	H	A	H	A	A	A	H	H	H	H	H	A	A	A	H	A	A	H	A	H	H
lg3	60	Tag_14518r	26.7	GWHAATB00000003	20222137	A	H	H	A	A	H	H	H	H	A	H	H	H	A	A	A	H	A	A	H	A	A	H	H	-	H	A	A	A	H	H	H	H	H	A	A	A	H	A	A	H	A	H	H
lg3	61	Tag_14541	26.7	GWHAATB00000003	20384902	A	H	H	A	A	H	H	H	H	H	A	H	H	A	-	A	H	A	A	H	A	A	H	H	A	H	H	A	A	H	H	H	H	H	A	A	A	H	A	A	H	A	H	H
lg3	62	Tag_14603r	26.8	GWHAATB00000003	20682041	A	H	H	A	-	H	A	H	H	A	A	-	-	A	A	A	H	A	A	H	A	A	H	-	A	H	-	A	-	H	H	H	H	H	A	-	A	-	A	A	H	A	H	H
lg3	*62	Tag_14604r	26.8	GWHAATB00000003	20682042	A	H	H	A	-	H	A	H	H	A	A	-	-	A	A	A	H	A	A	H	A	A	H	-	A	H	-	A	-	H	H	H	H	H	A	-	A	-	A	A	H	A	H	H
lg3	63	Tag_14380	27.2	GWHAATB00000003	19660782	A	H	-	-	A	H	H	H	H	A	-	H	H	A	A	A	H	A	A	-	A	A	H	H	A	H	A	A	A	H	H	H	H	H	A	A	-	H	A	-	H	A	H	H
lg3	64	Tag_14465r	27.2	GWHAATB00000003	19996734	A	H	H	A	A	H	H	H	H	A	A	H	H	A	-	A	H	A	A	H	A	A	H	H	A	H	A	A	A	-	H	H	H	H	A	A	-	H	A	A	-	A	H	H
lg3	65	Tag_14425r	27.2	GWHAATB00000003	19811437	A	H	H	A	A	H	H	H	H	A	A	H	H	A	A	A	H	A	A	H	-	A	H	H	A	H	A	-	A	H	H	H	H	H	A	A	A	H	A	A	H	A	H	H
lg3	66	Tag_14426r	27.2	GWHAATB00000003	19811770	A	H	H	A	A	H	H	H	H	A	A	H	H	A	A	A	H	A	A	H	-	A	H	H	A	H	A	-	A	H	H	H	H	H	A	A	A	H	A	A	H	A	H	H
lg3	67	Tag_14427r	27.2	GWHAATB00000003	19811842	A	H	H	A	A	H	H	H	H	A	A	H	H	A	A	A	H	A	A	H	-	A	H	H	A	H	A	-	A	H	H	H	H	H	A	A	A	H	A	A	H	A	A	H
lg3	*67	Tag_14428r	27.2	GWHAATB00000003	19811849	A	H	H	A	A	H	H	H	H	A	A	H	H	A	A	A	H	A	A	H	-	A	H	H	A	H	A	-	A	H	H	H	H	H	A	A	A	H	A	A	H	A	A	H
lg3	68	Tag_14429r	27.2	GWHAATB00000003	19811868	A	H	H	A	A	H	H	H	H	A	A	H	H	A	A	A	H	A	A	H	-	A	H	H	A	H	A	-	A	H	H	H	H	H	A	A	A	H	A	A	H	A	A	H
lg3	69	Tag_14472r	27.2	GWHAATB00000003	20020354	A	A	H	A	A	H	H	H	H	A	A	H	H	A	A	A	H	A	A	H	A	A	H	H	A	H	A	A	A	H	H	H	H	H	A	A	A	H	A	A	H	A	H	H
lg3	*69	Tag_14473r	27.2	GWHAATB00000003	20020379	A	A	H	A	A	H	H	H	H	A	A	H	H	A	A	A	H	A	A	H	A	A	H	H	A	H	A	A	A	H	H	H	H	H	A	A	A	H	A	A	H	A	H	H
lg3	70	Tag_14273r	27.7	GWHAATB00000003	18869578	A	-	H	A	A	H	H	H	H	-	A	H	H	A	A	A	H	-	A	H	A	A	H	H	A	H	A	A	A	H	H	H	H	H	-	A	A	H	A	A	H	A	H	H
lg3	71	Tag_14281	27.7	GWHAATB00000003	18900855	A	H	H	A	A	H	H	H	H	A	-	H	H	A	A	A	H	A	A	-	A	A	H	H	A	H	A	A	A	H	H	H	H	H	A	A	A	H	A	A	H	A	H	H
lg3	*71	Tag_14282	27.7	GWHAATB00000003	18900868	A	H	H	A	A	H	H	H	H	A	-	H	-	A	A	A	H	A	A	-	A	A	H	H	A	H	A	A	A	H	H	H	H	H	A	A	A	H	A	A	H	A	H	H
lg3	72	Tag_14251r	27.7	GWHAATB00000003	18815114	A	H	H	A	A	H	H	H	H	A	A	H	H	A	A	A	H	A	A	H	A	A	H	H	A	H	A	A	A	H	H	-	H	H	A	A	A	-	A	A	H	A	H	H
lg3	*72	Tag_14252r	27.7	GWHAATB00000003	18815115	A	H	H	A	A	H	H	H	H	A	A	H	H	A	A	A	H	A	A	H	A	A	H	H	A	H	A	A	A	H	H	-	H	H	A	A	A	-	A	A	H	A	H	H
lg3	73	Tag_14121	28.7	GWHAATB00000003	18006354	A	H	H	A	A	H	H	H	H	A	A	H	H	A	A	A	H	H	A	H	A	A	H	H	A	H	A	A	A	H	H	H	H	H	A	A	A	H	A	A	H	A	H	H
lg3	74	Tag_14119	28.7	GWHAATB00000003	18006298	A	H	H	A	A	H	H	H	H	A	A	H	H	A	A	A	H	H	A	H	A	A	H	H	A	H	A	A	A	H	H	H	H	H	A	A	A	H	A	A	H	A	H	H
lg3	75	Tag_14097	28.7	GWHAATB00000003	17865457	A	H	H	A	A	H	H	H	H	A	A	H	H	A	A	A	H	A	A	H	A	A	H	H	A	H	A	A	A	H	H	H	H	H	A	A	A	H	A	A	H	A	H	H
lg3	76	Tag_14176r	28.7	GWHAATB00000003	18460024	-	H	H	A	A	H	H	H	H	A	A	H	H	A	A	A	H	A	A	H	A	A	H	H	A	H	A	A	A	H	H	H	H	H	A	A	A	H	A	A	H	A	H	H
lg3	77	Tag_14127	31.1	GWHAATB00000003	18036304	-	H	-	A	A	H	H	H	H	A	A	H	H	A	A	A	H	A	A	H	A	-	H	H	-	H	-	A	-	H	H	-	H	H	-	A	A	H	A	A	H	A	H	A
lg3	*77	Tag_14128	31.1	GWHAATB00000003	18036330	-	H	-	A	A	H	H	H	H	A	A	H	H	A	A	A	H	A	A	H	A	-	H	H	-	H	-	A	-	H	H	-	H	H	-	A	A	H	A	A	H	A	H	A
lg3	78	Tag_14125	31.1	GWHAATB00000003	18036232	-	H	-	A	A	H	H	H	H	A	A	H	H	A	A	A	H	A	A	H	A	-	H	H	-	H	-	A	-	H	H	-	H	H	-	A	A	H	A	A	H	A	H	A
lg3	*78	Tag_14131	31.1	GWHAATB00000003	18036418	-	H	-	A	A	H	H	H	H	A	A	H	H	A	A	A	H	A	A	H	A	-	H	H	-	H	-	A	-	H	H	-	H	H	-	A	A	H	A	A	H	A	H	A
lg3	*78	Tag_14130	31.1	GWHAATB00000003	18036363	-	H	-	A	A	H	H	H	H	A	A	H	H	A	A	A	H	A	A	H	A	-	H	H	-	H	-	A	-	H	H	-	H	H	-	A	A	H	A	A	H	A	H	A
lg3	*78	Tag_14132	31.1	GWHAATB00000003	18036458	-	H	-	A	A	H	H	H	H	A	A	H	H	A	A	A	H	A	A	H	A	-	H	H	-	H	-	A	-	H	H	-	H	H	-	A	A	H	A	A	H	A	H	A
lg3	79	Tag_14126	31.1	GWHAATB00000003	18036274	-	H	-	A	A	H	H	H	H	A	A	H	H	A	A	A	H	A	A	H	A	-	H	H	-	H	-	A	-	H	H	-	H	H	-	A	A	H	A	A	H	A	H	A
lg3	80	Tag_14129	31.1	GWHAATB00000003	18036344	-	H	-	A	A	H	H	H	H	A	A	H	H	A	A	A	H	A	A	H	A	-	H	H	-	H	-	A	-	H	H	-	H	H	-	A	A	H	A	A	H	A	H	A
lg3	81	Tag_13989r	34.7	GWHAATB00000003	17349981	A	H	H	A	A	H	H	H	H	A	A	H	H	A	A	A	H	A	H	H	A	A	H	H	A	H	A	A	A	H	H	H	H	H	A	A	A	H	A	H	H	A	H	H
lg3	*81	Tag_13990r	34.7	GWHAATB00000003	17349982	A	H	H	A	A	H	H	H	H	A	A	H	H	A	A	A	H	A	H	H	A	A	H	H	A	H	A	A	A	H	H	H	H	H	A	A	A	H	A	H	H	A	H	H
lg3	82	Tag_13975r	34.8	GWHAATB00000003	17284100	A	H	H	A	A	H	H	H	H	A	A	H	H	A	A	A	H	A	A	H	A	A	H	H	A	H	A	A	A	H	H	H	H	H	A	A	A	H	A	H	H	A	H	H
lg3	*82	Tag_13977r	34.8	GWHAATB00000003	17287644	A	H	H	A	A	H	H	H	H	A	A	H	H	A	A	A	H	A	A	H	A	A	H	H	A	H	A	A	A	H	H	H	H	H	A	A	A	H	A	H	H	A	H	H
lg3	83	Tag_13911	35.3	GWHAATB00000003	16901911	A	H	H	A	A	H	H	H	H	A	A	H	H	A	A	A	H	A	A	H	A	A	H	H	A	H	A	A	A	H	H	H	H	H	A	A	A	H	A	H	H	A	H	H
lg3	84	Tag_14323r	35.3	GWHAATB00000003	19150615	A	H	H	A	A	H	H	H	H	A	A	H	H	A	A	A	H	A	A	H	A	A	H	H	A	H	A	A	A	H	H	H	H	H	A	A	A	H	A	H	H	A	H	H
lg3	85	Tag_13890r	35.3	GWHAATB00000003	16725708	A	H	H	A	A	H	A	H	H	A	A	H	H	A	-	A	H	A	A	H	A	A	H	H	A	H	A	A	A	H	H	H	H	H	A	A	A	H	A	H	H	A	H	H
lg3	86	Tag_13856r	36.3	GWHAATB00000003	16607470	A	H	H	A	A	H	H	H	H	A	A	H	H	A	A	A	H	A	A	H	A	A	H	H	A	H	A	A	A	H	H	H	H	H	A	A	A	H	A	H	H	A	H	H
lg3	87	Tag_13857r	36.3	GWHAATB00000003	16607475	A	H	H	A	A	H	H	H	H	A	A	H	H	A	A	A	H	A	A	H	A	A	H	H	A	H	A	A	A	H	H	H	H	H	A	A	A	H	A	H	H	A	H	H
lg3	88	Tag_13859r	36.3	GWHAATB00000003	16607531	A	H	H	A	A	H	H	H	H	A	A	H	H	A	A	A	H	A	A	H	A	A	H	H	A	H	A	A	A	H	H	H	H	H	A	A	A	H	A	H	H	A	H	H
lg3	89	Tag_13831	36.8	GWHAATB00000003	16540184	A	H	H	A	A	H	H	-	H	A	A	H	H	A	A	A	H	A	A	H	A	A	H	H	-	H	A	A	A	H	H	H	H	H	A	A	A	H	A	H	H	A	-	H
lg3	90	Tag_13823	36.8	GWHAATB00000003	16483431	A	H	H	A	A	H	H	H	H	A	A	H	H	A	A	A	H	A	A	H	A	A	H	H	A	H	A	A	A	H	H	H	H	H	A	A	A	H	A	H	H	A	H	H
lg3	91	Tag_13865r	36.8	GWHAATB00000003	16622912	A	H	H	A	A	H	H	H	H	A	A	H	H	A	A	A	H	A	A	H	A	A	H	H	A	H	A	A	A	H	H	H	H	H	A	A	A	H	A	H	H	A	H	H
lg3	92	Tag_13655r	38.7	GWHAATB00000003	15518415	A	H	H	A	A	H	H	H	H	H	H	H	H	A	A	H	H	A	A	H	A	A	H	H	A	H	A	A	A	H	H	H	H	H	A	A	A	H	A	-	H	A	H	H
lg3	93	Tag_13646r	38.7	GWHAATB00000003	15483794	A	H	H	A	A	H	H	H	H	H	H	H	H	A	A	H	H	A	A	H	A	A	H	H	A	H	A	A	A	H	H	H	H	H	A	A	A	H	A	H	H	A	H	H
lg3	*93	Tag_13647r	38.7	GWHAATB00000003	15483797	A	H	H	A	A	H	H	H	H	H	H	H	H	A	A	H	H	A	A	H	A	A	H	H	A	H	A	A	A	H	H	H	H	H	A	A	A	H	A	H	H	A	H	H
lg3	*93	Tag_13648r	38.7	GWHAATB00000003	15483833	A	H	H	A	A	H	H	H	H	H	H	H	H	A	A	H	H	A	A	H	A	A	H	H	A	H	A	A	A	H	H	H	H	H	A	A	A	H	A	H	H	A	H	H
lg3	*93	Tag_13650r	38.7	GWHAATB00000003	15484051	A	H	H	A	A	H	H	H	H	H	H	H	H	A	A	H	H	A	A	H	A	A	H	H	A	H	A	A	A	H	H	H	H	H	A	A	A	H	A	H	H	A	H	H
lg3	94	Tag_13666	38.7	GWHAATB00000003	15566439	A	H	H	A	-	H	H	H	H	H	H	H	H	A	-	H	H	A	A	H	A	A	H	H	A	H	A	A	A	H	-	H	H	-	A	H	-	H	A	H	H	A	H	H
lg3	*94	Tag_13668	38.7	GWHAATB00000003	15566530	A	H	H	A	-	H	H	H	H	H	H	H	H	A	-	H	H	A	A	H	A	A	H	H	A	H	A	A	A	H	-	H	H	-	A	H	-	H	A	H	H	A	H	H
lg3	95	Tag_13683	39.2	GWHAATB00000003	15654389	A	H	H	A	A	H	H	H	H	H	H	H	H	A	A	H	H	A	A	H	A	A	H	H	A	H	A	A	A	H	H	H	H	H	A	A	A	H	A	H	H	A	H	H
lg3	96	Tag_13682	39.2	GWHAATB00000003	15654376	A	H	H	A	A	H	H	H	H	H	H	H	H	A	A	H	H	A	A	H	A	A	H	H	A	H	A	A	A	H	H	H	H	H	A	A	A	H	A	H	H	A	H	H
lg3	97	Tag_13681	39.2	GWHAATB00000003	15654317	A	H	H	A	A	H	H	H	H	H	H	H	H	A	A	H	H	A	A	H	A	A	H	H	A	H	A	A	A	H	H	H	H	H	A	A	A	H	A	H	H	A	H	H
lg3	*97	Tag_13876	39.2	GWHAATB00000003	16648340	-	H	H	A	-	H	H	H	H	-	-	H	H	A	A	-	H	-	A	H	A	A	H	H	A	H	-	-	A	H	H	H	H	H	A	-	A	H	A	H	H	A	H	H
lg3	*97	Tag_13877	39.2	GWHAATB00000003	16648341	-	H	H	A	-	H	H	H	H	-	-	H	H	A	A	-	H	-	A	H	A	A	H	H	A	H	-	-	A	H	H	H	H	H	A	-	A	H	A	H	H	A	H	H
lg3	*97	Tag_13878	39.2	GWHAATB00000003	16648353	-	H	H	A	-	H	H	H	H	-	-	H	H	A	A	-	H	-	A	H	A	A	H	H	A	H	-	-	A	H	H	H	H	H	A	-	A	H	A	H	H	A	H	H
lg3	98	Tag_13677	39.2	GWHAATB00000003	15643945	A	H	H	A	-	H	H	H	H	H	H	H	H	A	A	H	H	A	A	H	A	A	H	H	A	H	-	A	A	A	H	H	H	H	A	-	A	H	A	H	H	A	H	H
lg3	*98	Tag_13678	39.2	GWHAATB00000003	15643950	A	H	H	A	-	H	H	H	H	H	H	H	H	A	A	H	H	A	A	H	A	A	H	H	A	H	-	A	A	A	H	H	H	H	A	-	A	H	A	H	H	A	H	H
lg3	*98	Tag_13679	39.2	GWHAATB00000003	15643993	A	H	H	A	-	H	H	H	H	H	H	H	H	A	A	H	H	A	A	H	A	A	H	H	A	H	-	A	A	A	H	H	H	H	A	-	A	H	A	H	H	A	H	H
lg3	99	Tag_13649r	40	GWHAATB00000003	15484043	A	H	H	A	A	H	H	H	H	H	H	H	H	A	A	H	H	A	A	A	-	A	H	H	A	H	A	A	A	H	H	H	H	H	A	A	A	H	A	H	A	A	H	H
lg3	100	Tag_13591	40.5	GWHAATB00000003	15265498	H	H	H	A	A	H	H	H	H	H	H	H	H	A	A	H	H	A	-	H	A	A	H	-	A	H	A	A	A	-	-	H	H	H	A	A	-	-	A	-	H	A	H	H
lg3	101	Tag_13565r	42.3	GWHAATB00000003	15053175	A	H	H	A	A	H	H	H	H	H	H	H	H	A	A	H	H	A	A	H	A	A	H	H	A	H	A	A	A	-	H	H	H	H	A	A	A	H	A	H	H	A	H	H
lg3	102	Tag_13496	43.8	GWHAATB00000003	14712493	A	-	H	A	A	H	H	H	H	-	H	H	H	A	A	H	H	A	A	H	A	A	H	H	A	H	A	A	A	H	H	-	H	-	A	A	-	H	A	H	H	A	H	H
lg3	103	Tag_13498	43.8	GWHAATB00000003	14736074	A	-	H	-	-	H	H	H	H	H	H	H	H	A	A	H	H	A	A	H	A	A	H	H	A	-	-	A	A	A	H	H	H	H	A	A	A	-	A	H	H	A	-	H
lg3	104	Tag_13510	43.8	GWHAATB00000003	14758877	A	H	H	A	A	H	H	H	H	H	H	H	H	A	A	H	H	A	A	H	A	A	H	H	A	H	A	A	A	H	H	H	H	H	A	A	A	H	A	H	H	A	H	H
lg3	105	Tag_13448	44.3	GWHAATB00000003	14645120	A	H	H	A	A	H	H	H	H	H	H	H	H	A	A	H	H	A	A	H	A	A	H	H	A	H	A	A	A	H	H	H	H	H	A	A	A	H	A	H	H	A	H	H
lg3	*105	Tag_13451r	44.3	GWHAATB00000003	14645167	A	H	H	A	A	H	H	H	H	H	H	H	H	A	A	H	H	A	A	H	A	A	H	H	A	H	A	A	A	H	H	H	H	H	A	A	A	H	A	H	H	A	H	H
lg3	*105	Tag_13459	44.3	GWHAATB00000003	14650030	A	H	H	A	A	H	H	H	H	H	H	H	H	A	A	H	H	A	A	H	A	A	H	H	A	H	A	A	A	H	H	H	H	H	A	A	A	H	A	H	H	A	H	H
lg3	*105	Tag_13463	44.3	GWHAATB00000003	14650381	A	H	H	A	A	H	H	H	H	H	H	H	H	A	A	H	H	A	A	H	A	A	H	H	A	H	A	A	A	H	H	H	H	H	A	A	A	H	A	H	H	A	H	H
lg3	106	Tag_13493r	44.3	GWHAATB00000003	14693224	H	H	H	A	A	H	H	H	H	H	H	H	H	A	A	H	H	A	A	H	A	A	H	H	A	H	A	A	A	H	H	H	H	H	A	A	A	H	A	H	H	A	H	H
lg3	*106	Tag_13494r	44.3	GWHAATB00000003	14693225	H	H	H	A	A	H	H	H	H	H	H	H	H	A	A	H	H	A	A	H	A	A	H	H	A	H	A	A	A	H	H	H	H	H	A	A	A	H	A	H	H	A	H	H
lg3	107	Tag_13454r	44.3	GWHAATB00000003	14647842	A	H	H	A	A	H	H	H	H	H	H	H	H	A	A	H	H	A	A	H	A	A	H	H	A	H	A	A	A	H	H	H	H	H	A	A	-	H	A	H	H	A	A	H
lg3	108	Tag_13433r	44.8	GWHAATB00000003	14607512	A	H	H	A	A	H	H	H	H	H	H	H	H	A	A	H	H	A	A	H	A	A	H	-	A	H	A	A	A	H	H	H	H	H	A	A	A	H	A	H	H	A	H	H
lg3	*108	Tag_13428r	44.8	GWHAATB00000003	14607355	A	H	H	A	A	H	H	H	H	H	H	H	H	A	A	H	H	A	A	H	A	A	H	-	A	H	A	A	A	H	H	H	H	H	A	A	A	H	A	H	H	A	H	H
lg3	*108	Tag_13429r	44.8	GWHAATB00000003	14607361	A	H	H	A	A	H	H	H	H	H	H	H	H	A	A	H	H	A	A	H	A	A	H	-	A	H	A	A	A	H	H	H	H	H	A	A	A	H	A	H	H	A	H	H
lg3	109	Tag_13252r	46.3	GWHAATB00000003	13510391	A	H	H	A	A	H	H	H	H	H	H	H	H	A	A	H	H	A	A	H	A	A	H	H	A	H	A	A	A	H	H	H	H	H	A	A	A	H	A	H	H	A	H	H
lg3	110	Tag_13379	46.3	GWHAATB00000003	14265118	A	H	H	A	A	H	H	H	H	H	H	H	H	A	A	H	H	A	A	H	A	A	H	H	A	H	A	A	A	H	H	H	H	H	A	A	A	H	A	H	H	A	H	H
lg3	111	Tag_13231r	46.8	GWHAATB00000003	13442679	A	H	H	A	A	H	H	H	H	H	H	H	H	A	A	H	H	A	A	H	A	A	H	H	A	H	A	A	A	H	H	H	H	H	A	A	A	H	A	H	H	A	H	H
lg3	112	Tag_13233r	46.8	GWHAATB00000003	13442801	A	H	H	A	A	H	H	H	H	H	H	H	H	A	A	H	H	A	A	H	A	A	H	H	A	H	A	A	A	H	H	H	H	H	A	A	A	H	A	H	H	A	H	H
lg3	113	Tag_13249	46.8	GWHAATB00000003	13494823	A	A	H	A	-	H	H	H	H	H	H	H	H	A	A	H	H	A	-	H	A	A	H	-	A	A	A	A	A	H	H	H	H	-	A	-	A	H	A	-	H	A	-	H
lg3	114	Tag_13206	49.3	GWHAATB00000003	13309652	A	H	H	A	-	H	H	H	H	H	H	-	-	A	-	A	H	A	A	H	H	A	H	H	A	H	A	A	A	H	H	-	H	H	A	A	A	-	A	H	H	A	H	H
lg3	115	Tag_13185r	49.8	GWHAATB00000003	13228664	A	H	H	A	A	H	H	H	H	H	H	H	H	A	A	H	H	A	A	H	A	A	H	H	A	H	A	A	A	H	H	H	H	H	A	A	-	H	A	H	H	A	H	H
lg3	116	Tag_13174r	50.3	GWHAATB00000003	13205848	A	H	H	A	-	H	H	H	H	H	H	H	H	-	A	H	H	A	A	H	A	A	H	H	A	H	A	A	A	H	H	-	H	H	A	A	A	H	A	-	H	A	H	H
lg3	117	Tag_13152	50.8	GWHAATB00000003	13085080	A	H	H	A	A	H	H	H	H	H	H	H	H	A	A	H	H	A	A	H	A	A	H	H	A	H	A	A	A	H	H	H	H	H	A	A	A	H	A	H	H	A	H	H
lg3	*117	Tag_13154	50.8	GWHAATB00000003	13085128	A	H	H	A	A	H	H	H	H	H	H	H	H	A	A	H	H	A	A	H	A	A	H	H	A	H	A	A	A	H	H	H	H	H	A	A	A	H	A	H	H	A	H	H
lg3	*117	Tag_13153	50.8	GWHAATB00000003	13085114	A	H	H	A	A	H	H	H	H	H	H	H	H	A	A	H	H	A	A	H	A	A	H	H	A	H	A	A	A	H	H	H	H	H	A	A	A	H	A	H	H	A	H	H
lg3	118	Tag_13148r	50.8	GWHAATB00000003	13038243	A	A	H	A	A	H	H	H	H	H	H	H	H	A	A	H	H	A	A	H	A	A	H	H	H	H	A	A	A	H	H	H	H	H	A	A	A	H	A	H	H	A	H	H
lg3	119	Tag_13104	53.2	GWHAATB00000003	12700444	A	H	H	H	A	H	H	H	H	H	H	A	H	A	A	H	H	A	A	H	A	A	H	H	A	-	A	A	A	H	H	H	H	H	A	A	A	H	A	H	H	A	H	H
lg3	120	Tag_13101	53.2	GWHAATB00000003	12693220	A	H	H	H	A	H	H	H	H	H	H	A	H	A	A	H	H	A	A	H	A	A	H	H	A	H	A	A	A	H	H	H	H	H	A	A	A	H	A	H	H	A	H	H
lg3	121	Tag_13281r	53.7	GWHAATB00000003	13759316	A	H	H	H	A	H	A	H	H	H	H	A	H	A	A	H	H	A	A	H	A	A	H	H	A	H	A	A	A	H	H	H	H	H	A	A	A	H	A	H	H	A	H	H
lg3	122	Tag_13279r	53.7	GWHAATB00000003	13723824	A	H	H	H	-	H	A	H	H	H	H	A	H	H	A	H	H	A	A	H	A	A	H	H	-	H	A	A	A	H	H	H	H	H	A	A	A	H	A	H	A	A	H	H
lg3	123	Tag_13285r	53.7	GWHAATB00000003	13760559	-	-	H	H	A	A	A	H	H	H	H	A	-	A	H	H	H	A	A	H	H	A	H	-	A	H	A	A	A	H	H	H	H	H	A	A	A	-	A	H	H	A	H	H
lg3	124	Tag_13738r	55.1	GWHAATB00000003	15919600	A	H	H	H	A	H	A	H	H	H	H	A	H	A	A	H	H	A	A	H	-	A	H	H	A	H	A	A	A	H	H	H	H	H	H	A	A	H	A	H	H	A	H	H
lg3	125	Tag_13739r	55.1	GWHAATB00000003	15919706	A	H	H	H	A	H	A	H	H	H	H	A	H	A	A	H	H	A	A	H	-	A	H	H	A	H	A	A	A	H	H	H	H	H	H	A	A	H	A	H	H	A	H	H
lg3	126	Tag_13740r	55.6	GWHAATB00000003	15919708	A	H	H	H	A	H	A	H	H	H	H	A	H	A	A	H	H	A	A	H	-	A	H	H	A	H	A	A	A	H	H	H	H	H	H	A	A	H	A	H	H	A	H	H
lg3	127	Tag_13735r	55.6	GWHAATB00000003	15919235	A	H	H	H	A	H	A	H	H	H	H	A	H	A	A	H	H	A	A	H	-	A	H	H	A	H	A	A	A	H	H	H	H	H	H	A	A	H	A	H	H	A	H	H
lg3	*127	Tag_13737r	55.6	GWHAATB00000003	15919297	A	H	H	H	A	H	A	H	H	H	H	A	H	A	A	H	H	A	A	H	-	A	H	H	A	H	A	A	A	H	H	H	H	H	H	A	A	H	A	H	H	A	H	H
lg3	128	Tag_13736r	55.6	GWHAATB00000003	15919277	A	H	H	H	A	H	A	H	H	H	H	A	H	A	A	H	H	A	A	H	A	A	H	H	A	H	A	A	A	H	H	H	H	H	H	A	A	H	A	H	H	A	H	H
lg3	129	Tag_13695r	56.1	GWHAATB00000003	15747683	A	H	H	H	A	H	A	H	H	H	H	A	H	A	A	A	H	A	A	H	A	A	H	H	A	H	A	A	A	H	H	H	H	H	A	A	A	H	A	H	H	A	H	H
lg3	130	Tag_13039r	57.1	GWHAATB00000003	12352079	A	H	H	H	A	H	A	H	H	H	H	A	H	A	A	H	H	A	A	H	A	A	H	H	A	H	A	A	A	H	H	H	H	H	A	A	A	A	A	H	H	A	H	H
lg3	*130	Tag_13044r	57.1	GWHAATB00000003	12352219	A	H	H	H	A	H	A	H	H	H	H	A	H	A	A	H	H	A	A	H	A	A	H	H	A	H	A	A	A	H	H	H	H	H	A	A	A	A	A	H	H	A	H	H
lg3	*130	Tag_13046	57.1	GWHAATB00000003	12369051	A	H	H	H	A	H	A	H	H	H	H	A	H	A	A	H	H	A	A	H	A	A	H	H	A	H	A	A	A	H	H	H	H	H	A	A	A	A	A	H	H	A	H	H
lg3	131	Tag_13022r	57.6	GWHAATB00000003	12282785	H	H	H	H	A	H	A	H	H	H	H	A	H	A	A	H	H	A	A	H	A	A	H	H	A	H	A	A	A	A	H	H	H	H	A	A	A	A	A	H	H	A	H	H
lg3	*131	Tag_13030r	57.6	GWHAATB00000003	12283099	H	H	H	H	A	H	A	H	H	H	H	A	H	A	A	H	H	A	A	H	A	A	H	H	A	H	A	A	A	A	H	H	H	H	A	A	A	A	A	H	H	A	H	H
lg3	132	Tag_12982	57.7	GWHAATB00000003	12138645	A	H	H	H	A	H	A	H	H	H	H	A	-	-	A	-	H	A	A	-	A	A	H	H	A	H	A	A	A	H	H	H	H	H	A	-	-	A	A	H	H	A	H	H
lg3	133	Tag_12983	57.7	GWHAATB00000003	12138671	A	H	H	H	A	H	A	H	H	A	H	A	-	-	A	-	-	A	A	-	A	A	H	H	A	H	A	A	A	H	H	H	H	H	A	-	-	A	A	H	H	A	H	H
lg3	134	Tag_12926	59.2	GWHAATB00000003	11948959	A	H	H	H	A	H	A	H	H	H	H	A	H	A	A	H	H	A	A	H	A	A	H	H	A	H	A	A	A	H	H	H	H	H	A	A	A	A	A	H	H	A	H	H
lg3	135	Tag_12971	59.2	GWHAATB00000003	12051031	A	H	H	H	A	H	A	H	H	H	H	A	H	A	A	H	H	A	A	H	H	A	H	H	A	H	A	A	A	H	H	H	H	H	A	A	A	A	A	H	H	A	H	H
lg3	136	Tag_12879	59.7	GWHAATB00000003	11850291	A	H	H	-	A	H	A	H	H	H	-	A	H	A	A	H	H	A	A	H	A	A	H	H	A	H	A	-	A	H	H	-	H	H	A	A	A	A	A	H	H	A	H	H
lg3	137	Tag_12853	60.7	GWHAATB00000003	11734998	A	H	H	H	A	H	A	H	H	H	H	A	H	A	A	H	H	A	A	H	-	A	H	H	A	-	A	A	A	A	H	H	H	H	A	A	-	A	A	H	H	A	H	H
lg3	138	Tag_12816r	61.2	GWHAATB00000003	11668382	A	H	A	H	A	H	A	H	H	H	H	A	H	A	A	H	H	A	A	H	A	A	H	H	A	H	A	A	A	A	H	H	H	H	A	A	A	A	A	H	H	A	H	H
lg3	139	Tag_252370r	62.7	GWHAATB00053328	35008	A	H	A	H	A	H	A	H	H	H	H	A	H	A	A	H	H	A	A	H	A	A	H	H	A	H	A	A	A	A	H	H	H	H	A	A	A	A	A	H	H	A	H	H
lg3	*139	Tag_252372r	62.7	GWHAATB00053328	35065	A	H	A	H	A	H	A	H	H	H	H	A	H	A	A	H	H	A	A	H	A	A	H	H	A	H	A	A	A	A	H	H	H	H	A	A	A	A	A	H	H	A	H	H
lg3	*139	Tag_252373r	62.7	GWHAATB00053328	35074	A	H	A	H	A	H	A	H	H	H	H	A	H	A	A	H	H	A	A	H	A	A	H	H	A	H	A	A	A	A	H	H	H	H	A	A	A	A	A	H	H	A	H	H
lg3	*139	Tag_252374r	62.7	GWHAATB00053328	35083	A	H	A	H	A	H	A	H	H	H	H	A	H	A	A	H	H	A	A	H	A	A	H	H	A	H	A	A	A	A	H	H	H	H	A	A	A	A	A	H	H	A	H	H
lg3	*139	Tag_252377r	62.7	GWHAATB00053328	35339	A	H	A	H	A	H	A	H	H	H	H	A	H	A	A	H	H	A	A	H	A	A	H	H	A	H	A	A	A	A	H	H	H	H	A	A	A	A	A	H	H	A	H	H
lg3	140	Tag_252375r	62.7	GWHAATB00053328	35266	A	H	A	H	A	H	A	H	H	H	H	A	H	A	A	H	H	A	A	H	A	A	H	H	A	H	A	A	A	A	H	H	H	H	A	A	A	A	A	H	H	A	H	H
lg3	141	Tag_12587r	63.2	GWHAATB00000003	10420560	A	H	A	H	A	H	A	H	H	H	H	A	H	A	A	H	H	A	A	H	A	A	H	H	H	H	A	A	A	A	H	-	H	H	A	A	A	A	A	H	H	A	H	H
lg3	142	Tag_12640r	63.2	GWHAATB00000003	10600746	A	-	-	H	A	H	A	H	H	H	-	A	H	-	A	H	H	A	-	H	A	A	H	H	H	H	A	-	A	-	-	H	-	H	-	A	A	A	-	-	H	A	H	H
lg3	143	Tag_12615r	63.2	GWHAATB00000003	10566854	-	H	A	H	A	H	A	H	H	H	H	A	H	A	A	H	H	-	-	H	A	A	H	H	H	H	-	A	A	A	H	H	H	-	-	A	A	A	A	H	H	A	H	H
lg3	144	Tag_12613r	63.2	GWHAATB00000003	10566840	-	H	A	H	A	H	A	H	H	H	H	A	H	A	A	H	H	-	-	H	A	A	H	H	H	H	-	A	A	A	H	H	H	-	-	A	A	A	A	H	H	A	H	H
lg3	145	Tag_12626r	64.3	GWHAATB00000003	10579017	A	H	A	H	A	H	A	H	H	H	H	A	H	A	A	H	H	A	A	H	-	A	H	H	H	H	A	A	A	A	H	H	H	A	A	A	A	A	A	H	H	A	H	H
lg3	146	Tag_12625r	64.3	GWHAATB00000003	10579012	A	H	A	H	A	H	A	H	H	H	H	A	H	A	A	H	H	A	A	H	-	A	H	H	H	H	A	A	A	A	H	H	H	H	A	A	A	A	A	H	H	A	H	H
lg3	147	Tag_12682	66.9	GWHAATB00000003	10824824	-	-	A	H	A	H	A	H	H	-	-	-	-	A	A	H	-	A	A	H	A	A	H	H	H	H	-	A	A	-	-	H	H	H	A	A	A	-	A	H	-	A	H	H
lg3	148	Tag_12681	66.9	GWHAATB00000003	10824236	-	-	A	H	A	H	A	H	H	-	-	-	-	A	A	H	-	A	A	H	A	A	H	H	H	H	-	A	A	-	-	H	H	H	A	A	A	-	A	A	-	A	H	H
lg3	149	Tag_12658r	71.6	GWHAATB00000003	10740088	-	H	A	H	A	H	A	-	H	H	H	A	H	A	A	H	H	A	A	H	A	-	H	H	H	H	A	A	-	A	H	H	H	H	A	A	A	H	H	H	H	A	H	H
lg3	150	Tag_12659r	71.6	GWHAATB00000003	10740089	-	H	A	H	A	H	A	-	H	H	H	A	H	A	A	H	H	A	A	H	A	-	H	H	H	H	A	A	-	A	H	H	H	H	A	A	A	H	H	H	H	A	H	H
lg3	151	Tag_12576	76.1	GWHAATB00000003	10360598	A	-	-	H	-	H	A	H	H	-	-	A	H	A	-	H	H	A	A	H	A	A	H	H	H	A	A	A	A	A	H	-	H	-	A	-	-	-	A	-	H	A	H	H
lg3	152	Tag_12525r	76.8	GWHAATB00000003	10105479	A	-	A	H	-	H	A	H	H	H	-	A	H	A	A	H	H	A	A	H	-	A	A	H	H	H	A	A	A	-	H	H	-	H	A	-	A	H	A	H	H	A	H	H
lg3	153	Tag_12524r	77.3	GWHAATB00000003	10105473	A	-	A	H	-	H	A	H	H	H	-	A	H	A	A	H	H	A	H	H	-	A	A	H	H	H	A	A	A	-	H	H	-	H	A	-	H	A	A	H	H	A	H	H
lg3	154	Tag_12529r	77.3	GWHAATB00000003	10121931	-	H	A	H	A	H	A	-	H	H	H	A	H	A	A	H	H	-	A	H	A	A	A	H	-	H	A	A	-	-	H	H	H	H	H	A	A	A	A	H	H	A	H	-
lg3	155	Tag_12550r	77.8	GWHAATB00000003	10222268	A	H	A	H	A	H	A	H	H	H	H	A	H	-	-	-	H	A	A	-	A	A	A	H	H	H	A	A	-	-	H	H	-	H	A	A	A	A	A	H	H	-	H	H
lg3	156	Tag_12563r	77.8	GWHAATB00000003	10260868	A	H	A	H	A	H	A	H	H	H	H	A	H	A	A	H	H	A	A	H	A	A	H	H	H	H	A	A	A	A	H	H	H	H	A	A	A	A	A	H	H	A	H	H
lg3	*156	Tag_12564r	77.8	GWHAATB00000003	10260872	A	H	A	H	A	H	A	H	H	H	H	A	H	A	A	H	H	A	A	H	A	A	H	H	H	H	A	A	A	A	H	H	H	H	A	A	A	A	A	H	H	A	H	H
lg3	157	Tag_12386	78.8	GWHAATB00000003	9694168	A	H	A	H	A	H	A	H	H	H	H	A	H	A	A	H	H	A	A	H	A	A	A	H	H	H	A	A	A	A	H	H	H	H	A	A	A	A	A	H	H	A	H	H
lg3	*157	Tag_12412r	78.8	GWHAATB00000003	9776458	A	H	A	H	A	H	A	H	H	H	H	A	H	A	A	H	H	A	A	H	A	A	A	H	H	H	A	A	A	A	H	H	H	H	A	A	A	A	A	H	H	A	H	H
lg3	*157	Tag_12435r	78.8	GWHAATB00000003	9785510	A	H	A	H	A	H	A	H	H	H	H	A	H	A	A	H	H	A	A	H	A	A	A	H	H	H	A	A	A	A	H	H	H	H	A	A	A	A	A	H	H	A	H	H
lg3	158	Tag_12398	78.8	GWHAATB00000003	9765996	A	-	A	H	A	H	A	H	H	H	H	A	H	H	-	H	H	A	A	H	A	A	A	H	H	H	A	A	A	A	H	A	H	H	-	A	A	A	A	H	H	A	H	H
lg3	159	Tag_12365r	80.4	GWHAATB00000003	9661599	A	H	A	H	A	H	A	H	H	H	H	A	H	A	A	H	H	A	A	H	A	A	A	-	H	H	A	A	A	A	H	H	H	H	H	A	A	A	A	H	H	A	A	H
lg3	160	Tag_12150r	81.9	GWHAATB00000003	8546002	-	H	A	H	A	H	A	H	H	H	H	A	H	A	A	H	H	A	A	-	A	-	A	-	H	H	A	A	-	A	H	H	H	H	H	A	A	A	A	H	H	A	H	H
lg3	161	Tag_12092	82.4	GWHAATB00000003	8249220	A	H	A	H	A	H	A	H	H	H	H	A	H	A	A	H	H	A	A	H	-	A	A	H	H	H	A	A	A	A	H	H	H	H	A	A	A	A	A	H	H	A	H	H
lg3	162	Tag_12109r	82.4	GWHAATB00000003	8315142	A	-	A	H	A	H	A	H	H	H	H	A	H	-	-	H	H	A	A	H	A	A	A	H	H	-	A	-	-	-	H	H	H	H	A	A	A	A	A	H	H	A	H	H
lg3	163	Tag_12160r	82.4	GWHAATB00000003	8610502	A	-	A	H	A	H	A	H	H	-	H	A	-	A	A	-	H	A	A	H	A	A	A	H	H	H	A	H	A	-	H	H	H	-	A	A	-	A	A	-	H	A	H	H
lg3	164	Tag_12208r	82.4	GWHAATB00000003	8749088	A	H	A	H	A	H	A	H	H	H	H	A	H	A	A	H	H	A	A	H	A	A	A	H	H	-	A	A	A	A	H	H	H	H	A	A	A	A	A	H	H	A	H	H
lg3	165	Tag_12200	82.4	GWHAATB00000003	8732257	A	H	A	H	A	H	A	H	H	H	H	A	H	A	A	H	H	A	A	H	A	A	A	H	H	H	A	A	A	A	H	H	H	H	A	A	A	A	A	H	H	A	H	H
lg3	*165	Tag_12204	82.4	GWHAATB00000003	8732538	A	H	A	H	A	H	A	H	H	H	H	A	H	A	A	H	H	A	A	H	A	A	A	H	H	H	A	A	A	A	H	H	H	H	A	A	A	A	A	H	H	A	H	H
lg3	166	Tag_12170r	82.4	GWHAATB00000003	8635734	A	H	A	H	A	H	A	H	-	H	H	A	H	A	A	H	H	A	A	H	A	A	A	H	H	H	A	A	A	A	H	H	H	H	A	A	-	A	A	H	H	A	H	H
lg3	*166	Tag_12166r	82.4	GWHAATB00000003	8635416	A	H	A	H	A	H	A	H	-	H	H	A	H	A	A	H	H	A	A	H	A	A	A	H	H	H	A	A	A	A	H	H	H	H	A	A	-	A	A	H	H	A	H	H
lg3	167	Tag_12317	82.4	GWHAATB00000003	9330585	A	H	A	H	A	H	A	H	H	H	H	A	H	A	A	H	H	A	A	H	A	A	A	H	H	H	A	A	A	A	H	H	H	H	A	A	A	A	A	H	H	A	H	H
lg3	168	Tag_12167r	82.4	GWHAATB00000003	8635423	A	H	A	H	A	H	A	H	-	H	H	A	H	A	A	H	H	A	A	H	A	A	A	H	H	H	A	A	A	A	H	H	H	H	A	A	-	A	A	H	H	A	H	H
lg3	*168	Tag_12168r	82.4	GWHAATB00000003	8635449	A	H	A	H	A	H	A	H	-	H	H	A	H	A	A	H	H	A	A	H	A	A	A	H	H	H	A	A	A	A	H	H	H	H	A	A	-	A	A	H	H	A	H	H
lg3	169	Tag_12314r	82.4	GWHAATB00000003	9330356	A	H	A	H	A	H	A	H	H	H	H	A	H	A	A	H	H	A	A	H	A	A	A	H	H	H	A	A	A	A	H	H	H	H	A	A	H	A	A	H	H	A	H	H
lg3	170	Tag_12185	82.4	GWHAATB00000003	8674356	A	H	A	H	A	H	A	H	H	H	H	A	H	A	A	H	H	A	A	H	A	A	A	H	H	H	A	A	A	A	H	H	H	H	A	A	A	A	A	H	H	A	H	H
lg3	*170	Tag_12193r	82.4	GWHAATB00000003	8690697	A	H	A	H	A	H	A	H	H	H	H	A	H	A	A	-	-	A	A	-	A	A	A	-	-	-	A	A	A	A	H	H	H	H	A	A	A	-	A	-	H	A	H	H
lg3	*170	Tag_12164r	82.4	GWHAATB00000003	8635381	A	H	A	H	A	H	A	H	-	H	H	A	H	A	A	H	H	A	A	H	A	A	A	H	H	H	A	A	A	A	H	H	H	H	A	A	-	A	A	H	H	A	H	H
lg3	171	Tag_12181r	82.4	GWHAATB00000003	8668939	A	H	A	H	A	H	A	H	H	H	H	A	H	A	A	H	H	A	A	H	A	A	A	H	H	H	A	A	A	A	H	H	H	H	A	A	A	A	A	H	H	A	H	H
lg3	172	Tag_12324	82.4	GWHAATB00000003	9383981	A	H	A	H	A	H	A	H	-	H	H	A	H	A	A	H	H	A	A	H	A	A	A	H	H	-	A	A	A	A	H	H	H	H	A	-	-	A	A	H	H	A	H	H
lg3	173	Tag_12128r	82.9	GWHAATB00000003	8380789	A	H	A	H	A	H	A	H	H	H	H	A	H	A	A	H	H	A	A	H	A	A	A	H	H	H	A	A	A	A	H	H	H	H	A	A	A	A	A	H	H	A	H	H
lg3	174	Tag_11955r	86.9	GWHAATB00000003	7382516	A	A	A	H	A	H	A	-	H	H	-	A	H	A	A	H	H	A	A	H	A	-	A	H	H	H	A	A	A	A	H	H	H	H	A	A	A	A	H	H	A	A	H	H
lg3	175	Tag_11912r	86.9	GWHAATB00000003	7171239	A	A	-	H	A	H	A	H	H	H	H	A	H	A	A	H	H	A	A	H	A	A	A	H	H	H	A	A	H	A	H	H	H	H	A	A	A	-	H	H	H	A	H	H
lg3	176	Tag_11993r	86.9	GWHAATB00000003	7678875	-	A	A	H	A	H	A	-	H	H	H	A	H	A	A	H	H	-	-	H	-	A	A	H	H	-	-	A	-	A	H	H	H	H	A	A	A	A	H	H	H	A	H	H
lg3	177	Tag_11042r	87.9	GWHAATB00000003	2510450	A	A	A	H	A	H	A	H	A	H	H	A	H	H	A	A	H	A	A	H	H	A	A	H	H	H	A	A	A	A	H	H	H	H	A	A	A	A	H	H	H	A	H	H
lg3	178	Tag_14365r	88.4	GWHAATB00000003	19519432	A	A	A	H	A	H	A	H	H	H	H	A	H	A	A	H	H	A	A	H	A	A	A	H	H	H	A	A	A	A	H	H	H	H	A	A	A	A	H	H	H	A	H	H
lg3	179	Tag_11025	88.4	GWHAATB00000003	2384602	A	A	A	H	A	H	A	H	H	H	H	A	H	A	A	H	H	A	A	H	A	A	A	H	H	H	A	A	A	A	H	H	H	H	A	A	A	A	H	H	H	A	H	H
lg3	*179	Tag_14362r	88.4	GWHAATB00000003	19437843	A	A	A	H	A	H	A	H	H	H	H	A	H	A	A	H	H	A	A	H	A	A	A	H	H	H	A	A	A	A	H	H	H	H	A	A	A	A	H	H	H	A	H	H
lg3	*179	Tag_11024r	88.4	GWHAATB00000003	2330386	-	A	A	H	A	H	A	H	H	H	H	A	H	A	A	H	H	A	A	H	A	A	A	-	-	H	A	A	A	A	H	H	H	H	A	A	A	A	H	H	H	A	H	H
lg3	180	Tag_250213r	88.9	GWHAATB00043072	65499	A	A	A	H	A	H	A	H	H	H	H	A	H	A	A	H	H	A	A	H	A	A	A	H	H	H	A	A	A	A	H	H	H	H	A	A	A	A	H	H	H	A	H	H
lg3	181	Tag_14366r	89.1	GWHAATB00000003	19541136	A	-	A	H	A	H	A	-	H	H	H	A	H	-	A	H	H	A	A	H	A	A	A	H	-	H	A	A	A	A	H	H	H	H	A	A	-	A	H	H	H	A	H	-
lg3	182	Tag_11842r	89.4	GWHAATB00000003	6738680	A	A	H	H	A	H	A	H	H	H	H	H	H	A	A	H	H	-	A	A	A	A	A	H	H	H	A	A	H	A	H	H	H	H	H	A	A	-	H	H	H	-	H	H
lg3	183	Tag_12261r	89.4	GWHAATB00000003	8965249	A	A	A	H	A	H	A	H	H	H	H	A	H	A	A	H	H	A	A	H	A	A	A	-	H	-	-	A	A	A	H	H	H	H	A	A	A	A	H	H	H	A	H	H
lg3	184	Tag_11745r	89.9	GWHAATB00000003	6270994	A	A	A	H	A	H	A	H	H	H	H	A	H	A	A	H	H	A	A	H	A	A	A	A	H	H	A	A	A	A	H	H	H	H	A	A	A	A	H	H	H	A	H	H
lg3	*184	Tag_11751r	89.9	GWHAATB00000003	6271235	A	A	A	H	A	H	A	H	H	H	H	A	H	A	A	H	H	A	A	H	A	A	A	A	H	H	A	A	A	A	H	H	H	H	A	A	A	A	H	H	H	A	H	H
lg3	185	Tag_11709r	89.9	GWHAATB00000003	5979035	-	A	A	H	A	H	A	H	H	H	H	A	H	A	A	-	H	A	A	H	A	A	A	H	H	H	A	A	A	A	H	H	H	H	A	A	A	A	H	H	H	A	H	H
lg3	186	Tag_11766r	89.9	GWHAATB00000003	6299836	A	A	A	H	A	H	A	H	H	H	H	A	H	A	A	H	H	A	A	H	A	A	A	H	H	H	A	A	A	A	H	H	H	H	A	A	A	A	H	H	H	A	H	H
lg3	*186	Tag_12221r	89.9	GWHAATB00000003	8825265	A	A	A	H	A	H	A	H	H	H	H	A	H	A	A	H	H	A	A	H	A	A	A	H	H	H	A	A	A	A	H	H	H	H	A	A	A	A	H	H	H	A	H	H
lg3	*186	Tag_12223r	89.9	GWHAATB00000003	8825294	A	A	A	H	A	H	A	H	H	H	H	A	H	A	A	H	H	A	A	H	A	A	A	H	H	H	A	A	A	A	H	H	H	H	A	A	A	A	H	H	H	A	H	H
lg3	187	Tag_12220r	90.1	GWHAATB00000003	8825228	A	A	A	H	A	H	A	H	H	H	H	A	H	A	A	H	H	A	A	H	A	A	A	H	H	H	A	A	A	A	H	H	H	H	A	A	A	A	H	H	H	A	H	H
lg3	188	Tag_11797	90.3	GWHAATB00000003	6346112	A	A	A	H	A	H	A	H	H	H	H	A	H	A	A	H	H	A	A	H	A	A	A	H	H	H	A	A	A	A	H	H	H	H	A	A	A	A	H	H	H	A	H	H
lg3	189	Tag_11799	90.3	GWHAATB00000003	6346317	A	A	A	H	A	H	A	H	H	H	H	A	H	A	A	H	H	A	A	H	A	A	A	H	H	H	A	A	A	A	H	H	H	H	A	A	A	A	H	H	H	A	H	H
lg3	190	Tag_11759r	90.3	GWHAATB00000003	6290452	A	A	A	H	-	H	A	H	H	H	H	A	H	A	A	-	H	A	A	H	A	A	A	H	H	H	A	A	A	-	H	H	H	H	A	H	A	A	H	H	H	A	H	H
lg3	191	Tag_11726r	90.3	GWHAATB00000003	6156256	A	A	A	H	A	H	A	H	H	H	H	A	H	A	A	H	H	A	A	H	A	A	A	H	H	H	A	A	A	A	H	H	H	H	A	A	A	A	H	H	H	-	H	H
lg3	192	Tag_11679r	90.8	GWHAATB00000003	5812180	A	-	-	H	A	H	A	H	H	-	H	A	H	A	A	H	H	A	A	-	A	A	A	H	H	H	A	A	A	-	H	H	H	H	-	-	A	A	H	H	H	A	H	H
lg3	193	Tag_11669r	90.8	GWHAATB00000003	5774610	A	A	A	H	-	H	A	H	H	-	-	A	-	A	A	H	H	A	A	H	A	A	A	H	H	H	A	A	A	A	H	H	H	H	A	A	A	A	H	H	H	A	-	H
lg3	194	Tag_11650r	91.3	GWHAATB00000003	5711691	A	A	A	H	A	H	A	H	H	H	H	A	H	A	A	H	H	A	A	H	A	A	A	H	H	H	A	A	A	H	H	H	H	A	A	A	A	A	H	H	H	A	H	H
lg3	195	Tag_11664r	91.3	GWHAATB00000003	5745312	A	A	A	H	A	H	A	H	H	H	H	A	-	A	A	H	H	A	A	H	A	A	A	H	H	H	A	A	A	-	H	H	H	A	A	-	A	H	H	H	H	A	H	H
lg3	196	Tag_11613r	92.6	GWHAATB00000003	5568286	A	-	A	H	A	H	A	H	H	-	-	A	H	A	A	H	H	-	A	-	A	A	A	H	H	H	A	A	A	A	H	H	H	A	-	-	A	-	H	H	H	A	H	H
lg3	197	Tag_11612r	92.6	GWHAATB00000003	5567925	A	-	A	A	A	H	A	H	H	-	-	A	H	A	A	H	H	-	A	-	A	A	A	H	H	H	A	A	A	A	H	H	H	A	-	-	A	-	H	H	H	A	H	H
lg3	198	Tag_11545	95.9	GWHAATB00000003	5167778	A	A	A	H	A	H	A	H	H	H	H	A	H	A	H	-	H	A	A	H	A	A	A	H	H	H	A	H	A	A	H	H	H	A	A	A	A	A	H	H	H	A	H	H
lg3	199	Tag_11543	97.4	GWHAATB00000003	5167774	A	A	A	H	A	H	A	H	H	H	H	A	H	A	H	H	H	A	A	H	A	A	A	H	H	H	A	A	A	A	H	H	H	A	A	A	H	A	H	H	H	A	H	H
lg3	200	Tag_11546	97.4	GWHAATB00000003	5167779	A	A	A	H	A	H	A	H	H	H	H	A	H	A	H	H	H	A	A	H	A	A	A	H	H	H	A	A	A	A	H	H	H	A	A	A	A	A	H	H	H	A	H	H
lg3	201	Tag_11498	97.9	GWHAATB00000003	5075393	A	-	A	H	A	H	A	H	H	H	H	A	H	A	H	H	H	A	A	H	A	A	A	H	H	H	A	A	A	A	H	H	H	A	A	A	A	A	H	H	H	A	H	H
lg3	202	Tag_11548	97.9	GWHAATB00000003	5167785	A	A	A	H	A	H	A	H	H	H	H	A	H	A	H	-	H	A	A	H	A	A	A	H	H	H	A	A	A	A	H	H	H	A	A	A	A	A	H	H	H	H	H	H
lg3	203	Tag_11549	97.9	GWHAATB00000003	5167787	A	A	A	H	A	H	A	H	H	H	H	A	H	A	H	H	H	A	A	H	A	A	A	H	H	H	A	A	A	A	H	H	H	A	A	A	A	A	H	H	H	A	H	H
lg3	204	Tag_11547	98.9	GWHAATB00000003	5167780	A	A	A	H	A	H	A	H	H	H	H	A	H	A	H	H	H	A	A	H	H	A	A	H	H	H	A	A	A	A	H	H	H	A	A	A	A	A	H	H	H	H	H	H
lg3	205	Tag_11598r	99.6	GWHAATB00000003	5476439	-	A	A	H	A	H	A	H	H	H	H	-	H	A	A	H	H	A	A	H	A	-	A	H	H	H	A	A	A	A	H	H	H	A	A	A	A	A	H	H	-	A	H	H
lg3	206	Tag_11606r	99.6	GWHAATB00000003	5499105	A	A	A	H	A	H	A	H	H	H	H	A	H	A	A	H	H	A	A	H	A	A	A	H	H	H	A	A	A	A	H	H	H	A	A	A	A	A	H	H	H	A	H	H
lg3	*206	Tag_11601r	99.6	GWHAATB00000003	5481336	A	A	A	H	A	H	A	H	H	H	H	A	H	A	A	H	H	A	A	H	-	A	A	H	H	H	A	A	A	A	H	H	H	A	A	A	A	A	H	H	H	A	H	H
lg3	207	Tag_11432	100.3	GWHAATB00000003	4618729	-	A	A	H	A	H	A	H	H	H	H	A	H	A	H	H	H	A	A	H	A	-	A	H	H	H	A	A	A	A	H	H	H	A	A	A	A	A	H	H	H	A	H	H
lg3	208	Tag_11474r	100.3	GWHAATB00000003	4977168	A	-	A	H	A	H	A	H	H	H	H	-	-	-	H	H	H	A	-	-	A	A	A	H	-	-	A	A	A	A	-	H	H	A	-	-	A	-	-	H	H	A	-	H
lg3	*208	Tag_11475r	100.3	GWHAATB00000003	4977186	A	-	A	H	A	H	A	H	H	H	H	-	-	-	H	H	H	A	-	-	A	A	A	H	-	-	A	A	A	A	-	H	H	A	-	-	A	-	-	H	H	A	-	H
lg3	209	Tag_11190	102.2	GWHAATB00000003	3301250	-	A	A	H	A	H	A	A	H	H	H	A	H	A	-	H	H	A	A	A	-	A	A	H	A	-	A	A	A	A	H	H	H	-	A	A	A	A	H	H	H	A	H	-
lg3	210	Tag_11326	102.2	GWHAATB00000003	3900311	A	A	A	H	A	-	A	A	H	H	H	A	H	A	H	H	H	A	A	A	H	A	A	H	H	H	A	-	A	A	H	H	H	A	A	A	A	A	H	H	H	A	H	H
lg3	211	Tag_11323	102.2	GWHAATB00000003	3900285	A	A	A	H	A	-	A	A	H	H	H	A	H	A	H	H	H	A	A	A	H	A	A	H	H	H	A	-	A	A	H	H	H	A	A	A	A	A	H	H	H	A	H	H
lg3	*211	Tag_11324	102.2	GWHAATB00000003	3900295	A	A	A	H	A	-	A	A	H	H	H	A	H	A	H	H	H	A	A	A	H	A	A	H	H	H	A	-	A	A	H	H	H	A	A	A	A	A	H	H	H	A	H	H
lg3	*211	Tag_11325	102.2	GWHAATB00000003	3900310	A	A	A	H	A	-	A	A	H	H	H	A	H	A	H	H	H	A	A	A	H	A	A	H	H	H	A	-	A	A	H	H	H	A	A	A	A	A	H	H	H	A	H	H
lg3	212	Tag_10899r	102.2	GWHAATB00000003	1683752	A	A	A	H	A	H	A	A	H	H	H	A	H	A	H	H	H	A	A	A	H	A	A	H	H	H	A	A	A	A	H	H	H	A	A	A	A	A	H	H	H	A	H	H
lg3	213	Tag_10900r	102.2	GWHAATB00000003	1683753	A	A	A	H	A	H	A	A	H	H	H	A	H	A	H	H	H	A	A	A	H	A	A	H	H	H	A	A	A	A	H	H	H	A	A	A	A	A	H	H	H	A	H	H
lg3	*213	Tag_10901r	102.2	GWHAATB00000003	1683755	A	A	A	H	A	H	A	A	H	H	H	A	H	A	H	H	H	A	A	A	H	A	A	H	H	H	A	A	A	A	H	H	H	A	A	A	A	A	H	H	H	A	H	H
lg3	214	Tag_11316r	102.2	GWHAATB00000003	3882805	A	A	A	H	A	H	A	A	H	H	H	A	H	A	H	H	H	A	A	A	H	A	A	H	H	H	A	A	A	A	H	H	H	A	A	A	A	A	H	H	H	A	H	H
lg3	*214	Tag_10887r	102.2	GWHAATB00000003	1613561	A	A	A	H	A	H	A	A	H	H	H	A	H	A	H	H	H	A	A	A	H	A	A	H	H	H	A	A	A	A	H	H	H	A	A	A	A	A	H	H	H	A	H	H
lg3	215	Tag_10962	102.2	GWHAATB00000003	1997393	A	A	A	H	A	H	A	A	H	H	-	A	H	A	H	H	H	A	A	A	-	A	A	H	-	H	A	A	A	-	H	H	H	-	A	-	A	A	H	H	H	A	H	H
lg3	216	Tag_10848	102.2	GWHAATB00000003	1553815	A	A	A	H	H	H	A	A	H	H	H	A	H	A	H	H	H	A	A	A	H	A	A	H	H	H	A	A	A	A	H	H	H	A	A	A	A	A	H	H	H	A	H	H
lg3	217	Tag_10759r	102.7	GWHAATB00000003	1355449	A	A	A	H	A	H	A	A	H	H	H	A	H	A	H	H	H	A	A	A	H	A	A	H	H	H	A	A	A	A	H	H	H	A	A	A	A	-	H	H	H	A	H	H
lg3	218	Tag_10527r	102.7	GWHAATB00000003	346277	-	A	A	H	A	H	A	A	H	H	H	A	H	A	H	H	H	A	A	A	H	H	A	H	H	H	A	A	-	A	H	H	H	A	A	A	A	A	H	H	H	A	H	H
lg3	219	Tag_10434r	102.7	GWHAATB00000003	42155	A	A	A	H	A	H	A	A	H	-	-	A	H	A	-	H	H	A	A	A	H	A	A	H	H	H	A	A	A	A	H	A	-	A	A	A	A	A	H	H	H	A	H	-
lg3	220	Tag_249044r	102.7	GWHAATB00024395	17854	A	A	A	H	A	H	A	A	H	H	H	A	H	A	H	H	H	A	A	A	H	A	A	H	H	H	A	H	A	A	H	H	H	A	-	-	A	A	H	H	H	A	H	H
lg3	221	Tag_10678r	102.7	GWHAATB00000003	870570	A	A	A	H	-	H	A	A	H	H	H	A	H	A	H	H	H	A	A	A	H	A	A	H	H	-	A	A	A	A	H	H	H	A	A	A	A	A	H	H	H	A	H	H
lg3	222	Tag_11149r	102.7	GWHAATB00000003	3100157	-	A	A	H	A	H	A	-	H	H	H	A	H	A	-	H	H	-	A	A	H	A	A	H	H	H	A	A	A	A	H	-	-	-	A	A	A	-	H	H	H	A	-	-
lg3	223	Tag_10638r	102.7	GWHAATB00000003	594415	A	A	A	H	A	H	A	A	H	H	H	A	H	A	H	H	H	A	A	A	H	A	A	H	H	H	A	A	A	A	H	H	H	A	A	A	A	A	H	H	H	A	H	H
lg3	224	Tag_10587r	102.7	GWHAATB00000003	470785	A	A	A	H	A	H	A	A	H	H	H	A	H	A	H	H	H	A	A	A	H	A	A	H	H	H	A	A	A	A	H	H	H	A	A	A	A	A	H	H	H	A	H	H
lg3	225	Tag_10436r	102.7	GWHAATB00000003	67697	A	A	A	H	A	H	A	A	H	H	H	A	H	A	H	H	H	A	A	A	H	A	A	H	H	H	A	A	A	A	H	H	H	A	A	A	A	A	H	H	H	A	H	H
lg3	*225	Tag_10670r	102.7	GWHAATB00000003	840333	A	A	A	H	A	H	A	A	H	H	H	A	H	A	H	H	H	A	A	A	H	A	A	H	H	H	A	A	A	A	H	H	H	A	A	A	A	A	H	H	H	A	H	H
lg3	*225	Tag_10779r	102.7	GWHAATB00000003	1360582	A	A	A	H	A	H	A	A	H	H	H	A	H	A	H	H	H	A	A	A	H	A	A	H	H	H	A	A	A	A	H	H	H	A	A	A	A	A	H	H	H	A	H	H
lg3	226	Tag_10639r	102.7	GWHAATB00000003	665771	A	A	A	H	A	H	A	A	H	H	H	A	H	A	H	H	H	A	A	A	H	A	A	H	H	H	A	A	A	A	H	H	H	A	A	A	A	A	H	H	H	A	H	H
lg3	227	Tag_10539r	102.9	GWHAATB00000003	385562	A	A	A	H	A	H	A	A	H	H	H	A	H	A	H	H	H	A	A	A	H	A	A	H	H	H	A	A	A	A	H	H	H	A	A	A	A	A	H	H	H	A	H	H
lg3	228	Tag_10749r	103.1	GWHAATB00000003	1325542	A	-	A	H	A	H	A	A	H	H	H	A	H	A	H	H	H	A	A	A	H	A	A	H	H	H	A	A	A	A	H	H	H	A	A	A	A	A	H	H	H	A	H	H
lg3	229	Tag_10768	103.3	GWHAATB00000003	1358084	A	A	A	H	A	H	A	A	H	H	H	-	H	A	H	H	H	A	A	A	H	A	A	H	H	H	A	A	A	A	H	H	H	A	A	A	A	A	H	A	H	A	H	H
lg3	230	Tag_10603	103.3	GWHAATB00000003	481844	A	A	A	H	A	H	A	A	H	H	H	A	H	A	H	H	H	A	A	A	H	A	A	H	H	H	A	A	A	A	H	H	H	A	A	A	A	A	H	H	H	A	H	H
lg3	*230	Tag_10617	103.3	GWHAATB00000003	502786	A	A	A	H	A	H	A	A	H	H	H	A	H	A	H	H	H	A	A	A	H	A	A	H	H	H	A	A	A	A	H	H	H	A	A	A	A	A	H	H	H	A	H	H
lg3	231	Tag_10578	103.3	GWHAATB00000003	465728	A	A	A	H	A	H	A	A	H	H	H	A	H	A	H	H	H	A	A	A	H	A	A	H	H	H	A	A	A	A	H	H	H	A	A	A	A	A	H	H	H	A	H	H
lg3	*231	Tag_10579	103.3	GWHAATB00000003	465730	A	A	A	H	A	H	A	A	H	H	H	A	H	A	H	H	H	A	A	A	H	A	A	H	H	H	A	A	A	A	H	H	H	A	A	A	A	A	H	H	H	A	H	H
lg3	232	Tag_10741	103.3	GWHAATB00000003	1302906	A	A	A	H	A	H	A	A	H	H	H	A	H	A	H	H	H	A	A	A	H	A	A	H	H	H	A	A	A	A	H	H	H	A	-	A	A	A	H	H	H	A	H	H
lg3	233	Tag_10981	103.8	GWHAATB00000003	2007013	A	A	A	H	A	H	A	A	H	H	H	A	H	A	H	H	H	A	A	A	H	A	H	-	H	H	A	-	A	A	-	H	H	A	A	A	A	A	H	H	H	A	H	H
lg3	234	Tag_10988	103.8	GWHAATB00000003	2075105	-	A	A	H	A	H	A	A	H	H	H	A	H	A	H	H	H	A	A	A	H	A	A	H	H	H	A	A	A	A	H	H	H	A	A	A	A	A	H	H	H	A	H	H
lg3	*234	Tag_11064r	103.8	GWHAATB00000003	2684470	A	A	A	H	A	H	A	A	H	H	H	A	H	A	H	H	H	A	A	A	H	A	A	-	-	H	A	A	A	A	H	H	-	A	A	A	A	A	H	H	H	A	H	H
lg3	235	Tag_11179	103.8	GWHAATB00000003	3276155	A	A	A	H	A	H	A	A	H	H	H	A	H	A	H	H	H	A	A	A	H	A	A	H	H	H	A	A	A	A	H	H	H	A	A	A	A	A	H	H	H	A	H	H
lg3	236	Tag_10606	103.8	GWHAATB00000003	482277	A	A	A	H	A	H	A	A	H	H	H	A	H	A	H	H	H	A	A	A	H	A	A	H	H	H	A	A	A	A	H	H	H	A	A	A	A	A	H	H	H	A	H	H
lg3	*236	Tag_10902	103.8	GWHAATB00000003	1683876	A	A	A	H	A	H	A	A	H	H	H	A	H	A	H	H	H	A	A	A	H	A	A	H	H	H	A	A	A	A	H	H	H	A	A	A	A	A	H	H	H	A	H	H
lg3	*236	Tag_11007r	103.8	GWHAATB00000003	2089963	A	-	A	H	A	H	A	A	H	H	H	A	H	A	H	H	H	A	A	A	H	A	A	H	H	H	A	A	A	A	H	H	H	A	A	A	A	A	H	H	H	A	H	H
lg3	*236	Tag_11246	103.8	GWHAATB00000003	3575476	-	A	A	H	A	H	A	-	H	H	H	A	H	A	H	H	H	A	A	-	-	A	A	H	H	-	A	A	A	A	H	-	H	A	A	A	A	A	H	H	H	A	H	H
lg3	237	Tag_11234	104.3	GWHAATB00000003	3517203	A	A	A	H	A	H	A	A	H	H	H	A	H	A	H	H	H	A	A	A	H	A	A	H	H	H	H	A	A	A	H	H	H	A	A	A	A	A	H	H	H	A	H	H
lg3	238	Tag_10689	104.3	GWHAATB00000003	1033424	A	A	A	H	A	H	A	A	H	H	H	A	H	A	H	H	H	A	A	A	H	A	A	H	H	H	H	A	A	A	H	H	H	A	A	A	A	A	H	H	H	A	H	H
lg3	239	Tag_11221	105.3	GWHAATB00000003	3422042	A	A	A	H	A	H	A	A	H	H	H	A	H	A	H	H	H	A	A	A	H	A	A	H	H	H	H	A	A	A	H	H	H	A	A	A	A	A	H	H	H	A	H	H
lg3	*239	Tag_11222	105.3	GWHAATB00000003	3422057	A	A	A	H	A	H	A	A	H	H	H	A	H	A	H	H	H	A	A	A	H	A	A	H	H	H	H	A	A	A	H	H	H	A	A	A	A	A	H	H	H	A	H	H
lg3	240	Tag_11201r	108.7	GWHAATB00000003	3336434	-	-	A	H	-	H	A	A	H	H	H	A	-	A	H	H	H	A	A	A	H	A	A	H	H	H	-	A	A	-	H	H	H	A	A	A	A	-	-	-	-	-	H	H
lg3	*240	Tag_11202r	108.7	GWHAATB00000003	3336455	-	-	A	H	-	H	A	A	H	H	H	A	-	A	H	H	H	A	A	A	H	A	A	H	H	H	-	A	A	-	H	H	H	A	A	A	A	-	-	-	-	-	H	H
lg3	241	Tag_11203r	108.7	GWHAATB00000003	3336528	-	-	A	H	-	H	A	A	H	H	H	A	-	A	H	H	H	A	A	A	H	A	A	H	H	H	-	A	A	-	H	H	H	A	H	A	A	-	-	-	-	-	H	H
lg4	1	Tag_21602r	0	GWHAATB00000004	26858856	-	A	A	H	A	A	A	H	A	A	A	H	H	A	H	H	H	A	A	H	A	H	H	H	H	H	A	H	H	A	H	A	A	A	H	A	H	H	H	A	A	H	A	H
lg4	2	Tag_21538r	0.4	GWHAATB00000004	26455011	-	-	A	H	A	A	A	H	A	A	A	H	H	-	H	H	H	A	A	H	A	-	H	-	H	-	A	H	H	A	H	A	A	A	H	A	H	H	H	A	A	H	A	H
lg4	3	Tag_21491r	0.5	GWHAATB00000004	26068631	-	A	A	H	A	A	A	H	A	A	A	H	H	A	H	H	H	A	A	H	A	H	H	-	H	H	A	H	H	A	H	A	A	A	H	A	H	H	H	A	A	H	A	H
lg4	4	Tag_21636r	0.5	GWHAATB00000004	26882510	-	-	A	H	A	A	A	H	A	A	A	H	H	A	H	H	H	A	A	H	-	H	H	H	H	H	A	H	H	-	H	A	A	A	H	A	H	H	H	A	A	H	A	-
lg4	5	Tag_21358	0.5	GWHAATB00000004	25241824	-	A	A	H	A	H	A	H	A	A	A	H	H	A	H	H	H	A	A	H	A	H	H	-	H	H	A	H	-	A	H	A	A	A	H	A	H	H	H	A	A	H	A	H
lg4	*5	Tag_21360	0.5	GWHAATB00000004	25241845	-	A	A	H	A	H	A	H	A	A	A	H	H	A	H	H	H	A	A	H	A	H	H	-	H	H	A	H	-	A	H	A	A	A	H	A	H	H	H	A	A	H	A	H
lg4	6	Tag_21755r	1.5	GWHAATB00000004	27607497	H	A	A	H	A	A	A	H	A	A	A	H	A	A	H	H	H	A	A	H	A	H	H	H	H	H	A	H	H	A	H	A	A	A	H	A	H	H	H	A	A	H	A	H
lg4	7	Tag_21754r	1.5	GWHAATB00000004	27607496	H	A	A	H	A	A	A	H	A	A	A	H	H	A	H	H	H	A	A	H	A	H	H	H	H	H	A	H	H	A	H	A	A	A	H	A	H	H	H	A	A	H	A	H
lg4	8	Tag_21753r	2	GWHAATB00000004	27607495	H	A	A	H	A	A	A	H	A	A	A	H	H	A	H	H	H	A	A	H	A	H	H	H	H	H	A	H	H	A	H	A	A	A	H	A	H	H	H	A	A	H	A	H
lg4	9	Tag_21402	3	GWHAATB00000004	25534156	H	A	A	H	A	A	A	H	A	A	A	H	H	A	H	H	H	A	A	H	A	H	H	H	H	H	A	H	H	A	H	A	A	A	H	H	H	H	H	A	A	H	A	H
lg4	10	Tag_21621r	4	GWHAATB00000004	26865283	H	A	A	H	A	A	A	-	-	A	A	H	H	A	-	H	H	A	A	H	-	H	H	H	H	-	A	H	H	A	-	A	A	A	H	A	H	H	H	A	A	H	A	H
lg4	*10	Tag_21622r	4	GWHAATB00000004	26865289	H	A	A	H	A	A	A	-	-	A	A	H	H	A	-	H	H	A	A	H	-	H	H	H	H	-	A	H	H	A	-	A	A	A	H	A	H	H	H	A	A	H	A	H
lg4	11	Tag_21620r	4.5	GWHAATB00000004	26865202	H	A	A	H	A	A	A	-	-	A	A	H	H	A	-	H	H	A	A	H	-	H	H	H	H	-	A	H	H	A	-	A	A	A	H	A	H	H	H	A	A	H	A	H
lg4	*11	Tag_21624r	4.5	GWHAATB00000004	26865387	H	A	A	H	A	A	A	-	-	A	A	H	H	A	-	H	H	A	A	H	-	H	H	H	H	-	A	H	H	A	-	A	A	A	H	A	H	H	H	A	A	H	A	H
lg4	*11	Tag_21626r	4.5	GWHAATB00000004	26865415	H	A	A	H	A	A	A	-	-	A	A	H	H	A	-	H	H	A	A	H	-	H	H	H	H	-	A	H	H	A	-	A	A	A	H	A	H	H	H	A	A	H	A	H
lg4	12	Tag_21623r	4.5	GWHAATB00000004	26865315	H	A	A	H	A	A	A	-	-	A	A	H	H	A	-	H	H	A	A	H	-	H	H	H	H	-	A	H	H	A	-	A	A	A	H	A	H	H	H	A	A	H	A	H
lg4	13	Tag_21625r	4.5	GWHAATB00000004	26865414	H	A	A	H	A	A	A	-	-	A	A	H	H	A	-	H	H	-	A	H	-	H	H	H	H	-	A	H	H	A	-	A	A	A	H	A	H	H	H	A	A	H	A	H
lg4	14	Tag_21684r	5.9	GWHAATB00000004	27220590	H	A	A	H	A	A	A	H	A	A	A	H	H	A	H	H	H	A	A	H	H	-	H	H	-	H	A	H	H	A	H	A	-	A	H	A	H	H	H	-	A	H	A	H
lg4	15	Tag_21709r	5.9	GWHAATB00000004	27347626	H	A	A	H	A	A	A	H	A	A	A	H	H	A	H	H	H	A	A	H	A	H	H	H	H	H	-	H	H	A	H	A	A	A	H	A	H	H	H	A	A	H	A	H
lg4	16	Tag_21773r	5.9	GWHAATB00000004	27655087	H	A	A	H	A	A	A	H	H	A	A	H	H	A	H	H	H	A	A	H	A	H	H	H	H	H	A	H	H	A	H	A	A	A	H	A	H	H	H	A	A	H	A	H
lg4	17	Tag_21769r	5.9	GWHAATB00000004	27655033	H	A	A	H	A	A	A	H	H	A	A	H	H	A	H	H	H	A	A	H	A	H	H	H	H	H	A	H	H	A	H	A	A	A	H	A	H	H	H	A	A	H	A	H
lg4	*17	Tag_21770r	5.9	GWHAATB00000004	27655068	H	A	A	H	A	A	A	H	H	A	A	H	H	A	H	H	H	A	A	H	A	H	H	H	H	H	A	H	H	A	H	A	A	A	H	A	H	H	H	A	A	H	A	H
lg4	*17	Tag_21772r	5.9	GWHAATB00000004	27655076	H	A	A	H	A	A	A	H	H	A	A	H	H	A	H	H	H	A	A	H	A	H	H	H	H	H	A	H	H	A	H	A	A	A	H	A	H	H	H	A	A	H	A	H
lg4	18	Tag_21771r	5.9	GWHAATB00000004	27655069	H	A	A	H	A	A	A	H	A	A	A	H	H	A	H	H	H	A	A	H	A	H	H	H	H	H	A	H	H	A	H	A	A	A	H	A	H	H	H	A	A	H	A	H
lg4	*18	Tag_21775r	5.9	GWHAATB00000004	27655248	H	A	A	H	A	A	A	H	A	A	A	H	H	A	H	H	H	A	A	H	A	H	H	H	H	H	A	H	H	A	H	A	A	A	H	A	H	H	H	A	A	H	A	H
lg4	19	Tag_21581r	6.4	GWHAATB00000004	26779854	H	A	A	H	A	A	A	H	A	A	A	H	H	A	H	H	H	A	A	H	A	H	H	H	H	H	A	H	H	A	H	A	A	A	H	A	H	H	H	A	A	H	A	H
lg4	*19	Tag_21583r	6.4	GWHAATB00000004	26779863	H	A	A	H	A	A	A	H	A	A	A	H	H	A	H	H	H	A	A	H	A	H	H	H	H	H	A	H	H	A	H	A	A	A	H	A	H	H	H	A	A	H	A	H
lg4	20	Tag_21677r	6.4	GWHAATB00000004	27219373	H	A	A	H	A	A	A	H	A	A	A	H	H	A	H	H	H	A	A	H	A	H	H	H	H	H	A	H	H	A	H	A	A	A	H	A	H	H	H	A	A	H	A	H
lg4	*20	Tag_21521r	6.4	GWHAATB00000004	26281378	H	A	A	H	A	A	A	H	A	A	A	H	H	A	H	H	H	A	A	H	A	-	H	H	H	H	A	H	H	A	H	A	A	A	H	A	H	H	H	A	A	H	A	H
lg4	*20	Tag_21678r	6.4	GWHAATB00000004	27219374	H	A	A	H	A	A	A	H	A	A	A	H	H	A	H	H	H	A	A	H	A	H	H	H	H	H	A	H	H	A	H	A	A	A	H	A	H	H	H	A	A	H	A	H
lg4	*20	Tag_21679r	6.4	GWHAATB00000004	27219377	H	A	A	H	A	A	A	H	A	A	A	H	H	A	H	H	H	A	A	H	A	H	H	H	H	H	A	H	H	A	H	A	A	A	H	A	H	H	H	A	A	H	A	H
lg4	*20	Tag_21680r	6.4	GWHAATB00000004	27219539	H	A	A	H	A	A	A	H	A	A	A	H	H	A	H	H	H	A	A	H	A	H	H	H	H	H	A	H	H	A	H	A	A	A	H	A	H	H	H	A	A	H	A	H
lg4	*20	Tag_21701r	6.4	GWHAATB00000004	27346695	H	A	A	H	A	A	A	H	A	A	A	H	H	A	H	H	H	A	A	H	A	H	H	H	H	H	A	H	H	A	H	A	A	A	H	A	H	H	H	A	A	H	A	H
lg4	*20	Tag_21587r	6.4	GWHAATB00000004	26795901	H	A	A	H	-	A	A	H	A	A	A	H	H	A	H	H	H	A	-	H	A	H	H	H	H	H	A	H	H	-	H	A	A	A	H	A	H	H	H	A	A	H	A	H
lg4	*20	Tag_21589r	6.4	GWHAATB00000004	26795945	H	A	A	H	-	A	A	H	A	A	A	H	H	A	H	H	H	A	-	H	A	H	H	H	H	H	A	H	H	-	H	A	A	A	H	A	H	H	H	A	A	H	A	H
lg4	*20	Tag_21590r	6.4	GWHAATB00000004	26795956	H	A	A	H	-	A	A	H	A	A	A	H	H	A	H	H	H	A	-	H	A	H	H	H	H	H	A	H	H	-	H	A	A	A	H	A	H	H	H	A	A	H	A	H
lg4	*20	Tag_21592r	6.4	GWHAATB00000004	26796312	H	A	A	H	-	A	A	H	A	A	A	H	H	A	H	H	H	A	-	H	A	H	H	H	H	H	A	H	H	-	H	A	A	A	H	A	H	H	H	A	A	H	A	H
lg4	*20	Tag_21586r	6.4	GWHAATB00000004	26795892	H	A	A	H	-	A	A	H	A	A	A	H	H	A	H	H	H	A	-	H	A	H	H	H	H	H	A	H	H	-	H	A	A	A	H	A	H	H	H	A	A	H	A	H
lg4	21	Tag_21555r	6.4	GWHAATB00000004	26624601	H	A	A	H	A	A	A	H	A	A	A	H	H	A	H	H	H	A	A	A	A	H	H	H	H	H	A	H	H	A	H	A	A	A	H	A	H	H	H	A	A	H	A	H
lg4	22	Tag_21721r	6.4	GWHAATB00000004	27437035	H	A	A	H	A	A	A	H	A	A	A	H	H	A	H	H	-	A	A	H	A	H	H	H	H	H	A	H	H	A	H	A	A	A	H	A	H	H	H	A	A	H	A	H
lg4	*22	Tag_21722r	6.4	GWHAATB00000004	27437072	H	A	A	H	A	A	A	H	A	A	A	H	H	A	H	H	-	A	A	H	A	H	H	H	H	H	A	H	H	A	H	A	A	A	H	A	H	H	H	A	A	H	A	H
lg4	23	Tag_21627r	6.9	GWHAATB00000004	26873024	H	A	A	H	A	A	A	H	A	A	A	H	H	A	H	H	H	A	A	H	A	H	H	H	H	H	A	H	H	-	H	A	A	A	H	A	H	H	H	A	A	H	A	H
lg4	24	Tag_21630r	6.9	GWHAATB00000004	26873055	H	A	A	H	A	A	A	H	A	A	A	H	H	A	H	H	H	A	A	H	A	H	H	H	H	H	A	H	H	-	H	A	A	A	H	A	H	H	H	A	A	H	A	H
lg4	*24	Tag_21692r	6.9	GWHAATB00000004	27265263	-	A	-	-	-	A	A	H	A	A	A	H	H	A	H	-	H	A	A	H	A	H	H	H	H	H	A	H	H	-	H	A	A	A	H	A	-	H	-	A	A	-	A	H
lg4	*24	Tag_21635r	6.9	GWHAATB00000004	26873326	-	A	A	H	A	A	A	H	A	A	A	H	H	A	-	H	H	A	A	-	A	H	H	-	H	-	A	H	H	-	H	A	A	A	H	A	H	-	H	A	A	H	A	-
lg4	*24	Tag_21633r	6.9	GWHAATB00000004	26873290	H	A	A	H	A	A	A	H	A	A	A	H	H	A	H	H	H	A	A	H	A	H	H	H	H	H	A	H	H	-	H	A	A	A	H	A	H	H	H	A	A	H	A	H
lg4	*24	Tag_21629r	6.9	GWHAATB00000004	26873052	H	A	A	H	A	A	A	H	A	A	A	H	H	A	H	H	H	A	A	H	A	H	H	H	H	H	A	H	H	-	H	A	A	A	H	A	H	H	H	A	A	H	A	H
lg4	*24	Tag_21628r	6.9	GWHAATB00000004	26873045	H	A	A	H	A	A	A	H	A	A	A	H	H	A	H	H	H	A	A	H	A	H	H	H	H	H	A	H	H	-	H	A	A	A	H	A	H	H	H	A	A	H	A	H
lg4	25	Tag_21631r	6.9	GWHAATB00000004	26873278	H	A	A	H	A	A	A	H	A	A	A	H	H	A	H	H	H	A	A	H	A	H	H	H	H	H	A	H	H	-	H	A	H	A	H	A	H	H	H	A	A	H	A	H
lg4	26	Tag_21644r	7.9	GWHAATB00000004	26939037	H	A	A	-	A	A	A	H	A	A	A	H	H	A	-	H	H	-	A	H	A	H	H	H	H	H	A	H	H	A	H	A	A	A	H	A	-	-	-	A	A	H	A	H
lg4	27	Tag_21640r	7.9	GWHAATB00000004	26938945	H	A	A	-	A	A	A	H	A	A	A	H	H	A	-	H	H	-	A	H	A	H	H	-	H	H	A	H	H	A	H	A	A	A	H	A	-	-	-	A	A	H	A	H
lg4	28	Tag_21641r	7.9	GWHAATB00000004	26938947	H	A	A	-	A	A	A	H	A	A	A	H	H	A	-	H	H	-	A	H	A	H	H	H	H	H	A	H	H	A	H	A	A	A	H	A	-	-	-	A	A	H	A	H
lg4	29	Tag_21685r	7.9	GWHAATB00000004	27261796	H	A	A	H	A	A	A	H	A	A	A	H	H	A	H	H	H	A	A	H	A	H	H	H	H	H	A	H	H	A	H	A	A	A	H	A	H	H	H	A	A	H	A	H
lg4	30	Tag_21523r	8.8	GWHAATB00000004	26312040	H	A	A	H	A	A	A	H	A	A	A	H	H	A	H	H	H	A	-	H	A	-	H	H	H	H	A	H	H	A	H	A	A	A	H	A	H	H	H	A	A	H	A	H
lg4	31	Tag_21420	8.8	GWHAATB00000004	25644582	H	A	A	H	A	A	A	H	A	A	A	H	H	A	H	H	H	A	A	H	A	H	H	H	H	H	A	H	H	A	H	A	A	A	H	A	H	H	H	A	A	H	A	H
lg4	*31	Tag_21421	8.8	GWHAATB00000004	25644590	H	A	A	H	A	A	A	H	A	A	A	H	H	A	H	H	H	A	A	H	A	H	H	H	H	H	A	H	H	A	H	A	A	A	H	A	H	H	H	A	A	H	A	H
lg4	*31	Tag_21335	8.8	GWHAATB00000004	25186103	H	A	A	H	A	A	A	H	A	A	A	H	H	A	H	H	H	A	A	H	A	H	H	H	H	H	A	H	H	A	H	A	A	A	H	A	H	H	H	A	A	H	A	H
lg4	*31	Tag_21336	8.8	GWHAATB00000004	25186105	H	A	A	H	A	A	A	H	A	A	A	H	H	A	H	H	H	A	A	H	A	H	H	H	H	H	A	H	H	A	H	A	A	A	H	A	H	H	H	A	A	H	A	H
lg4	*31	Tag_21337	8.8	GWHAATB00000004	25186106	H	A	A	H	A	A	A	H	A	A	A	H	H	A	H	H	H	A	A	H	A	H	H	H	H	H	A	H	H	A	H	A	A	A	H	A	H	H	H	A	A	H	A	H
lg4	*31	Tag_21338	8.8	GWHAATB00000004	25186107	H	A	A	H	A	A	A	H	A	A	A	H	H	A	H	H	H	A	A	H	A	H	H	H	H	H	A	H	H	A	H	A	A	A	H	A	H	H	H	A	A	H	A	H
lg4	32	Tag_21315	9.3	GWHAATB00000004	25069046	H	A	A	H	A	A	A	H	A	A	A	H	H	A	H	H	H	A	A	H	A	H	H	H	H	H	A	H	H	A	H	A	A	A	H	A	H	H	H	A	A	H	A	H
lg4	33	Tag_21275r	9.3	GWHAATB00000004	24908545	H	A	A	H	A	A	A	H	A	A	A	H	H	A	H	H	H	A	A	H	A	A	H	H	H	H	A	H	H	A	H	A	A	A	H	A	H	H	H	A	A	H	A	H
lg4	34	Tag_21296r	9.3	GWHAATB00000004	24976165	H	A	A	H	A	A	A	H	A	A	A	H	H	A	H	H	H	A	A	H	A	H	H	H	H	H	A	H	H	A	H	A	A	A	H	A	H	H	H	A	A	H	A	H
lg4	35	Tag_21295r	9.3	GWHAATB00000004	24976164	H	A	A	H	A	A	A	H	A	A	A	H	H	A	H	H	H	-	A	H	A	H	H	H	H	H	A	H	H	A	H	A	A	A	H	A	A	H	H	A	A	H	A	H
lg4	36	Tag_21292r	9.8	GWHAATB00000004	24966837	H	-	-	-	A	A	A	H	A	A	-	H	H	A	H	H	H	A	A	-	A	H	H	H	H	H	A	-	H	A	H	A	A	A	H	H	H	H	-	-	-	H	-	H
lg4	37	Tag_21293r	9.8	GWHAATB00000004	24966858	H	-	-	-	A	A	A	H	A	-	-	H	H	A	H	H	H	A	A	-	A	H	H	H	H	H	H	-	H	A	H	A	A	A	H	H	H	H	-	-	-	H	-	H
lg4	38	Tag_21254r	12.2	GWHAATB00000004	24863224	H	A	A	H	A	A	A	H	A	A	A	H	H	A	H	H	H	-	A	H	A	-	H	H	H	H	A	H	H	A	H	A	A	A	H	A	H	-	H	A	A	H	A	H
lg4	39	Tag_21240r	13.4	GWHAATB00000004	24793075	H	A	A	H	A	A	A	H	A	A	A	H	H	A	H	H	H	A	A	H	A	H	H	H	H	H	A	H	H	-	H	A	A	A	H	A	H	H	H	A	A	H	A	H
lg4	40	Tag_21239	13.4	GWHAATB00000004	24781849	H	A	A	H	A	A	A	H	A	A	A	H	H	A	H	H	H	A	A	H	A	H	H	H	H	H	A	H	H	A	H	A	A	A	H	A	H	H	H	A	A	H	A	H
lg4	41	Tag_21095r	13.9	GWHAATB00000004	23829580	H	A	A	H	A	A	A	H	A	A	A	H	H	A	H	H	H	A	H	H	A	H	H	H	H	H	A	H	H	A	H	A	A	A	H	A	H	H	H	A	A	H	A	H
lg4	*41	Tag_21096r	13.9	GWHAATB00000004	23829598	H	A	A	H	A	A	A	H	A	A	A	H	H	A	H	H	H	A	H	H	A	H	H	H	H	H	A	H	H	A	H	A	A	A	H	A	H	H	H	A	A	H	A	H
lg4	42	Tag_20945r	14.9	GWHAATB00000004	22899184	H	A	A	H	A	-	A	H	H	-	A	H	H	-	-	H	-	A	-	H	H	H	H	H	H	H	-	H	A	A	H	A	-	A	H	A	H	H	H	-	A	H	A	H
lg4	*42	Tag_20946r	14.9	GWHAATB00000004	22899187	H	A	A	H	A	-	A	H	H	-	A	H	H	-	-	H	-	A	-	H	H	H	H	H	H	H	-	H	A	A	H	A	-	A	H	A	H	H	H	-	A	H	A	H
lg4	43	Tag_20833r	15.4	GWHAATB00000004	22159699	H	A	A	H	A	A	A	H	A	A	A	H	H	A	H	H	H	A	A	H	A	H	H	H	H	H	A	H	A	A	H	A	A	A	H	A	H	H	H	A	A	H	A	H
lg4	44	Tag_20836	15.4	GWHAATB00000004	22179072	H	A	A	H	A	A	A	H	A	A	A	H	H	A	H	H	H	A	A	H	A	H	H	H	H	H	A	H	A	A	H	A	A	A	H	A	H	H	H	A	A	H	A	H
lg4	45	Tag_20723	15.9	GWHAATB00000004	21672282	H	A	A	H	A	A	A	H	A	A	A	H	H	A	H	H	H	A	A	H	A	H	H	H	H	H	A	H	A	A	H	A	A	A	H	A	H	H	H	A	A	H	A	H
lg4	*45	Tag_20862	15.9	GWHAATB00000004	22390722	H	A	A	H	A	A	A	H	A	A	A	H	H	A	H	H	H	A	A	H	A	H	H	H	H	H	-	H	A	A	H	A	A	A	H	A	H	H	H	A	A	H	A	H
lg4	46	Tag_20721	15.9	GWHAATB00000004	21672243	H	A	A	H	A	A	A	H	A	A	A	H	H	A	H	H	H	H	A	H	A	H	H	H	H	H	A	H	A	A	H	A	A	A	H	A	H	H	H	A	A	H	A	H
lg4	47	Tag_20517	16.9	GWHAATB00000004	20509916	H	A	A	H	A	A	A	H	A	A	A	H	H	A	H	-	H	A	A	H	A	H	H	H	H	H	A	-	A	A	H	A	A	A	H	A	H	H	H	A	A	H	A	H
lg4	48	Tag_20637r	16.9	GWHAATB00000004	21169644	H	A	A	H	A	A	A	H	A	A	H	H	H	A	H	H	H	A	A	H	A	H	H	H	H	H	A	H	A	A	H	A	A	A	H	A	H	H	H	A	A	H	A	H
lg4	49	Tag_20619	16.9	GWHAATB00000004	20992387	-	A	A	H	A	A	A	H	A	A	A	H	H	A	H	H	H	A	A	H	A	-	H	H	H	H	A	-	-	-	H	A	A	A	H	A	H	-	H	A	A	H	A	H
lg4	50	Tag_20467r	17.4	GWHAATB00000004	20328688	H	A	A	H	A	-	A	A	A	A	A	H	H	A	H	H	H	A	A	H	A	A	A	H	H	H	A	H	A	A	H	A	A	A	H	-	H	H	H	A	A	H	A	H
lg4	51	Tag_20459r	17.4	GWHAATB00000004	20328369	H	A	A	H	A	-	A	A	A	A	A	H	H	A	H	H	H	A	A	H	A	H	H	H	H	H	A	H	A	A	H	A	A	A	H	A	H	H	H	A	A	H	A	H
lg4	*51	Tag_20465r	17.4	GWHAATB00000004	20328677	H	A	A	H	A	-	A	A	A	A	A	H	H	A	H	H	H	A	A	H	A	H	H	H	H	H	A	H	A	A	H	A	A	A	H	A	H	H	H	A	A	H	A	H
lg4	*51	Tag_20466r	17.4	GWHAATB00000004	20328682	H	A	A	H	A	-	A	A	A	A	A	H	H	A	H	H	H	A	A	H	A	H	H	H	H	H	A	H	A	A	H	A	A	A	H	A	H	H	H	A	A	H	A	H
lg4	52	Tag_20454r	17.4	GWHAATB00000004	20275880	H	-	A	H	-	A	A	H	H	A	-	H	H	A	H	H	H	A	-	H	A	H	H	H	H	-	-	H	-	A	H	-	A	-	H	A	-	H	H	-	A	H	A	H
lg4	53	Tag_20406	19.9	GWHAATB00000004	19850886	A	A	A	-	A	A	A	H	A	-	A	-	H	-	H	H	-	A	A	H	A	H	H	-	-	-	A	H	A	A	H	A	A	A	H	A	H	H	-	A	A	-	A	H
lg4	54	Tag_20405	19.9	GWHAATB00000004	19850885	A	A	A	-	A	A	A	H	A	-	A	-	H	-	H	-	-	A	A	H	A	H	H	-	-	-	A	H	A	A	H	A	A	A	H	A	H	-	-	A	A	-	A	-
lg4	55	Tag_20298	21.9	GWHAATB00000004	19383228	-	A	A	H	A	A	A	H	A	A	A	H	H	A	H	H	H	A	A	H	A	H	H	H	H	H	A	H	A	-	-	A	A	A	H	A	H	H	H	A	A	H	A	H
lg4	56	Tag_20244	22.5	GWHAATB00000004	19147336	H	A	A	H	A	A	A	H	A	A	A	H	H	A	A	H	H	A	-	H	A	H	H	H	H	H	A	H	A	A	H	A	A	A	H	A	H	H	H	A	A	H	A	H
lg4	*56	Tag_20245	22.5	GWHAATB00000004	19147364	H	A	A	H	A	A	A	H	A	A	A	H	H	A	A	H	H	A	-	H	A	H	H	H	H	H	A	H	A	A	H	A	A	A	H	A	H	H	H	A	A	H	A	H
lg4	57	Tag_20259	22.5	GWHAATB00000004	19211472	H	A	A	H	A	A	A	H	A	A	A	H	H	A	A	H	H	A	A	H	A	H	H	H	H	H	A	H	A	-	-	A	A	A	H	A	H	H	H	-	A	H	A	H
lg4	58	Tag_20234r	23	GWHAATB00000004	19094865	H	A	A	H	A	A	A	H	A	A	A	H	H	A	A	H	H	A	A	H	A	H	H	H	H	H	A	H	A	A	H	A	A	A	H	A	H	H	H	A	A	H	A	H
lg4	59	Tag_20213r	23	GWHAATB00000004	18983767	H	A	A	H	A	A	A	H	A	A	A	H	H	A	A	H	H	A	A	H	A	H	H	H	H	H	A	H	A	A	H	A	A	A	H	A	H	H	H	A	A	H	A	H
lg4	60	Tag_20209	23.5	GWHAATB00000004	18969152	H	A	A	H	A	A	H	H	A	A	A	H	H	A	A	H	H	A	A	H	A	H	H	H	H	H	A	H	A	A	H	A	A	A	H	A	H	-	-	-	A	H	A	H
lg4	61	Tag_19833r	24.2	GWHAATB00000004	17538512	H	A	A	H	H	A	A	H	-	A	A	H	H	A	-	H	H	A	A	H	-	H	H	-	H	H	A	H	-	A	-	-	A	-	H	-	-	-	H	A	A	H	A	H
lg4	62	Tag_20450	24.2	GWHAATB00000004	20275775	H	-	A	H	-	A	A	H	A	A	-	-	H	A	H	H	-	A	-	H	A	H	H	H	H	-	-	H	-	A	H	-	A	-	H	A	-	H	H	-	A	H	A	H
lg4	63	Tag_20381r	24.8	GWHAATB00000004	19791342	H	-	A	H	A	A	A	H	A	A	A	H	H	A	H	H	H	A	-	H	-	H	H	H	H	-	-	H	A	A	H	A	-	-	-	A	-	-	H	-	A	H	A	H
lg4	64	Tag_20167	26.1	GWHAATB00000004	18773137	H	A	A	H	A	A	A	H	A	A	A	H	H	A	A	H	H	A	A	H	A	H	H	H	-	H	A	H	A	A	H	A	A	A	H	A	H	H	H	A	A	H	A	H
lg4	65	Tag_20072	26.7	GWHAATB00000004	18512333	H	A	A	H	A	A	A	H	A	A	A	H	-	A	A	H	H	A	A	H	A	H	H	H	H	H	-	H	A	A	H	A	A	A	-	A	H	H	H	A	A	H	A	H
lg4	66	Tag_19888r	26.7	GWHAATB00000004	17685513	H	A	A	H	A	A	A	H	A	A	A	H	H	A	A	H	H	A	A	H	A	H	H	H	H	H	A	H	A	A	H	A	A	A	H	A	H	H	H	A	A	H	A	H
lg4	67	Tag_20055r	26.7	GWHAATB00000004	18498620	H	A	A	H	A	A	A	H	A	A	A	H	H	A	A	H	H	A	A	H	A	H	H	H	H	H	A	H	A	A	H	A	A	A	H	A	H	H	H	A	A	H	A	H
lg4	68	Tag_19843	26.7	GWHAATB00000004	17559300	H	A	A	H	A	A	A	H	A	A	A	H	H	A	A	H	H	A	A	H	A	H	H	H	H	H	A	H	A	A	H	-	A	A	H	A	H	H	H	A	A	H	A	H
lg4	69	Tag_19842	26.7	GWHAATB00000004	17559281	H	A	A	H	A	A	A	H	A	A	A	H	H	A	A	H	H	A	A	H	A	H	H	H	H	H	A	H	A	A	H	-	A	A	H	A	H	H	H	A	A	H	A	H
lg4	70	Tag_19861	27.8	GWHAATB00000004	17588162	H	A	A	H	A	A	A	H	A	A	A	-	H	A	-	H	H	A	A	H	A	H	H	H	H	H	A	H	A	A	H	A	A	A	H	A	H	H	H	A	A	H	A	H
lg4	71	Tag_19858	27.8	GWHAATB00000004	17587904	H	A	A	H	A	A	A	H	A	A	A	-	H	A	-	H	H	A	A	H	A	H	H	H	H	H	A	H	A	A	H	A	A	A	H	A	H	H	H	A	A	H	A	H
lg4	72	Tag_19913	30.7	GWHAATB00000004	17847241	H	A	A	H	-	A	A	H	A	A	A	H	A	A	A	H	-	A	A	H	A	H	H	H	H	H	A	H	A	A	H	A	A	A	H	A	H	H	H	A	A	H	A	H
lg4	73	Tag_19911	30.7	GWHAATB00000004	17847173	H	A	A	H	-	A	A	H	A	A	A	H	A	A	A	H	-	A	A	H	A	A	H	H	H	H	A	H	A	A	H	A	A	A	H	A	H	H	H	A	A	H	A	H
lg4	74	Tag_19797r	34.3	GWHAATB00000004	17350608	H	-	A	H	-	A	-	H	A	-	A	H	-	A	A	-	H	A	A	H	A	H	H	-	H	-	A	-	A	A	-	A	A	A	H	A	H	H	-	A	A	H	A	H
lg4	75	Tag_19792r	34.3	GWHAATB00000004	17350170	H	-	A	H	-	A	-	H	A	-	A	H	-	A	A	-	H	A	A	H	A	H	H	-	H	-	A	-	A	A	-	A	A	A	H	A	H	H	-	A	A	H	A	H
lg4	76	Tag_19790r	34.3	GWHAATB00000004	17350161	H	-	A	H	-	A	-	H	A	-	A	H	-	A	A	-	H	A	A	H	A	H	H	-	H	-	A	-	A	A	-	A	A	A	H	A	H	H	-	A	A	H	A	H
lg4	77	Tag_19771	35.9	GWHAATB00000004	17215052	H	A	A	H	A	A	A	H	A	A	A	H	H	A	A	H	H	A	A	H	A	H	H	H	H	H	A	H	A	A	H	A	A	A	H	A	H	H	H	A	A	H	A	H
lg4	78	Tag_19695r	38.3	GWHAATB00000004	16816914	H	A	H	H	A	A	A	H	A	A	A	H	H	A	A	H	H	A	A	H	A	H	H	H	H	H	A	H	A	A	H	A	A	A	H	A	H	H	H	A	A	H	A	H
lg4	*78	Tag_19696r	38.3	GWHAATB00000004	16816917	H	A	H	H	A	A	A	H	A	A	A	H	H	A	A	H	H	A	A	H	A	H	H	H	H	H	A	H	A	A	H	A	A	A	H	A	H	H	H	A	A	H	A	H
lg4	79	Tag_19721r	38.3	GWHAATB00000004	16937545	H	A	H	H	A	A	A	H	A	A	A	H	H	A	A	H	H	A	A	H	A	H	H	H	H	H	A	H	A	A	H	A	A	A	H	A	H	H	H	A	A	H	A	H
lg4	80	Tag_19557r	38.8	GWHAATB00000004	16315048	H	A	H	H	A	A	A	H	A	A	A	H	H	H	A	H	H	A	A	H	A	H	H	H	H	H	A	H	A	A	-	H	-	A	H	A	H	H	H	A	A	H	A	H
lg4	81	Tag_19504	38.8	GWHAATB00000004	16127336	-	A	H	H	A	A	A	H	A	A	A	H	H	A	A	H	H	A	A	H	A	A	H	H	-	H	A	H	A	A	H	A	A	A	H	A	H	H	H	A	A	H	A	H
lg4	82	Tag_19519	39.7	GWHAATB00000004	16215261	H	A	A	H	A	A	A	H	A	A	A	H	H	A	A	H	H	A	A	H	A	H	H	H	H	H	A	H	A	A	A	A	A	A	H	A	H	H	H	A	A	H	A	H
lg4	83	Tag_19490r	40.2	GWHAATB00000004	15975018	H	A	H	H	A	A	A	H	A	A	A	H	H	A	A	H	H	A	A	H	A	H	H	H	H	H	A	H	A	A	A	A	A	A	H	A	H	H	A	A	A	A	A	H
lg4	84	Tag_19449	41.7	GWHAATB00000004	15856583	H	A	H	H	A	A	A	H	A	A	A	H	A	A	A	H	H	A	A	H	A	H	H	H	H	H	A	H	A	A	A	A	A	A	H	A	H	H	H	A	A	A	A	H
lg4	85	Tag_19372	42.2	GWHAATB00000004	15675455	H	A	H	H	A	A	A	H	A	A	A	H	H	A	A	H	H	A	A	H	A	H	H	H	H	H	A	H	A	A	A	A	A	A	H	A	H	H	H	A	A	A	A	H
lg4	86	Tag_19292	42.7	GWHAATB00000004	15536299	H	A	H	H	A	A	A	H	A	A	A	H	H	A	A	H	H	A	A	H	A	H	H	H	H	H	A	H	A	A	A	A	A	A	H	A	H	H	H	A	A	H	A	H
lg4	87	Tag_19297	42.7	GWHAATB00000004	15536610	H	A	H	H	A	A	A	H	A	A	A	H	H	A	A	H	H	A	A	H	A	H	H	H	H	H	A	H	A	A	A	A	A	A	H	A	H	H	H	A	A	A	A	H
lg4	*87	Tag_19298	42.7	GWHAATB00000004	15536653	H	A	H	H	A	A	A	H	A	A	A	H	H	A	A	H	H	A	A	H	A	H	H	H	H	H	A	H	A	A	A	A	A	A	H	A	H	H	H	A	A	A	A	H
lg4	*87	Tag_19337r	42.7	GWHAATB00000004	15629834	H	A	H	H	A	A	A	H	A	A	A	H	H	A	A	H	H	A	A	H	A	H	H	H	H	H	A	H	A	A	A	A	A	A	H	A	H	H	H	A	A	A	A	H
lg4	88	Tag_19336r	42.7	GWHAATB00000004	15629833	H	A	H	H	A	A	A	H	A	A	A	H	H	A	A	H	H	A	A	H	A	H	H	H	A	H	A	H	A	A	A	A	A	A	H	A	H	H	H	A	A	A	A	H
lg4	89	Tag_19258	42.7	GWHAATB00000004	15430109	H	A	H	H	A	A	A	-	A	A	A	-	H	A	A	H	H	-	A	-	A	-	H	-	H	H	A	H	-	A	A	A	A	A	H	A	H	H	H	A	A	A	A	H
lg4	90	Tag_19174r	43.2	GWHAATB00000004	15068094	-	A	H	H	A	A	A	-	A	A	A	H	H	A	A	H	H	A	A	H	A	H	H	H	H	H	-	H	A	A	H	A	A	A	H	A	H	H	H	A	A	A	A	H
lg4	91	Tag_19018	44.2	GWHAATB00000004	14235363	H	A	H	H	A	A	A	-	A	A	A	H	H	A	A	H	H	A	A	H	A	H	H	H	H	H	A	H	-	A	A	A	A	A	H	A	H	H	H	A	A	A	A	H
lg4	92	Tag_19015r	44.2	GWHAATB00000004	14229262	-	A	H	H	A	A	A	H	A	A	A	H	H	A	A	H	H	A	A	H	A	H	H	H	H	H	A	H	A	A	A	A	A	A	H	A	H	H	H	A	A	A	A	H
lg4	93	Tag_19042r	44.2	GWHAATB00000004	14311070	H	A	H	H	A	A	A	H	A	A	A	H	H	A	A	H	H	A	A	H	A	H	H	H	H	H	A	H	A	-	A	A	A	A	H	A	H	H	H	A	A	A	A	H
lg4	*93	Tag_19043r	44.2	GWHAATB00000004	14311071	H	A	H	H	A	A	A	H	A	A	A	H	H	A	A	H	H	A	A	H	A	H	H	H	H	H	A	H	A	-	A	A	A	A	H	A	H	H	H	A	A	A	A	H
lg4	94	Tag_18961r	44.5	GWHAATB00000004	13960870	H	A	H	H	A	A	A	H	A	A	A	H	H	A	A	H	H	A	A	H	A	H	H	H	H	H	A	H	A	A	A	A	A	A	H	-	H	H	H	A	A	A	A	H
lg4	95	Tag_18966r	45	GWHAATB00000004	13976948	H	A	H	H	A	A	A	H	A	H	A	H	H	A	A	H	H	A	A	H	A	H	H	H	H	H	A	H	A	A	A	A	A	A	H	A	H	H	H	A	A	A	A	H
lg4	96	Tag_18958r	45.2	GWHAATB00000004	13955496	H	A	H	H	A	A	A	H	A	H	A	H	H	A	A	H	H	A	A	H	-	H	H	H	H	H	A	H	A	A	A	A	A	A	H	A	H	H	H	A	A	A	A	H
lg4	97	Tag_18952r	45.2	GWHAATB00000004	13949165	H	A	H	H	A	A	A	H	A	H	A	H	H	A	A	H	H	A	A	H	A	H	H	H	H	H	A	H	A	A	A	A	A	A	H	A	H	H	H	A	A	A	A	H
lg4	98	Tag_18866r	46.7	GWHAATB00000004	13523638	H	A	H	H	A	A	A	H	A	H	A	H	H	A	A	H	H	A	H	H	A	H	H	H	H	H	A	H	A	A	A	A	A	A	H	A	H	H	H	A	A	A	A	H
lg4	99	Tag_18865r	46.7	GWHAATB00000004	13523620	H	A	H	H	A	A	A	H	A	H	A	H	H	A	A	H	H	A	H	H	A	H	H	H	H	H	A	H	A	A	A	A	A	A	H	A	H	H	H	A	A	A	A	H
lg4	100	Tag_18784r	48.2	GWHAATB00000004	12948376	H	A	H	H	A	A	A	H	A	H	A	H	H	A	A	H	H	A	H	H	A	H	H	H	H	H	A	H	A	-	-	A	A	A	H	A	H	H	H	A	A	A	A	H
lg4	101	Tag_18808r	49.2	GWHAATB00000004	13095501	H	A	H	H	A	A	A	H	A	H	A	H	H	A	A	H	H	A	H	H	A	H	H	H	H	H	A	H	A	A	A	A	A	A	H	A	H	H	H	A	A	A	A	H
lg4	102	Tag_18811r	49.2	GWHAATB00000004	13095542	H	A	H	H	A	A	A	H	A	H	A	H	H	A	A	H	H	A	H	H	A	H	H	H	H	H	A	H	A	A	A	A	A	A	H	A	H	H	H	A	A	A	A	H
lg4	*102	Tag_18812r	49.2	GWHAATB00000004	13095550	H	A	H	H	A	A	A	H	A	H	A	H	H	A	A	H	H	A	H	H	A	H	H	H	H	H	A	H	A	-	A	A	A	A	H	A	H	H	H	A	A	A	A	H
lg4	103	Tag_18810r	49.2	GWHAATB00000004	13095541	H	A	H	H	A	A	A	H	A	H	A	H	H	A	A	H	H	A	H	H	A	H	H	H	H	H	A	H	A	A	A	A	A	A	H	A	H	H	H	A	A	A	A	H
lg4	104	Tag_18790r	49.7	GWHAATB00000004	13003942	H	A	H	H	A	A	A	H	A	H	H	H	H	A	A	H	H	A	H	H	-	H	H	H	H	H	A	H	A	A	A	A	A	A	H	A	H	H	H	A	A	A	A	H
lg4	105	Tag_18746	52.2	GWHAATB00000004	12798501	H	-	H	H	-	A	A	H	A	H	-	H	H	A	A	H	H	A	H	H	A	H	H	H	H	H	A	H	A	A	A	A	A	A	H	A	H	H	H	A	A	A	A	H
lg4	106	Tag_18721	55.2	GWHAATB00000004	12687250	H	A	H	H	A	A	A	H	A	-	A	H	H	A	A	H	H	A	-	H	A	H	H	H	-	H	A	H	A	-	A	A	A	A	-	H	H	H	H	A	H	A	A	H
lg4	107	Tag_18704	55.2	GWHAATB00000004	12558506	H	A	H	H	A	A	A	H	A	H	A	H	A	A	A	-	H	A	H	H	A	H	H	H	H	H	A	-	A	A	A	A	A	A	H	A	H	H	-	A	H	A	A	H
lg4	108	Tag_18719	55.2	GWHAATB00000004	12654668	H	A	H	H	A	A	A	H	A	H	A	H	H	A	A	H	H	A	H	H	A	H	H	H	H	H	A	H	A	A	A	A	A	A	H	A	H	H	H	A	H	A	A	H
lg4	109	Tag_18688r	56.2	GWHAATB00000004	12467430	H	A	H	H	A	A	A	H	A	H	A	H	H	A	A	H	H	A	H	H	-	H	H	H	H	H	A	H	A	A	A	A	A	A	H	A	H	H	H	A	H	A	A	H
lg4	110	Tag_18692	56.2	GWHAATB00000004	12467802	H	A	H	H	A	A	A	H	A	H	A	H	H	A	A	H	H	A	H	H	-	H	H	H	H	H	A	H	A	A	A	A	A	A	H	A	H	H	H	A	H	A	A	H
lg4	111	Tag_18691r	56.2	GWHAATB00000004	12467743	H	A	H	H	A	A	A	H	A	H	A	H	H	A	A	H	H	A	H	H	-	H	H	H	H	H	A	H	A	A	A	A	A	A	H	A	H	H	H	A	H	A	A	H
lg4	112	Tag_18657r	56.5	GWHAATB00000004	12427253	H	H	-	H	-	A	A	H	A	H	A	H	H	A	A	H	H	A	H	H	A	H	H	H	H	H	A	H	A	A	A	A	A	A	H	A	H	H	H	A	H	A	A	H
lg4	113	Tag_18679	56.7	GWHAATB00000004	12443538	H	A	H	-	A	A	A	H	A	H	A	H	H	A	A	H	H	A	H	H	A	H	H	H	H	-	-	H	A	A	A	A	A	A	H	A	-	H	H	A	H	A	A	H
lg4	114	Tag_18668r	56.7	GWHAATB00000004	12428092	H	A	H	H	A	A	A	H	A	H	A	H	H	A	A	H	H	A	H	H	A	H	H	H	H	H	A	H	A	A	A	A	A	A	H	A	H	H	H	A	H	A	A	H
lg4	115	Tag_18666r	56.7	GWHAATB00000004	12428043	H	A	H	H	A	A	A	H	A	H	A	H	H	A	A	H	H	A	H	H	A	H	H	H	H	H	A	H	A	A	A	A	A	A	H	A	H	H	H	A	H	A	A	A
lg4	116	Tag_18650	56.7	GWHAATB00000004	12405958	H	A	H	H	A	A	A	H	A	H	A	H	H	A	A	H	H	A	H	H	A	H	H	H	H	H	A	H	A	A	A	A	A	A	H	A	H	A	H	A	H	A	A	H
lg4	117	Tag_18632r	56.7	GWHAATB00000004	12386698	H	A	H	H	A	A	A	H	A	H	-	H	H	A	A	H	H	A	-	H	A	H	H	H	H	H	A	H	A	-	A	A	-	A	H	A	H	-	-	-	H	A	A	H
lg4	*117	Tag_18631r	56.7	GWHAATB00000004	12386697	H	-	H	H	A	A	A	H	A	H	-	H	H	A	A	H	H	A	-	H	A	H	H	H	H	H	A	H	A	-	A	A	-	A	H	A	H	-	-	-	H	A	A	H
lg4	118	Tag_18646r	59.3	GWHAATB00000004	12404107	H	A	A	H	A	A	A	H	A	H	A	H	H	A	A	H	H	A	H	H	A	H	H	H	H	H	A	H	A	A	A	A	A	A	H	A	H	H	H	A	H	A	A	H
lg4	119	Tag_18569r	59.9	GWHAATB00000004	12094478	H	A	H	H	A	A	A	H	A	A	A	H	H	A	A	H	H	A	H	H	A	H	H	H	H	H	A	H	A	A	A	A	A	A	H	A	H	H	H	A	H	A	A	H
lg4	120	Tag_18570r	59.9	GWHAATB00000004	12094518	H	A	H	H	A	A	A	H	A	H	A	H	H	A	A	H	H	A	H	H	A	H	H	H	H	H	A	H	A	A	A	A	A	A	H	A	H	H	H	A	H	A	A	H
lg4	*120	Tag_18557r	59.9	GWHAATB00000004	12082252	H	A	H	H	A	A	A	H	A	H	A	H	H	A	A	H	H	A	-	H	A	H	H	H	H	H	A	H	A	A	A	A	A	A	H	A	H	-	H	A	H	A	A	H
lg4	*120	Tag_18558r	59.9	GWHAATB00000004	12082310	H	A	H	H	A	A	A	H	A	H	A	H	H	A	A	H	H	A	-	H	A	H	H	H	H	H	A	H	A	A	A	A	A	A	H	A	H	-	H	A	H	A	A	H
lg4	*120	Tag_18560r	59.9	GWHAATB00000004	12082319	H	A	H	H	A	A	A	H	A	H	A	H	H	A	A	H	H	A	-	H	A	H	H	H	H	H	A	H	A	A	A	A	A	A	H	A	H	-	H	A	H	A	A	H
lg4	*120	Tag_18572r	59.9	GWHAATB00000004	12094566	H	A	H	H	A	A	A	H	A	H	A	H	H	A	A	H	H	A	H	H	A	H	H	H	H	H	A	H	A	A	A	A	A	A	H	A	H	H	H	A	H	A	A	H
lg4	*120	Tag_18573r	59.9	GWHAATB00000004	12094576	H	A	H	H	A	A	A	H	A	H	A	H	H	A	A	H	H	A	H	H	A	H	H	H	H	H	A	H	A	A	A	A	A	A	H	A	H	H	H	A	H	A	A	H
lg4	*120	Tag_18574r	59.9	GWHAATB00000004	12094709	H	A	H	H	A	A	A	H	A	H	A	H	H	A	A	H	H	A	H	H	A	H	H	H	H	H	A	H	A	A	A	A	A	A	H	A	H	H	H	A	H	A	A	H
lg4	*120	Tag_18588r	59.9	GWHAATB00000004	12265059	H	A	H	H	A	A	A	H	A	H	A	H	H	A	A	H	H	A	H	H	A	H	H	H	H	H	A	H	A	A	A	A	A	A	H	A	H	H	H	A	H	A	A	H
lg4	121	Tag_18559r	59.9	GWHAATB00000004	12082314	H	A	H	H	A	A	A	H	A	H	A	H	H	A	A	H	H	A	-	H	A	H	H	H	H	H	A	H	A	A	A	A	A	A	H	A	H	-	H	A	H	A	A	H
lg4	122	Tag_18578r	59.9	GWHAATB00000004	12095786	H	A	H	H	A	A	A	H	A	H	A	H	H	A	A	H	H	-	H	H	A	H	H	H	H	H	A	H	A	A	A	A	A	A	H	A	H	H	H	A	H	A	A	H
lg4	*122	Tag_18579r	59.9	GWHAATB00000004	12095818	H	A	H	H	A	A	A	H	A	H	A	H	H	A	A	H	H	-	H	H	A	H	H	H	H	H	A	H	A	A	A	A	A	A	H	A	H	H	H	A	H	A	A	H
lg4	123	Tag_18521r	62.6	GWHAATB00000004	11873072	H	A	H	H	A	A	A	H	A	H	A	H	H	A	A	H	H	H	H	-	A	H	H	H	H	H	A	H	A	A	A	A	A	H	H	H	H	H	H	A	H	A	A	H
lg4	124	Tag_18398r	63.8	GWHAATB00000004	11151686	-	A	H	A	A	A	A	H	A	H	A	H	H	A	A	H	H	H	A	-	-	H	H	-	H	-	A	H	H	A	A	A	-	H	H	A	H	H	A	A	H	A	H	H
lg4	125	Tag_18500	66.2	GWHAATB00000004	11795900	H	A	H	H	A	A	A	H	A	H	A	H	H	A	A	H	H	A	H	H	A	H	H	H	H	H	A	H	A	A	A	A	A	A	H	A	H	H	H	A	H	A	H	H
lg4	126	Tag_18499	66.2	GWHAATB00000004	11795706	H	A	H	H	A	A	A	H	A	H	A	H	H	A	A	H	H	A	H	H	A	H	H	H	H	H	A	H	A	A	A	A	A	A	H	A	H	H	H	A	H	A	H	H
lg4	*126	Tag_18501	66.2	GWHAATB00000004	11795912	H	A	H	H	A	A	A	H	A	H	A	H	H	A	A	H	H	A	H	H	A	H	H	H	H	H	A	H	A	A	A	A	A	A	H	A	H	H	H	A	H	A	H	H
lg4	*126	Tag_18502	66.2	GWHAATB00000004	11795925	H	A	H	H	A	A	A	H	A	H	A	H	H	A	A	H	H	A	H	H	A	H	H	H	H	H	A	H	A	A	A	A	A	A	H	A	H	H	H	A	H	A	H	H
lg4	*126	Tag_18498	66.2	GWHAATB00000004	11795681	H	A	H	H	A	A	A	H	A	H	A	H	H	A	A	H	H	A	H	H	A	-	H	H	H	H	A	H	A	A	A	A	A	A	H	A	H	H	H	A	H	A	H	H
lg4	127	Tag_18350r	68.1	GWHAATB00000004	10913595	H	A	H	H	-	A	A	H	A	H	A	H	H	A	A	H	H	A	H	H	A	H	H	H	H	H	A	-	A	A	A	A	A	A	H	A	H	H	H	A	H	A	H	H
lg4	128	Tag_18352r	68.6	GWHAATB00000004	10950376	-	A	H	H	A	-	A	-	A	H	A	H	H	A	A	H	H	H	H	H	-	H	H	H	H	H	A	H	A	A	A	A	-	A	H	A	H	H	H	A	H	A	H	H
lg4	129	Tag_18371r	69.7	GWHAATB00000004	10997489	H	H	H	H	A	A	A	H	A	H	A	H	H	A	A	H	H	H	H	H	A	H	H	H	H	H	A	H	A	A	A	A	A	A	H	A	H	H	H	A	H	A	H	H
lg4	130	Tag_18370r	69.7	GWHAATB00000004	10997138	H	H	H	H	A	A	A	H	A	H	A	H	H	A	A	H	H	H	H	H	A	H	H	H	H	H	A	H	A	A	A	A	A	A	H	A	H	H	H	A	H	A	H	H
lg4	131	Tag_18383	70.7	GWHAATB00000004	11098444	H	-	H	H	A	A	A	H	A	H	A	H	H	A	A	H	H	H	H	H	A	H	H	H	H	H	A	-	H	A	A	-	A	A	H	A	-	-	H	A	H	A	H	H
lg4	132	Tag_18386	71.2	GWHAATB00000004	11098503	H	-	H	H	A	A	A	H	A	H	A	H	H	A	A	H	H	H	H	H	A	H	H	H	H	H	A	-	H	A	A	-	A	A	H	A	-	-	H	A	H	A	H	H
lg4	133	Tag_18337	73.1	GWHAATB00000004	10840961	H	A	H	A	-	A	A	H	A	H	-	H	H	A	A	H	H	H	H	H	A	H	H	H	H	-	-	H	A	A	A	A	A	A	-	-	H	H	A	A	H	A	H	H
lg4	134	Tag_18334	73.6	GWHAATB00000004	10810474	H	A	H	H	A	A	A	H	A	H	A	H	H	A	A	H	H	H	H	H	A	H	H	H	H	H	A	H	A	A	A	A	A	A	H	A	H	H	A	A	H	A	H	H
lg4	*134	Tag_18335	73.6	GWHAATB00000004	10810480	H	A	H	H	A	A	A	H	A	H	A	H	H	A	A	H	H	H	H	H	A	H	H	H	H	H	A	H	A	A	A	A	A	A	H	A	H	H	A	A	H	A	H	H
lg4	135	Tag_18332r	73.6	GWHAATB00000004	10804551	H	A	H	H	A	A	A	H	A	H	A	H	H	A	A	H	H	H	H	H	A	H	H	H	H	H	A	H	A	A	A	A	A	A	H	A	H	H	A	A	H	A	H	H
lg4	136	Tag_18295	75.6	GWHAATB00000004	10494751	H	A	H	H	A	A	A	H	A	H	A	H	H	A	A	H	H	H	H	H	A	H	H	H	H	H	A	H	A	A	A	A	A	A	H	A	H	H	A	H	H	A	H	H
lg4	137	Tag_18296	76.1	GWHAATB00000004	10498834	H	A	H	H	A	A	A	-	A	H	A	H	H	A	A	H	H	H	H	H	A	H	H	H	H	-	A	H	A	A	A	A	A	A	H	A	H	H	A	H	H	A	H	H
lg4	138	Tag_18299r	76.2	GWHAATB00000004	10499516	H	A	H	H	A	A	A	H	A	H	A	H	H	A	A	H	H	H	H	H	A	H	H	H	H	H	A	H	A	A	A	A	A	A	H	A	H	H	A	H	H	A	H	H
lg4	*138	Tag_18301	76.2	GWHAATB00000004	10504875	H	A	H	H	A	A	A	H	A	H	A	H	H	A	A	H	H	H	H	H	A	H	H	H	H	H	A	H	A	A	A	A	A	A	H	A	H	H	A	H	H	A	H	H
lg4	139	Tag_18318	76.8	GWHAATB00000004	10668945	H	A	H	H	A	A	A	H	A	H	A	H	H	A	A	H	H	H	H	H	A	H	H	H	H	H	A	H	A	A	A	A	A	A	H	A	H	H	A	H	H	A	H	H
lg4	140	Tag_18320	76.8	GWHAATB00000004	10669263	H	A	H	H	A	A	A	H	A	H	A	H	H	A	A	H	H	H	H	H	A	H	H	H	H	H	A	H	A	A	A	A	A	A	H	A	H	H	A	H	H	A	H	H
lg4	141	Tag_18322	77.4	GWHAATB00000004	10671981	H	A	A	H	A	A	A	H	A	H	A	H	H	A	A	H	H	H	H	H	A	H	H	H	H	H	A	H	A	A	A	A	A	A	H	A	H	H	A	H	H	A	H	H
lg4	142	Tag_18315	77.9	GWHAATB00000004	10645579	-	A	H	H	A	A	A	H	A	H	A	H	H	A	A	-	H	H	H	H	A	-	H	H	A	H	A	H	A	A	A	A	A	A	H	A	H	H	A	H	H	A	H	H
lg4	143	Tag_18286	78.9	GWHAATB00000004	10453267	H	-	H	H	A	A	A	H	A	-	A	H	H	A	A	H	-	-	H	H	-	H	H	H	H	H	A	H	A	-	A	A	A	A	H	-	H	-	A	H	H	A	H	H
lg4	144	Tag_18289	78.9	GWHAATB00000004	10453795	H	-	H	H	A	A	A	H	A	-	A	H	H	A	A	H	-	-	H	H	-	H	H	H	H	H	A	H	A	-	A	A	A	A	H	-	H	-	A	H	H	A	H	H
lg4	145	Tag_18212	79.9	GWHAATB00000004	10203764	H	A	H	H	A	A	A	H	A	H	A	H	H	A	A	H	H	H	H	H	A	H	H	A	H	-	A	H	A	A	A	A	A	A	H	A	H	H	A	H	H	A	H	H
lg4	146	Tag_18202	82.5	GWHAATB00000004	10165295	-	A	H	H	A	A	A	-	A	H	A	H	H	A	A	H	H	H	H	H	H	H	H	A	-	H	-	H	A	A	A	A	A	A	-	A	H	H	A	H	H	A	H	H
lg4	147	Tag_18203	82.5	GWHAATB00000004	10165323	-	A	H	H	A	A	A	-	A	H	A	H	H	A	A	H	H	H	H	H	H	H	H	A	-	H	-	H	A	A	A	A	A	A	-	A	H	H	A	H	H	A	H	H
lg4	*147	Tag_18204	82.5	GWHAATB00000004	10165373	-	A	H	H	A	A	A	-	A	H	A	H	H	A	A	H	H	H	H	H	H	H	H	A	-	H	-	H	A	A	A	A	A	A	-	A	H	H	A	H	H	A	H	H
lg4	148	Tag_18185r	83.6	GWHAATB00000004	10100893	H	A	H	H	A	A	A	H	A	H	A	H	H	A	A	H	H	H	H	H	H	H	H	A	H	H	A	H	A	A	A	A	A	A	H	A	H	H	A	H	H	A	H	H
lg4	149	Tag_18194	84.1	GWHAATB00000004	10119462	H	A	H	H	A	A	A	H	A	H	A	H	H	A	A	H	H	H	H	H	H	H	H	A	H	H	A	H	A	A	A	A	A	A	H	A	H	H	A	H	H	A	H	H
lg4	*149	Tag_18188r	84.1	GWHAATB00000004	10101222	H	A	H	H	A	A	A	H	A	H	A	H	H	A	A	H	H	-	H	H	H	-	H	A	H	H	A	H	A	A	A	A	A	A	H	A	H	H	A	H	H	A	H	-
lg4	150	Tag_18195	84.1	GWHAATB00000004	10119464	H	A	H	H	A	A	A	H	A	H	A	H	H	H	A	H	H	H	H	H	H	H	H	A	H	H	A	H	A	A	A	A	A	A	H	A	H	H	A	H	H	A	H	H
lg4	151	Tag_18187r	84.1	GWHAATB00000004	10101085	H	A	H	H	A	A	A	H	A	H	A	H	H	A	A	H	H	-	H	H	H	-	H	A	H	H	A	H	A	A	A	A	A	A	H	A	H	H	A	H	H	A	H	-
lg4	152	Tag_18243	84.6	GWHAATB00000004	10290047	H	A	H	H	A	A	A	H	A	H	A	H	H	A	A	H	H	H	H	H	A	H	H	A	H	H	A	H	A	A	A	A	A	A	H	A	H	H	A	H	H	A	H	H
lg4	153	Tag_18235	84.6	GWHAATB00000004	10289016	H	A	H	H	A	A	A	H	A	H	A	H	H	A	A	-	H	H	H	H	A	H	H	A	H	H	A	H	A	A	A	A	A	A	H	A	H	H	A	H	H	A	H	H
lg4	*153	Tag_18242	84.6	GWHAATB00000004	10290045	H	A	H	H	A	A	A	H	A	H	A	H	H	A	A	H	H	H	H	H	A	H	H	A	H	H	A	H	A	A	A	A	A	A	H	A	H	H	A	H	H	A	H	H
lg4	154	Tag_18237	84.6	GWHAATB00000004	10289062	H	A	H	H	A	A	A	H	A	H	A	H	H	A	A	-	H	H	H	H	A	H	H	A	H	H	A	H	A	A	A	A	A	A	H	A	H	H	A	H	H	A	H	H
lg4	155	Tag_18086	85.6	GWHAATB00000004	9842955	A	A	H	H	-	A	A	H	A	H	A	H	H	A	A	H	H	H	H	H	H	H	H	A	H	H	-	A	A	A	A	A	A	A	H	-	H	H	A	H	H	A	H	H
lg4	156	Tag_18063	85.6	GWHAATB00000004	9781406	A	-	H	H	A	A	A	H	A	-	A	H	-	A	A	-	H	H	H	H	H	H	H	A	-	-	A	A	A	A	-	A	A	A	-	-	H	-	A	H	-	A	-	H
lg4	157	Tag_18155	85.6	GWHAATB00000004	9989550	A	A	H	H	A	A	A	H	A	H	A	H	H	A	A	H	H	H	H	H	H	H	H	H	H	H	A	H	A	A	A	A	A	A	H	A	H	H	A	H	H	A	H	H
lg4	158	Tag_18143	86.6	GWHAATB00000004	9987113	A	A	H	H	A	A	A	H	A	H	A	H	H	A	A	H	H	H	H	H	H	H	H	A	H	H	A	H	A	A	A	A	A	A	H	A	H	H	A	H	H	A	H	H
lg4	159	Tag_18092	86.6	GWHAATB00000004	9878566	A	A	H	H	A	A	A	H	A	H	A	H	H	A	A	H	H	H	H	H	H	H	H	A	H	H	A	H	A	A	A	A	A	A	H	A	H	H	A	H	H	A	H	H
lg4	160	Tag_18128	86.6	GWHAATB00000004	9977646	-	A	H	H	A	A	A	H	A	H	A	H	H	A	A	H	H	H	H	H	H	H	H	A	H	H	A	H	A	A	A	A	A	A	H	A	H	H	A	H	H	A	H	H
lg4	*160	Tag_18131	86.6	GWHAATB00000004	9977901	-	A	H	H	A	A	A	H	A	H	A	H	H	A	A	H	H	H	H	H	H	H	H	A	H	H	A	H	A	A	A	A	A	A	H	A	H	H	A	H	H	A	H	H
lg4	161	Tag_18053r	86.6	GWHAATB00000004	9760052	A	A	H	H	A	A	A	H	A	H	A	H	H	A	-	H	H	H	H	H	H	H	H	A	H	-	A	H	A	A	-	A	A	A	H	A	H	H	A	H	H	A	H	H
lg4	*161	Tag_18054r	86.6	GWHAATB00000004	9760054	A	A	H	H	A	A	A	H	A	H	A	H	H	A	-	H	H	H	H	H	H	H	H	A	H	-	A	H	A	A	-	A	A	A	H	A	H	H	A	H	H	A	H	H
lg4	162	Tag_18083	86.6	GWHAATB00000004	9838290	A	A	-	-	A	A	A	H	-	-	A	H	H	A	A	-	H	-	H	-	H	H	H	A	H	H	-	-	A	-	A	-	A	A	-	-	-	-	A	-	-	A	H	H
lg4	163	Tag_18169	88.1	GWHAATB00000004	10055182	A	A	H	H	A	A	A	H	A	H	A	H	H	A	A	H	H	H	H	H	H	H	H	A	H	H	A	H	A	A	A	A	A	A	H	A	H	H	A	H	H	A	H	H
lg4	164	Tag_18170	88.1	GWHAATB00000004	10055184	A	A	H	H	A	A	A	H	A	H	A	H	H	A	A	H	H	H	H	H	-	H	H	A	H	H	A	H	A	A	A	A	A	A	H	A	H	H	A	H	H	A	H	H
lg4	165	Tag_18160	90.4	GWHAATB00000004	10020575	A	A	H	H	A	A	A	H	A	H	-	H	H	A	A	-	H	H	H	H	H	H	H	A	H	H	A	H	A	A	A	A	A	A	H	A	H	H	A	H	H	A	H	H
lg4	166	Tag_18052r	90.4	GWHAATB00000004	9760023	A	A	H	H	A	A	A	H	A	H	A	H	H	A	-	H	H	H	H	H	H	H	H	A	H	-	A	H	A	A	-	A	A	A	H	A	H	H	A	H	H	A	H	H
lg4	167	Tag_18098	91.2	GWHAATB00000004	9886921	A	A	H	H	A	A	A	H	A	H	A	H	H	A	A	H	H	H	H	H	H	H	H	A	H	H	-	H	A	A	A	A	A	A	H	A	H	H	A	H	H	A	H	H
lg4	168	Tag_18012	92.2	GWHAATB00000004	9591200	A	A	H	H	A	A	A	H	A	H	A	H	H	A	A	H	H	H	H	H	H	H	H	A	H	H	A	H	A	A	A	A	A	A	H	A	-	H	-	H	H	A	H	H
lg4	169	Tag_18011	92.7	GWHAATB00000004	9591099	A	A	H	H	A	A	A	H	A	H	A	H	H	A	A	H	H	H	H	H	H	H	H	A	H	H	A	H	A	A	A	A	A	A	H	A	-	H	-	H	H	A	H	H
lg4	170	Tag_18009	92.7	GWHAATB00000004	9590712	A	A	-	H	A	A	A	H	A	H	A	H	H	A	A	H	H	H	H	H	H	H	H	A	H	H	A	H	A	A	A	A	A	A	H	A	-	H	-	H	H	A	H	H
lg4	171	Tag_17981	94.2	GWHAATB00000004	9478305	A	A	H	H	A	A	A	A	A	H	A	H	H	A	A	H	H	H	H	H	H	H	H	A	H	H	A	H	A	A	A	A	A	A	H	A	H	H	A	H	H	A	H	H
lg4	172	Tag_17925	95.6	GWHAATB00000004	9291260	A	A	H	H	A	A	A	-	A	H	A	H	H	H	A	H	H	H	H	H	H	H	A	A	H	H	A	H	A	A	A	A	A	A	H	A	H	H	A	-	H	A	H	H
lg4	173	Tag_17911r	95.7	GWHAATB00000004	9071639	A	-	H	H	A	A	A	A	A	H	H	H	H	H	A	H	H	H	H	H	-	H	A	-	H	H	A	H	A	A	A	A	A	A	H	-	H	H	A	H	H	A	H	H
lg4	174	Tag_17910r	95.7	GWHAATB00000004	9071635	A	-	H	H	A	A	A	A	A	H	H	H	H	H	A	H	H	H	H	H	-	H	A	-	H	H	A	H	A	A	A	A	A	A	H	-	H	H	A	H	H	A	H	H
lg4	175	Tag_17721	97.2	GWHAATB00000004	7698649	A	-	H	H	-	A	A	A	A	H	A	H	-	-	A	H	H	-	H	H	H	H	A	A	-	A	A	H	A	-	-	A	A	A	H	-	H	-	A	-	H	A	H	H
lg4	*175	Tag_17724	97.2	GWHAATB00000004	7699071	A	-	H	H	-	A	A	A	A	H	A	H	-	-	A	H	H	-	H	H	H	H	A	A	-	A	A	H	A	-	-	A	A	A	H	-	H	-	A	-	H	A	H	H
lg4	176	Tag_17873	97.2	GWHAATB00000004	8792976	A	A	H	H	A	A	A	A	A	H	A	H	H	H	A	H	H	H	H	H	H	H	A	A	H	H	A	H	A	A	A	A	A	A	H	A	H	H	A	H	H	A	H	H
lg4	177	Tag_17889	97.2	GWHAATB00000004	8957036	A	A	H	H	A	A	A	A	A	H	A	H	H	H	A	H	H	H	H	H	H	H	A	A	H	H	A	H	A	A	A	A	A	A	H	A	H	H	A	H	H	A	H	H
lg4	178	Tag_17869	97.2	GWHAATB00000004	8773672	A	A	H	H	A	A	A	A	A	H	A	H	H	H	A	H	H	H	H	H	H	H	A	A	H	H	A	H	A	A	A	A	A	A	H	A	H	H	A	H	H	A	H	H
lg4	*178	Tag_17870	97.2	GWHAATB00000004	8773678	A	A	H	H	A	A	A	A	A	H	A	H	H	H	A	H	H	H	H	H	H	H	A	A	H	H	A	H	A	A	A	A	A	A	H	A	H	H	A	H	H	A	H	H
lg4	179	Tag_17904	97.2	GWHAATB00000004	9025913	A	A	H	H	A	A	A	A	A	H	A	H	H	H	A	H	H	H	-	H	H	H	A	A	H	H	A	H	A	A	A	A	A	A	H	A	H	H	A	H	H	A	H	H
lg4	180	Tag_17903	97.2	GWHAATB00000004	9025900	A	A	H	H	A	A	A	A	A	H	A	H	H	H	A	H	H	H	-	H	H	H	A	A	H	H	A	H	A	A	A	A	A	A	H	A	H	H	A	H	H	A	H	H
lg4	181	Tag_17894	97.7	GWHAATB00000004	8991771	A	A	H	H	A	A	A	A	A	H	A	H	H	H	A	H	H	H	H	H	H	H	A	A	H	H	A	H	A	A	A	A	A	A	H	A	H	H	A	H	H	A	H	H
lg4	*181	Tag_17895	97.7	GWHAATB00000004	8991814	A	A	H	H	A	A	A	A	A	H	A	H	H	H	A	H	H	H	H	H	H	H	A	A	H	H	A	H	A	A	A	A	A	A	H	A	H	H	A	H	H	A	H	H
lg4	182	Tag_17876	98.5	GWHAATB00000004	8810771	-	A	H	H	A	-	A	A	A	H	A	-	H	H	A	H	H	H	H	H	H	H	A	-	H	H	A	-	A	A	A	A	A	A	H	A	H	-	A	H	H	A	H	A
lg4	183	Tag_17795	99.5	GWHAATB00000004	8182103	A	A	H	H	A	A	A	-	A	H	A	H	H	H	A	H	H	H	H	H	H	H	A	A	H	H	A	H	A	A	A	A	A	A	H	A	H	H	A	H	H	A	H	H
lg4	184	Tag_16755	100.3	GWHAATB00000004	3987327	-	A	-	H	-	A	-	A	A	H	-	H	H	H	-	-	H	-	H	-	-	H	A	A	H	H	A	H	A	-	A	A	A	A	-	A	H	-	-	H	-	A	H	H
lg4	185	Tag_16808	100.8	GWHAATB00000004	4085296	A	A	H	H	A	A	A	A	A	H	A	H	H	H	A	H	H	A	H	H	H	H	A	A	H	H	A	H	A	A	A	A	A	A	H	A	H	H	A	H	H	A	H	H
lg4	186	Tag_16807	100.8	GWHAATB00000004	4084944	A	A	H	H	A	A	A	A	A	H	A	H	H	H	A	H	H	H	H	H	H	H	A	A	H	H	A	H	A	A	A	A	A	A	H	A	H	H	A	H	H	A	H	H
lg4	187	Tag_16806	100.8	GWHAATB00000004	4084900	A	A	H	H	A	A	A	A	A	H	A	H	H	H	A	H	H	H	H	H	H	H	A	A	H	H	A	H	A	A	A	A	A	A	H	A	H	H	A	H	H	A	H	H
lg4	188	Tag_16843r	101.3	GWHAATB00000004	4290075	A	A	H	H	A	A	A	A	A	H	A	H	H	H	A	H	H	H	H	H	H	H	A	A	H	H	A	H	A	A	A	A	A	A	H	A	H	H	A	H	H	A	H	H
lg4	189	Tag_16782	101.3	GWHAATB00000004	4014826	A	A	H	H	A	A	A	A	A	H	A	H	H	H	A	H	H	H	H	H	H	H	A	A	H	H	A	H	A	A	A	A	A	A	H	A	H	H	A	H	H	A	H	H
lg4	*189	Tag_16783	101.3	GWHAATB00000004	4014828	A	A	H	H	A	A	A	A	A	H	A	H	H	H	A	H	H	H	H	H	H	H	A	A	H	H	A	H	A	A	A	A	A	A	H	A	H	H	A	H	H	A	H	H
lg4	*189	Tag_16784	101.3	GWHAATB00000004	4014829	A	A	H	H	A	A	A	A	A	H	A	H	H	H	A	H	H	H	H	H	H	H	A	A	H	H	A	H	A	A	A	A	A	A	H	A	H	H	A	H	H	A	H	H
lg4	190	Tag_16749	101.3	GWHAATB00000004	3943008	A	A	H	H	A	A	A	A	A	H	A	H	H	H	A	H	H	H	H	H	H	H	A	A	H	H	A	H	A	A	A	A	A	A	H	A	H	H	A	H	H	A	H	H
lg4	191	Tag_16717	101.3	GWHAATB00000004	3828100	A	A	H	H	A	A	A	-	A	H	A	H	H	H	A	A	H	H	H	H	H	-	A	-	H	H	A	H	A	A	A	A	A	A	H	A	H	H	A	H	-	A	H	H
lg4	192	Tag_16745	101.3	GWHAATB00000004	3942678	A	A	H	H	A	A	A	A	A	H	A	H	H	H	A	H	H	H	H	H	H	H	A	A	H	H	A	H	A	A	A	A	A	A	H	A	H	H	A	H	H	A	H	H
lg4	*192	Tag_16747	101.3	GWHAATB00000004	3942967	A	A	H	H	A	A	A	A	A	H	A	H	H	H	A	H	H	H	H	H	H	H	A	A	H	H	A	H	A	A	A	A	A	A	H	A	H	H	A	H	H	A	H	H
lg4	193	Tag_16709	101.3	GWHAATB00000004	3773898	A	A	H	H	A	A	A	A	A	H	A	H	H	H	A	H	H	H	H	H	H	H	A	A	H	H	A	H	A	A	A	A	A	A	H	A	H	H	A	H	H	A	H	H
lg4	194	Tag_16796	101.8	GWHAATB00000004	4015520	A	A	H	H	A	A	A	A	A	H	A	H	H	H	A	H	H	H	H	H	H	H	A	A	H	H	A	H	A	A	A	A	A	A	H	A	H	H	A	H	H	A	H	H
lg4	195	Tag_16792	101.8	GWHAATB00000004	4015252	A	A	H	H	A	A	A	A	A	H	A	H	H	H	A	H	H	H	H	H	H	H	A	A	H	H	A	H	A	A	A	A	A	A	H	A	H	H	A	H	H	A	H	H
lg4	196	Tag_16714	101.8	GWHAATB00000004	3784560	A	A	-	H	A	A	A	A	A	H	A	H	H	H	A	H	H	H	H	H	-	-	A	-	H	H	A	H	A	A	A	A	-	A	H	A	H	H	A	H	H	A	-	-
lg4	*196	Tag_16713	101.8	GWHAATB00000004	3784559	A	A	-	H	A	A	A	A	A	H	A	H	H	H	A	H	H	H	H	H	-	-	A	-	H	H	A	H	A	A	A	A	-	A	H	A	H	H	A	H	H	A	-	-
lg4	197	Tag_17048r	103.9	GWHAATB00000004	5050303	A	A	H	H	A	A	A	-	A	H	A	-	H	H	A	H	H	H	H	A	-	-	H	A	H	H	A	H	A	A	A	A	A	A	-	A	H	H	-	H	H	-	H	-
lg4	198	Tag_17034	109.8	GWHAATB00000004	5015868	-	A	H	H	A	-	A	-	A	H	A	A	H	H	A	H	H	H	H	A	H	A	A	-	H	H	A	H	A	A	A	A	A	A	H	A	H	H	A	H	H	A	H	H
lg4	199	Tag_16949	111	GWHAATB00000004	4637313	A	A	H	H	A	A	A	A	A	H	A	A	H	H	A	H	H	H	H	A	H	H	A	A	H	H	A	H	A	A	A	A	A	A	H	A	H	H	A	H	H	A	H	H
lg4	200	Tag_17009	111	GWHAATB00000004	4912900	A	A	H	H	A	A	A	A	A	H	A	A	H	H	A	H	H	H	H	A	H	H	A	A	H	H	A	H	A	A	A	A	A	A	H	A	H	H	A	H	H	A	H	H
lg4	201	Tag_17007	111	GWHAATB00000004	4912868	A	A	H	H	A	A	A	A	A	H	A	A	H	H	A	H	H	H	H	A	H	H	A	A	H	H	A	H	A	A	A	A	A	A	H	A	H	H	A	H	H	A	H	H
lg4	202	Tag_16906	111	GWHAATB00000004	4513923	A	-	H	H	A	A	A	A	A	-	A	A	-	H	A	-	H	A	H	A	-	H	A	-	H	-	-	H	A	-	A	A	A	A	-	A	H	H	A	H	H	A	H	H
lg4	203	Tag_16907	111	GWHAATB00000004	4513930	A	-	H	H	A	A	A	A	A	-	A	A	-	H	A	-	H	A	H	A	-	H	A	-	H	-	-	H	A	-	A	A	A	A	-	A	H	H	A	H	H	A	H	H
lg4	204	Tag_17015	111.5	GWHAATB00000004	4915000	-	A	H	H	A	A	A	A	A	H	A	A	H	-	A	H	H	H	H	A	H	H	A	A	H	H	A	H	A	A	A	A	A	A	-	A	H	-	-	H	H	H	H	H
lg4	205	Tag_17054	111.5	GWHAATB00000004	5077889	A	A	H	H	A	A	A	A	A	H	A	A	H	H	A	H	H	H	H	A	H	H	A	A	H	H	A	H	A	A	A	A	A	A	A	A	H	H	A	H	H	A	H	H
lg4	206	Tag_16918	111.5	GWHAATB00000004	4518741	A	A	H	H	A	A	A	A	A	H	A	A	H	H	A	H	H	H	H	A	H	H	A	H	H	H	A	H	A	A	A	A	A	A	H	A	H	H	A	H	H	A	H	H
lg4	207	Tag_16916	111.5	GWHAATB00000004	4517922	A	-	H	H	-	A	A	A	H	H	A	A	-	-	-	H	H	H	H	A	H	H	A	A	-	H	A	H	A	-	A	A	A	A	H	A	-	-	-	H	H	A	H	-
lg4	208	Tag_17025	111.5	GWHAATB00000004	4986481	A	-	H	H	A	A	A	A	A	A	A	A	H	H	A	H	H	-	H	A	-	H	A	A	H	H	A	H	A	A	A	A	A	A	H	A	H	H	A	H	H	A	H	H
lg4	209	Tag_17064	112.2	GWHAATB00000004	5087656	-	A	H	H	A	A	A	A	A	H	A	A	H	H	A	H	H	H	H	A	H	H	A	A	H	H	A	-	A	A	A	A	A	A	H	A	H	H	A	H	H	A	H	H
lg4	210	Tag_17058	112.2	GWHAATB00000004	5087439	-	A	H	H	A	A	A	A	A	H	A	A	H	H	A	H	H	H	H	A	H	H	A	A	H	H	A	-	A	A	A	A	A	A	H	A	H	H	A	H	H	A	H	H
lg4	*210	Tag_17059	112.2	GWHAATB00000004	5087441	-	A	H	H	A	A	A	A	A	H	A	A	H	H	A	H	H	H	H	A	H	H	A	A	H	H	A	-	A	A	A	A	A	A	H	A	H	H	A	H	H	A	H	H
lg4	211	Tag_17090	112.2	GWHAATB00000004	5175566	A	A	-	H	A	A	A	A	A	H	A	A	H	-	A	H	H	H	H	-	H	H	A	A	H	H	A	-	A	-	A	A	A	A	-	A	H	H	-	H	-	A	H	H
lg4	212	Tag_17137r	114.5	GWHAATB00000004	5471112	A	A	H	H	A	A	A	A	A	H	A	A	H	H	A	H	H	H	H	A	H	A	A	H	H	H	A	H	A	A	A	A	A	A	H	A	H	H	A	H	H	A	H	H
lg4	213	Tag_17134r	114.5	GWHAATB00000004	5471057	A	A	H	H	A	A	A	A	A	H	A	A	H	H	A	H	H	H	H	A	H	A	A	H	H	H	A	H	A	A	A	A	A	A	H	A	H	H	A	H	H	A	H	H
lg4	*213	Tag_17135r	114.5	GWHAATB00000004	5471066	A	A	H	H	A	A	A	A	A	H	A	A	H	H	A	H	H	H	H	A	H	A	A	H	H	H	A	H	A	A	A	A	A	A	H	A	H	H	A	H	H	A	H	H
lg4	*213	Tag_17136r	114.5	GWHAATB00000004	5471102	A	A	H	H	A	A	A	A	A	H	A	A	H	H	A	H	H	H	H	A	H	A	A	H	H	H	A	H	A	A	A	A	A	A	H	A	H	H	A	H	H	A	H	H
lg4	*213	Tag_17140r	114.5	GWHAATB00000004	5471225	A	A	H	H	A	A	A	A	A	H	A	A	H	H	A	H	H	H	H	A	H	A	A	H	H	H	A	H	A	A	A	A	A	A	H	A	H	H	A	H	H	A	H	H
lg4	214	Tag_17139r	114.6	GWHAATB00000004	5471144	A	A	H	H	A	A	A	A	A	H	A	A	H	H	A	H	H	H	H	A	H	H	A	H	H	H	A	H	A	A	A	A	A	A	H	A	H	H	A	H	H	A	H	H
lg4	215	Tag_17161r	115.6	GWHAATB00000004	5497167	A	A	H	H	A	A	A	A	A	H	A	A	H	H	A	H	H	H	H	A	-	H	-	A	H	H	A	H	A	A	A	A	A	A	H	A	H	H	A	-	H	A	H	H
lg4	216	Tag_17125	115.6	GWHAATB00000004	5440864	A	A	H	H	A	A	A	A	A	H	A	A	H	H	A	H	H	H	H	A	H	H	A	A	H	H	A	H	A	A	A	A	A	A	H	A	H	H	A	H	H	A	H	H
lg4	217	Tag_17180	115.6	GWHAATB00000004	5575268	A	A	H	H	A	A	A	A	A	H	A	A	H	H	A	H	H	H	H	A	H	H	A	A	H	H	A	H	A	A	A	A	A	A	H	A	H	H	A	H	H	A	H	-
lg4	218	Tag_17177	115.6	GWHAATB00000004	5575107	A	A	H	H	A	A	A	A	A	H	A	A	H	H	A	H	H	H	H	A	H	H	A	A	A	H	A	H	A	A	A	A	A	A	H	A	H	H	A	H	H	A	H	-
lg4	219	Tag_17210	116.1	GWHAATB00000004	5760293	A	A	H	H	A	A	A	A	A	H	A	A	H	H	A	H	H	H	H	A	H	H	A	A	H	H	A	H	A	A	A	A	A	A	H	A	H	H	A	H	H	A	H	H
lg4	*219	Tag_17211	116.1	GWHAATB00000004	5760297	A	A	H	H	A	A	A	A	A	H	A	A	H	H	A	H	H	H	H	A	H	H	A	A	H	H	A	H	A	A	A	A	A	A	H	A	H	H	A	H	H	A	H	H
lg4	220	Tag_17266r	116.1	GWHAATB00000004	6027999	-	A	H	H	A	H	A	-	A	H	A	A	H	H	A	H	H	-	H	A	H	H	A	-	H	H	A	H	A	-	-	A	A	A	H	A	H	H	A	H	H	A	H	H
lg4	221	Tag_17356r	116.6	GWHAATB00000004	6395454	A	A	H	H	A	A	A	A	A	H	A	A	H	H	A	H	-	H	H	A	H	H	A	A	H	H	A	H	A	A	A	A	A	A	H	A	H	H	A	H	H	A	H	H
lg4	222	Tag_17347r	116.6	GWHAATB00000004	6336075	-	-	H	H	-	A	-	A	A	H	A	-	H	H	A	-	-	H	-	A	H	H	A	A	H	H	A	H	A	A	-	A	A	A	-	A	H	H	A	H	H	A	H	H
lg4	223	Tag_17346r	116.6	GWHAATB00000004	6336058	-	-	H	H	-	A	-	A	A	H	A	-	H	H	A	-	-	H	-	A	H	H	A	A	H	H	A	H	A	A	-	A	A	A	-	A	H	H	A	H	H	A	H	H
lg4	224	Tag_17315	116.6	GWHAATB00000004	6232287	A	A	H	H	A	A	A	A	A	H	A	A	H	H	A	H	H	H	H	A	H	H	A	A	H	H	A	H	A	A	A	A	A	A	H	A	H	H	A	H	H	A	H	H
lg4	225	Tag_17296	116.6	GWHAATB00000004	6171999	A	A	H	H	A	A	A	A	A	H	A	A	H	H	A	H	H	H	H	A	H	H	A	A	H	H	A	H	A	A	A	A	A	A	H	A	H	-	A	H	H	A	H	H
lg4	226	Tag_17298	116.6	GWHAATB00000004	6172047	A	A	H	H	A	A	A	A	A	H	A	A	H	H	A	H	H	H	H	A	H	H	A	A	H	H	A	H	A	A	A	A	A	A	H	A	H	-	A	H	H	A	H	H
lg4	227	Tag_17399	117.1	GWHAATB00000004	6556167	A	A	H	H	A	A	A	A	A	H	A	A	H	H	A	H	H	H	H	A	H	H	A	A	H	H	A	H	A	A	A	A	A	A	H	A	H	H	A	H	H	A	H	H
lg4	*227	Tag_17400	117.1	GWHAATB00000004	6556188	A	A	H	H	A	A	A	A	A	H	A	A	H	H	A	H	H	H	H	A	H	H	A	A	H	H	A	H	A	A	A	A	A	A	H	A	H	H	A	H	H	A	H	H
lg4	228	Tag_17417	117.6	GWHAATB00000004	6756534	A	A	H	H	A	A	A	A	A	H	A	A	H	H	A	H	H	H	H	A	H	H	A	A	H	H	A	H	A	A	A	A	A	A	-	A	H	H	A	H	H	A	H	H
lg4	229	Tag_17519	118.1	GWHAATB00000004	7018650	A	A	H	H	A	A	A	A	A	H	A	A	H	H	A	H	H	H	H	A	H	H	A	A	H	-	A	H	A	A	-	A	A	A	H	H	H	H	A	H	H	A	H	H
lg4	230	Tag_17462r	118.1	GWHAATB00000004	6887860	A	A	H	H	A	A	A	A	A	H	A	A	H	H	A	H	H	H	H	A	H	H	A	A	H	H	A	H	A	A	A	A	A	A	H	H	H	H	A	H	H	A	H	H
lg4	231	Tag_17498r	118.1	GWHAATB00000004	6974912	A	A	H	H	A	A	A	A	A	H	A	A	H	H	A	H	H	H	H	A	H	H	A	A	H	H	A	H	A	A	A	A	A	-	H	H	H	H	A	H	H	A	H	H
lg4	232	Tag_17483	118.1	GWHAATB00000004	6950218	A	A	H	H	A	A	A	A	A	H	A	A	H	H	A	H	H	H	H	A	H	H	A	A	H	H	A	H	A	A	A	A	A	A	H	H	H	H	A	H	H	A	H	H
lg4	233	Tag_250177	119.3	GWHAATB00042409	61222	A	A	H	H	A	A	A	-	A	H	A	-	H	H	-	H	H	H	H	A	-	-	A	A	H	H	A	H	A	A	A	A	-	A	H	H	A	H	A	H	A	A	H	-
lg4	234	Tag_250173	119.3	GWHAATB00042409	61033	A	A	H	H	A	A	A	-	A	H	A	-	H	H	-	H	H	H	H	A	-	-	A	A	H	H	A	H	A	A	A	A	-	A	H	H	A	H	A	H	A	A	H	-
lg4	235	Tag_16168r	119.8	GWHAATB00000004	991106	A	A	H	H	A	A	A	A	A	H	A	A	H	H	A	H	H	H	H	A	H	H	A	A	H	H	A	H	A	A	A	A	A	A	H	H	A	H	A	H	H	A	H	H
lg4	236	Tag_16117	119.8	GWHAATB00000004	759713	A	A	H	H	A	A	A	A	A	H	A	A	H	H	A	H	H	H	H	A	H	H	A	A	H	H	A	H	A	-	A	A	A	A	H	H	A	H	A	H	H	A	H	H
lg4	237	Tag_17554r	119.8	GWHAATB00000004	7187238	A	A	H	H	A	A	A	A	A	H	A	A	H	H	A	H	H	H	H	A	H	H	A	A	H	H	A	H	A	A	A	A	A	A	H	H	A	H	A	H	H	A	H	H
lg4	238	Tag_16427r	120.3	GWHAATB00000004	1972480	A	A	H	H	A	A	A	A	A	H	A	A	H	H	A	H	H	H	H	A	H	H	A	A	H	H	A	H	A	A	A	A	A	A	H	H	A	H	A	H	H	A	H	H
lg4	239	Tag_16329	120.3	GWHAATB00000004	1525821	A	A	H	H	A	A	A	A	A	H	A	A	H	H	A	H	H	H	H	A	H	H	A	A	H	H	A	H	H	A	A	A	A	A	H	H	A	H	A	H	H	A	H	H
lg4	240	Tag_16187	120.3	GWHAATB00000004	1133896	A	A	H	H	A	A	A	A	A	H	A	A	H	H	A	H	H	H	H	A	H	H	A	A	H	H	A	H	A	A	A	A	A	A	H	H	A	H	H	H	H	A	H	H
lg4	241	Tag_16014r	120.3	GWHAATB00000004	384327	A	H	H	H	A	A	A	A	A	H	A	A	H	H	A	H	H	H	H	A	H	H	A	A	H	H	A	H	A	A	H	A	A	A	H	H	A	H	A	H	H	A	H	H
lg4	242	Tag_15971	120.3	GWHAATB00000004	213599	A	-	H	H	A	A	A	A	A	H	A	H	H	H	A	-	H	H	H	A	H	H	A	A	H	-	-	H	-	A	A	A	A	A	-	-	A	-	A	H	H	A	H	H
lg4	243	Tag_16107r	120.3	GWHAATB00000004	742236	A	A	H	H	A	A	A	A	A	H	A	A	H	H	A	H	H	H	H	A	H	H	A	A	H	H	A	H	A	A	A	A	A	A	H	H	A	H	A	H	H	A	H	H
lg4	244	Tag_16219	120.3	GWHAATB00000004	1244420	A	A	H	H	A	A	A	A	A	H	A	A	H	H	A	H	H	H	H	A	H	H	A	A	H	H	A	-	A	A	A	A	A	A	H	H	A	H	A	H	H	A	H	H
lg4	245	Tag_16220	120.3	GWHAATB00000004	1244422	A	A	H	H	A	A	A	A	A	H	A	A	H	H	A	H	H	H	H	A	H	H	A	A	H	H	A	-	A	A	A	A	A	H	H	H	A	H	A	H	H	A	H	H
lg4	246	Tag_17716r	120.3	GWHAATB00000004	7632679	A	A	H	H	A	A	A	A	A	H	A	A	H	H	A	H	H	H	H	A	H	H	A	A	H	H	A	H	A	A	A	A	A	A	H	H	A	H	A	H	H	A	H	H
lg4	247	Tag_15913	120.3	GWHAATB00000004	10443	A	A	H	H	A	A	A	A	A	H	A	A	H	H	A	H	H	H	H	A	H	H	A	A	H	H	A	H	A	A	A	A	A	A	H	H	A	H	A	H	H	A	H	H
lg4	*247	Tag_15914	120.3	GWHAATB00000004	10467	A	A	H	H	A	A	A	A	A	H	A	A	H	H	A	H	H	H	H	A	H	H	A	A	H	H	A	H	A	A	A	A	A	A	H	H	A	H	A	H	H	A	H	H
lg4	*247	Tag_16203	120.3	GWHAATB00000004	1212446	A	A	H	H	A	A	A	A	A	H	A	A	H	H	A	H	H	H	H	A	H	H	A	A	H	H	A	H	A	A	A	A	A	A	H	H	A	H	A	H	H	A	H	H
lg4	*247	Tag_16250r	120.3	GWHAATB00000004	1320831	A	A	H	H	A	A	A	A	A	H	A	A	H	H	A	H	H	H	H	A	H	H	A	A	H	H	A	H	A	A	-	A	A	A	H	H	-	H	A	H	H	A	H	H
lg4	*247	Tag_16297	120.3	GWHAATB00000004	1421790	A	A	H	H	A	A	A	A	A	H	A	A	H	H	A	H	H	H	H	A	H	H	A	A	H	H	A	H	A	A	A	A	A	A	H	H	A	H	-	H	H	A	H	H
lg4	*247	Tag_16430r	120.3	GWHAATB00000004	1972842	A	A	H	H	A	A	A	A	A	H	A	A	H	H	A	H	H	H	H	A	H	H	A	A	H	H	A	H	A	A	A	A	A	A	H	H	A	H	A	H	H	A	H	H
lg4	*247	Tag_16543	120.3	GWHAATB00000004	2608314	A	A	H	H	A	A	A	A	A	H	A	A	H	H	A	H	H	H	H	A	H	H	A	A	H	H	A	H	A	A	A	A	A	A	H	H	A	H	A	H	H	A	H	H
lg4	*247	Tag_16578r	120.3	GWHAATB00000004	2758677	A	A	H	H	A	A	A	A	A	H	A	A	H	H	A	H	H	H	H	A	H	H	A	A	H	H	A	H	A	A	A	A	A	A	H	H	A	H	A	H	H	A	H	H
lg4	*247	Tag_17696	120.3	GWHAATB00000004	7542404	A	A	H	H	A	A	A	A	A	H	A	A	H	H	A	H	H	H	H	A	H	H	A	A	H	H	A	H	A	A	A	A	A	A	H	H	A	H	A	H	H	A	H	H
lg4	*247	Tag_250193	120.3	GWHAATB00042409	72907	A	A	H	H	A	A	A	A	A	H	A	A	H	H	A	H	H	H	H	A	H	H	A	A	H	H	A	H	A	A	A	A	A	A	H	H	A	H	A	H	H	A	H	H
lg4	*247	Tag_16218	120.3	GWHAATB00000004	1244418	A	A	H	H	A	A	A	A	A	H	A	A	H	H	A	H	H	H	H	A	H	H	A	A	H	H	A	-	A	A	A	A	A	A	H	H	A	H	A	H	H	A	H	H
lg4	*247	Tag_16508	120.3	GWHAATB00000004	2315532	A	A	H	H	A	A	A	A	A	H	A	A	H	H	A	H	H	H	H	A	H	H	A	A	H	H	A	H	A	A	A	A	A	A	H	H	A	H	A	H	H	A	H	H
lg4	*247	Tag_17701	120.3	GWHAATB00000004	7548960	A	A	H	H	A	A	A	A	A	H	A	A	H	H	A	H	H	H	H	A	H	H	A	A	H	H	A	H	A	A	A	A	A	A	H	H	A	H	A	H	H	A	H	H
lg4	*247	Tag_17702	120.3	GWHAATB00000004	7549048	A	A	H	H	A	A	A	A	A	H	A	A	H	H	A	H	H	H	H	A	H	H	A	A	H	H	A	H	A	A	A	A	A	A	H	H	A	H	A	H	H	A	H	H
lg4	*247	Tag_257188	120.3	GWHAATB00125677	1129	A	A	H	H	A	A	A	A	A	H	A	A	H	H	A	H	H	H	H	A	H	H	A	A	H	H	A	-	A	A	A	A	A	A	H	H	A	H	A	H	H	A	H	H
lg4	*247	Tag_16493	120.3	GWHAATB00000004	2281741	-	A	H	H	A	A	A	A	A	H	A	A	-	H	A	H	H	H	H	A	H	H	A	-	H	H	A	H	A	-	-	A	A	A	H	H	A	H	-	H	H	A	H	H
lg4	*247	Tag_17704	120.3	GWHAATB00000004	7549234	A	A	H	H	A	A	A	A	A	H	A	A	H	H	A	H	H	H	H	A	H	H	A	A	H	H	A	H	A	A	A	A	A	A	H	H	A	H	A	H	H	A	H	H
lg4	*247	Tag_17578r	120.3	GWHAATB00000004	7207818	-	A	H	H	A	-	A	A	A	H	A	A	H	H	A	H	H	H	-	-	H	-	A	A	-	H	A	H	A	A	A	A	A	A	H	H	A	H	A	H	H	A	H	H
lg4	*247	Tag_17576r	120.3	GWHAATB00000004	7207806	-	A	H	H	A	-	A	A	A	H	A	A	H	H	A	H	H	H	-	-	H	-	-	A	-	H	A	H	A	A	A	A	A	A	H	H	A	H	A	H	H	A	H	H
lg4	*247	Tag_16125	120.3	GWHAATB00000004	819520	A	A	H	H	-	A	A	A	A	H	-	A	H	H	A	H	-	H	H	A	-	H	A	A	H	-	A	H	A	A	A	A	A	A	H	H	A	-	A	H	H	A	H	H
lg4	248	Tag_17664	120.3	GWHAATB00000004	7469376	A	A	H	H	A	A	A	A	A	H	A	A	H	H	A	H	H	H	H	A	H	H	A	A	H	H	A	H	A	A	A	A	A	A	H	H	A	H	A	H	H	A	H	H
lg4	249	Tag_17577r	120.3	GWHAATB00000004	7207809	-	A	H	H	A	-	A	A	A	H	A	A	H	H	A	H	H	H	-	-	H	-	A	A	-	H	A	H	A	A	A	A	-	A	H	H	A	H	A	H	H	A	H	H
lg4	250	Tag_16486	120.3	GWHAATB00000004	2275344	A	A	H	H	A	A	A	A	A	H	A	A	H	H	A	H	H	H	H	A	H	H	A	A	H	H	A	H	A	A	A	A	A	A	H	H	A	H	A	H	H	A	H	H
lg4	251	Tag_250187r	120.3	GWHAATB00042409	72236	A	A	H	H	A	A	A	A	A	H	A	A	H	H	A	H	H	H	H	A	H	H	A	A	H	H	A	H	A	A	A	A	A	A	H	H	A	H	A	H	H	A	H	H
lg4	252	Tag_16166	121	GWHAATB00000004	983864	-	A	-	H	-	A	A	A	A	-	-	A	H	H	A	A	H	H	H	A	-	H	A	A	-	-	A	-	A	A	A	A	A	A	H	H	-	-	A	H	H	A	H	H
lg4	253	Tag_16516	121	GWHAATB00000004	2402956	A	-	H	H	-	A	A	A	-	H	-	A	-	H	A	H	H	H	H	A	H	H	A	-	H	H	A	H	A	A	A	A	A	A	H	H	A	-	-	H	H	A	H	-
lg4	254	Tag_16520	121	GWHAATB00000004	2402990	A	-	H	H	-	A	A	A	-	H	-	A	-	H	A	H	H	H	H	A	H	H	A	-	H	H	A	H	A	A	A	A	A	A	H	H	A	-	-	H	H	A	H	-
lg4	*254	Tag_16518	121	GWHAATB00000004	2402960	A	-	H	H	-	A	A	A	-	H	-	A	-	H	A	H	H	H	H	A	H	H	A	-	H	H	A	H	A	A	A	A	A	A	H	H	A	-	-	H	H	A	H	-
lg4	*254	Tag_16519	121	GWHAATB00000004	2402965	A	-	H	H	-	A	A	A	-	H	-	A	-	H	A	H	H	H	H	A	H	H	A	-	H	H	A	H	A	A	A	A	A	A	H	H	A	-	-	H	H	A	H	-
lg4	255	Tag_17649r	122.2	GWHAATB00000004	7429296	-	A	H	H	A	A	A	-	-	H	A	A	H	H	-	-	H	H	H	A	-	H	A	-	-	H	A	H	A	A	-	A	A	A	H	H	A	H	A	H	-	A	-	H
lg4	256	Tag_16545	122.2	GWHAATB00000004	2608348	H	A	H	H	A	A	A	A	A	H	A	A	H	H	A	H	H	H	H	A	H	H	A	A	H	H	A	H	A	A	A	A	A	A	H	H	A	H	A	H	H	A	H	H
lg4	257	Tag_16330	122.2	GWHAATB00000004	1525822	H	A	H	H	A	A	A	A	A	H	A	A	H	H	A	H	H	H	H	A	H	H	A	A	H	H	A	H	A	A	A	A	A	H	H	H	A	H	A	H	H	A	H	H
lg4	258	Tag_16544	122.2	GWHAATB00000004	2608334	H	A	H	H	A	A	A	A	A	H	A	A	H	H	A	H	H	H	H	A	H	H	A	A	H	H	A	H	A	A	A	A	A	A	H	H	A	H	A	H	H	A	H	H
lg4	259	Tag_16546	122.7	GWHAATB00000004	2608354	H	A	H	H	A	A	A	A	A	H	A	A	H	H	A	H	H	H	H	A	H	H	A	A	H	H	A	H	A	A	A	A	A	A	H	H	A	H	A	H	H	A	H	H
lg4	260	Tag_16280	123.9	GWHAATB00000004	1385345	A	A	H	H	A	H	A	A	A	H	A	A	H	H	A	-	H	H	H	A	H	H	A	-	H	H	A	H	A	A	A	A	A	A	H	H	A	H	A	H	H	A	H	H
lg4	261	Tag_16274	123.9	GWHAATB00000004	1385234	A	A	H	H	A	H	A	A	A	H	A	A	H	H	A	-	H	H	H	H	H	H	A	-	H	H	A	H	A	A	A	A	A	A	H	H	A	H	A	H	H	A	H	H
lg4	262	Tag_16129	124.6	GWHAATB00000004	822703	A	A	H	H	-	H	A	A	A	A	-	A	H	H	A	H	H	H	-	A	H	H	A	A	H	-	A	H	A	A	A	A	A	A	H	H	A	-	A	H	H	A	H	H
lg4	263	Tag_15904	125.1	GWHAATB00000004	9373	A	-	H	H	-	A	A	A	A	A	A	-	-	H	-	H	H	H	H	A	-	-	A	A	H	H	-	-	A	-	A	A	-	A	H	H	A	-	A	H	H	-	H	H
lg4	264	Tag_16268r	125.1	GWHAATB00000004	1384164	A	A	H	H	A	A	A	A	A	H	A	A	H	H	A	H	H	H	H	A	H	H	A	A	H	H	A	H	A	A	A	A	A	A	H	H	A	H	A	H	H	A	H	H
lg4	265	Tag_17661r	125.1	GWHAATB00000004	7469264	A	A	A	H	A	A	A	A	A	H	A	A	H	H	A	H	H	H	H	A	H	H	A	A	H	H	A	H	A	A	A	A	A	A	H	H	A	H	A	H	H	A	H	H
lg4	266	Tag_17713r	125.1	GWHAATB00000004	7620691	A	A	A	H	A	A	A	A	A	H	A	A	H	H	A	H	H	H	H	A	H	H	A	A	H	H	A	H	-	A	A	A	A	A	H	H	A	H	A	H	H	A	H	H
lg4	267	Tag_16239	125.7	GWHAATB00000004	1283530	A	A	H	H	A	A	A	A	A	-	A	A	H	H	A	H	H	H	H	A	H	H	A	A	H	H	A	H	A	-	A	A	A	A	H	H	A	H	A	H	H	A	H	H
lg4	268	Tag_16235	125.7	GWHAATB00000004	1283433	A	A	H	H	A	A	A	A	A	-	A	A	H	H	A	H	H	H	H	A	H	H	A	A	H	H	A	H	A	-	A	A	A	A	H	H	A	H	A	H	H	A	H	H
lg4	269	Tag_16232	125.7	GWHAATB00000004	1283129	A	A	H	H	A	A	A	A	A	-	A	A	H	H	A	H	H	H	H	A	H	H	A	A	H	H	A	H	A	-	A	A	A	A	H	H	A	H	A	H	H	A	H	H
lg4	*269	Tag_16234	125.7	GWHAATB00000004	1283152	A	A	H	H	A	A	A	A	A	-	A	A	H	H	A	H	H	H	H	A	H	H	A	A	H	H	A	H	A	-	A	A	A	A	H	H	A	H	A	H	H	A	H	H
lg4	*269	Tag_16238	125.7	GWHAATB00000004	1283459	A	A	H	H	A	A	A	A	A	-	A	A	H	H	A	H	H	H	H	A	H	H	A	A	H	H	A	H	A	-	A	A	A	A	H	H	A	H	A	H	H	A	H	H
lg4	270	Tag_16237	126.3	GWHAATB00000004	1283443	A	A	H	H	A	A	A	A	A	-	A	A	H	H	A	H	H	H	H	A	H	H	A	A	H	H	A	H	A	-	A	A	A	A	H	H	A	H	A	H	H	A	H	H
lg4	*270	Tag_16233	126.3	GWHAATB00000004	1283145	A	A	H	H	A	A	A	A	A	-	A	A	H	H	A	H	H	H	H	A	H	H	A	A	H	H	A	H	A	-	A	A	A	A	H	H	A	H	A	H	H	A	H	H
lg4	271	Tag_16240	126.3	GWHAATB00000004	1283535	A	A	H	H	A	A	A	A	A	-	A	A	H	H	A	H	H	H	H	A	H	H	A	A	H	H	A	H	A	-	A	A	A	A	H	H	A	H	A	H	H	A	H	H
lg4	272	Tag_16236	126.3	GWHAATB00000004	1283439	A	A	H	H	A	A	A	A	A	-	A	A	H	H	A	H	H	H	H	A	H	H	A	A	H	H	A	H	A	-	A	A	A	A	H	A	A	H	A	H	H	A	H	H
lg4	273	Tag_16585r	128.7	GWHAATB00000004	2813733	A	A	H	H	A	A	A	A	A	H	A	A	H	H	A	H	H	H	H	A	-	H	A	-	H	H	-	H	A	A	A	A	A	A	H	H	A	H	A	H	H	A	H	H
lg4	274	Tag_16586r	128.7	GWHAATB00000004	2813737	A	A	H	H	A	A	A	A	A	H	A	A	H	H	A	H	H	H	H	A	-	H	A	-	H	H	-	H	A	A	A	A	A	A	H	H	A	H	A	H	H	A	H	H
lg4	275	Tag_16582r	128.9	GWHAATB00000004	2813713	A	A	H	H	A	A	A	A	A	H	A	A	H	H	A	H	H	H	H	A	-	H	A	-	H	H	-	H	A	A	A	A	A	A	H	H	A	H	A	H	H	A	H	H
lg4	*275	Tag_16583r	128.9	GWHAATB00000004	2813716	A	A	H	H	A	A	A	A	A	H	A	A	H	H	A	H	H	H	H	A	-	H	A	-	H	H	-	H	A	A	A	A	A	A	H	H	A	H	A	H	H	A	H	H
lg4	*275	Tag_16584r	128.9	GWHAATB00000004	2813725	A	A	H	H	A	A	A	A	A	H	A	A	H	H	A	H	H	H	H	A	-	H	A	-	H	H	-	H	A	A	A	A	A	A	H	H	A	H	A	H	H	A	H	H
lg4	*275	Tag_16587r	128.9	GWHAATB00000004	2813816	A	A	H	H	A	A	A	A	A	H	A	A	H	H	A	H	H	H	H	A	-	H	A	-	H	H	-	H	A	A	A	A	A	A	H	H	A	H	A	H	H	A	H	H
lg4	276	Tag_16257r	130.4	GWHAATB00000004	1361470	-	A	H	H	A	A	A	-	A	H	A	A	H	H	A	H	H	-	H	-	H	H	A	A	H	H	-	H	A	A	-	A	A	A	-	H	A	H	A	H	H	A	H	H
lg4	277	Tag_16154r	130.4	GWHAATB00000004	885079	A	A	H	H	A	A	A	A	A	H	A	A	H	H	A	H	H	H	H	A	H	A	A	A	H	H	A	H	A	A	A	A	A	A	H	H	A	H	A	H	H	A	H	H
lg4	278	Tag_17570	131.1	GWHAATB00000004	7201129	A	A	H	H	A	-	A	A	A	H	A	A	H	-	A	H	H	H	-	A	H	-	A	A	H	H	A	H	A	A	A	-	A	A	H	H	A	H	A	H	H	A	H	-
lg4	279	Tag_16577r	132.4	GWHAATB00000004	2758664	A	A	A	H	A	A	A	A	A	H	A	A	H	H	A	H	H	H	H	A	H	H	A	A	H	H	A	H	A	A	-	A	A	A	H	H	A	H	A	H	H	A	H	H
lg4	280	Tag_16183r	132.9	GWHAATB00000004	1133639	A	A	H	H	A	A	A	A	A	H	A	A	H	H	A	H	H	H	H	A	H	H	A	A	H	H	A	H	A	A	A	A	A	A	H	H	A	H	A	A	H	A	H	H
lg4	281	Tag_16565	133.4	GWHAATB00000004	2714296	A	A	H	H	A	-	A	A	A	H	A	A	H	H	A	H	H	H	-	A	H	H	A	A	H	H	A	H	A	A	A	A	H	A	H	H	A	H	A	H	H	A	H	H
lg4	282	Tag_16178r	134.9	GWHAATB00000004	1007163	A	A	H	H	A	A	A	A	A	H	A	A	H	H	A	H	H	H	-	A	H	H	A	A	H	-	A	-	A	A	A	A	-	H	H	H	A	H	A	H	H	A	H	H
lg4	283	Tag_16177r	134.9	GWHAATB00000004	1007138	A	A	H	H	A	A	A	A	A	H	A	A	H	H	A	H	H	H	-	A	H	H	A	A	H	-	A	-	A	A	A	A	-	H	H	H	A	H	A	H	H	A	H	H
lg4	*283	Tag_16179r	134.9	GWHAATB00000004	1007178	A	A	H	H	A	A	A	A	A	H	A	A	H	H	A	H	H	H	-	A	H	H	A	A	H	-	A	-	A	A	A	A	-	H	H	H	A	H	A	H	H	A	H	H
lg4	284	Tag_16176r	135	GWHAATB00000004	1007131	A	A	H	H	A	A	A	A	A	H	A	A	H	H	A	H	H	H	-	A	H	H	A	A	H	-	A	-	A	A	A	A	-	H	H	H	A	H	A	H	H	A	H	H
lg4	285	Tag_16261r	137.9	GWHAATB00000004	1362527	A	A	H	-	H	A	A	A	A	H	A	H	H	H	-	H	H	-	-	A	H	H	A	A	H	H	A	H	A	A	A	A	A	A	H	H	A	H	A	H	H	A	H	H
lg4	286	Tag_16446r	140.6	GWHAATB00000004	2079895	A	-	H	H	H	A	A	A	A	H	A	A	H	H	A	-	-	H	H	A	H	H	A	-	-	H	A	H	A	-	-	A	A	-	H	H	-	H	A	H	H	A	-	H
lg4	287	Tag_16448r	141.8	GWHAATB00000004	2079918	A	-	H	H	H	A	A	A	A	H	A	A	H	H	A	-	-	H	H	A	H	H	A	-	-	H	A	H	A	-	-	A	A	-	H	H	-	H	A	H	H	A	-	H
lg5	1	Tag_26752r	0	GWHAATB00000005	21273993	H	H	H	H	A	H	H	H	A	A	A	H	A	H	A	A	H	H	A	A	H	A	H	A	H	A	H	H	H	H	H	A	H	A	A	H	A	H	A	H	H	H	H	A
lg5	2	Tag_26751r	0.5	GWHAATB00000005	21273984	H	H	H	H	A	H	H	H	A	A	A	H	A	H	A	H	H	H	A	A	H	A	H	A	H	A	H	H	H	H	H	A	H	A	A	H	A	H	A	H	H	H	H	A
lg5	3	Tag_26901r	5.4	GWHAATB00000005	22003054	H	-	H	A	-	H	H	H	-	-	A	-	A	-	-	H	-	H	A	H	H	A	H	A	H	A	H	-	H	H	H	A	H	A	A	H	A	A	A	A	H	H	H	A
lg5	4	Tag_26732	5.4	GWHAATB00000005	21188990	H	H	H	A	A	H	H	H	A	H	A	H	A	A	A	H	H	H	A	A	H	A	H	A	H	A	H	H	H	H	H	A	H	A	A	H	A	A	A	A	H	H	H	A
lg5	5	Tag_26858	5.4	GWHAATB00000005	21826798	H	H	H	A	A	H	H	H	A	A	A	H	A	A	A	H	H	H	A	-	H	A	H	A	H	-	H	H	H	H	-	-	-	A	A	H	A	A	A	A	H	H	H	A
lg5	6	Tag_26807	5.4	GWHAATB00000005	21498878	H	H	H	A	-	H	H	H	-	-	-	H	A	A	-	H	H	H	A	A	-	A	H	A	H	A	H	-	H	H	-	A	H	A	-	H	A	-	-	A	H	H	-	A
lg5	7	Tag_27683r	6.3	GWHAATB00000005	24799916	H	-	-	-	A	H	H	H	H	A	-	H	A	A	A	-	-	H	A	A	H	A	A	A	H	A	H	H	H	-	H	A	H	A	A	H	A	-	A	-	-	H	H	A
lg5	8	Tag_27509r	7.2	GWHAATB00000005	24225928	H	H	H	-	A	H	H	H	H	A	A	H	A	A	A	-	H	H	A	A	H	A	A	A	H	-	H	H	-	H	H	A	H	-	-	H	A	-	A	A	H	A	H	A
lg5	9	Tag_27750	10.4	GWHAATB00000005	25067710	H	-	H	A	A	H	H	H	A	A	A	H	A	A	A	H	H	-	A	A	H	A	A	A	H	A	H	H	H	H	H	A	H	A	A	H	A	-	A	A	H	A	H	A
lg5	10	Tag_27751	10.4	GWHAATB00000005	25067715	H	-	H	A	A	H	H	H	A	A	A	H	A	A	A	H	H	-	A	A	H	A	A	A	H	A	H	H	H	H	H	A	H	A	A	H	A	-	A	A	H	A	H	A
lg5	11	Tag_27755	10.6	GWHAATB00000005	25068087	H	-	H	A	A	H	H	H	A	A	A	H	A	A	A	H	H	-	A	A	H	A	A	A	H	A	H	H	H	H	H	A	H	A	A	H	A	-	A	A	H	A	H	A
lg5	*11	Tag_27753	10.6	GWHAATB00000005	25067993	H	-	H	A	A	H	H	H	A	A	A	H	A	A	A	H	H	-	A	A	H	A	A	A	H	A	H	H	H	H	H	A	H	A	A	H	A	-	A	A	H	A	H	A
lg5	12	Tag_27756	11.1	GWHAATB00000005	25068093	H	-	H	A	H	H	H	H	A	A	A	H	A	A	A	H	H	-	A	A	H	A	-	A	H	A	H	H	H	H	H	A	H	A	A	H	A	-	A	A	H	A	H	A
lg5	13	Tag_27720	11.9	GWHAATB00000005	24985616	H	-	-	-	A	H	H	H	A	A	A	H	A	A	-	-	H	H	A	-	-	A	A	A	H	A	H	H	-	H	-	A	H	-	-	H	A	-	A	A	-	-	H	A
lg5	14	Tag_251652r	12.6	GWHAATB00051492	45054	H	H	H	A	A	H	H	-	A	A	A	H	A	A	A	-	H	H	A	A	H	A	A	A	H	A	H	H	H	H	H	A	-	A	A	H	A	A	A	A	H	A	H	A
lg5	15	Tag_28260r	12.8	GWHAATB00000005	26801430	H	H	-	A	A	H	H	H	A	-	A	H	A	H	-	H	H	H	A	A	H	A	A	A	H	A	H	-	H	H	H	A	-	-	A	H	A	A	A	A	H	-	-	A
lg5	16	Tag_27312	13	GWHAATB00000005	23444214	H	H	H	A	A	-	H	H	A	A	A	H	A	-	A	H	H	H	A	A	H	-	A	-	-	A	H	H	H	H	H	A	-	A	A	H	A	A	A	A	H	-	H	A
lg5	17	Tag_27700	13.2	GWHAATB00000005	24909769	H	-	H	A	A	H	H	H	A	A	A	H	A	-	A	H	H	-	A	A	H	A	A	A	H	A	H	H	-	H	H	-	H	A	A	H	A	A	A	A	H	H	H	A
lg5	18	Tag_27636	13.2	GWHAATB00000005	24749429	H	H	H	A	A	H	H	H	A	A	A	H	A	-	-	H	H	H	-	H	H	A	A	A	H	A	H	H	H	H	H	A	-	A	A	H	A	-	A	A	H	H	H	A
lg5	19	Tag_27139	13.2	GWHAATB00000005	22747700	-	H	H	A	-	H	H	H	A	A	A	H	A	A	A	H	H	H	A	A	H	A	A	-	-	A	H	H	H	H	H	A	H	A	A	H	A	A	A	A	H	H	H	A
lg5	20	Tag_27746	13.2	GWHAATB00000005	25031703	H	H	H	A	A	H	H	H	A	A	A	H	A	A	A	-	H	H	A	A	H	A	A	A	H	A	H	H	H	H	H	A	H	A	A	H	A	A	A	A	H	H	H	A
lg5	*20	Tag_27745	13.2	GWHAATB00000005	25031590	H	H	H	A	A	H	H	H	A	A	A	H	A	A	A	-	H	H	A	A	H	A	A	A	H	A	H	H	H	H	H	A	H	A	A	H	A	A	A	A	H	H	H	A
lg5	21	Tag_27747	13.2	GWHAATB00000005	25031767	H	H	H	A	A	H	H	H	A	A	A	H	A	A	A	-	H	H	A	A	H	A	A	A	H	A	H	H	H	H	H	A	H	A	A	H	A	A	A	A	H	H	H	A
lg5	22	Tag_249012r	13.7	GWHAATB00023622	55853	H	H	H	A	A	H	H	H	A	A	A	H	A	A	A	H	H	H	A	A	H	A	A	A	H	A	H	H	H	H	H	A	H	A	A	H	A	A	A	A	H	H	H	A
lg5	23	Tag_27969	13.7	GWHAATB00000005	25825074	H	H	H	A	A	-	H	H	A	A	A	H	A	A	A	H	H	H	A	A	-	A	-	A	H	A	H	A	H	H	-	A	H	A	A	H	A	A	A	A	H	H	H	-
lg5	24	Tag_27984r	13.7	GWHAATB00000005	25850328	-	H	H	A	A	H	H	H	A	A	A	H	A	A	A	H	H	H	A	A	H	A	A	A	A	A	H	H	H	H	H	A	H	A	A	H	A	A	A	A	H	H	H	A
lg5	25	Tag_27009r	13.7	GWHAATB00000005	22344031	H	H	H	A	A	H	H	H	A	A	A	H	A	A	A	H	H	H	A	A	H	A	A	A	H	A	H	H	H	H	H	A	H	A	A	H	H	A	A	A	H	H	H	A
lg5	26	Tag_27671	14.2	GWHAATB00000005	24777902	H	-	H	-	A	H	H	H	-	A	A	H	A	A	A	-	H	H	A	A	H	A	A	A	H	A	H	-	H	H	-	A	H	A	A	H	A	A	-	A	H	H	H	A
lg5	27	Tag_27333	14.2	GWHAATB00000005	23508292	A	H	H	A	A	H	H	H	A	A	A	H	A	A	A	H	H	H	A	A	H	A	A	-	H	-	H	H	H	H	H	A	H	A	A	H	A	A	A	A	H	H	H	A
lg5	28	Tag_27334	14.2	GWHAATB00000005	23508297	A	H	H	A	A	H	H	H	A	A	A	H	A	A	A	H	H	H	A	A	H	A	A	-	H	-	H	H	H	H	H	A	H	A	A	H	A	A	A	A	H	H	H	A
lg5	29	Tag_27811r	14.2	GWHAATB00000005	25277605	-	H	H	A	A	H	H	H	-	A	A	H	A	A	A	-	H	H	A	A	H	-	A	A	H	A	H	H	H	H	H	A	H	A	-	H	A	A	A	A	H	H	H	A
lg5	30	Tag_27833r	14.2	GWHAATB00000005	25323936	H	H	H	A	A	H	H	H	A	A	A	H	A	A	A	H	H	H	A	A	H	A	A	A	H	A	H	H	H	H	H	A	H	A	A	H	A	A	A	A	H	H	H	A
lg5	31	Tag_27852	14.2	GWHAATB00000005	25378704	H	H	H	A	A	H	H	H	A	A	A	H	A	A	A	-	H	H	A	A	-	A	A	A	H	A	H	H	H	H	H	A	H	A	A	H	A	A	A	A	H	H	H	A
lg5	32	Tag_27704r	14.5	GWHAATB00000005	24970455	H	H	H	A	A	H	H	H	A	A	-	H	A	A	A	H	H	H	A	A	H	A	A	A	H	-	H	H	H	H	H	A	H	A	A	H	A	A	A	A	H	H	H	A
lg5	33	Tag_27264r	14.7	GWHAATB00000005	23228784	H	H	H	A	A	H	H	H	A	A	A	H	A	A	A	H	H	H	A	A	H	A	A	A	H	A	H	H	H	H	H	A	H	A	A	H	A	A	A	A	H	H	H	A
lg5	*33	Tag_27470r	14.7	GWHAATB00000005	24156956	H	-	H	A	-	H	H	H	A	A	A	H	A	A	A	H	H	H	A	A	H	A	A	A	H	A	H	H	H	H	-	A	H	A	A	H	A	A	-	A	H	H	H	A
lg5	*33	Tag_27472r	14.7	GWHAATB00000005	24157001	H	-	H	A	-	H	H	H	A	A	A	H	A	A	A	H	H	H	A	A	H	A	A	A	H	A	H	H	H	H	-	A	H	A	A	H	A	A	-	A	H	H	H	A
lg5	*33	Tag_27143	14.7	GWHAATB00000005	22747764	H	H	H	A	-	H	H	H	A	A	A	H	A	A	A	H	H	H	A	A	H	A	A	-	-	A	H	H	H	H	H	A	H	A	A	H	A	A	A	A	H	H	H	A
lg5	34	Tag_27397	14.7	GWHAATB00000005	23901802	H	H	H	A	A	H	H	H	A	A	A	H	A	A	A	H	H	H	A	A	H	A	A	A	H	A	H	H	H	H	H	A	H	A	-	-	A	A	A	A	H	H	H	A
lg5	35	Tag_27531r	14.7	GWHAATB00000005	24289865	H	H	H	A	A	H	H	H	A	A	A	H	A	A	A	H	H	H	A	A	H	A	A	A	H	A	H	H	H	H	H	A	H	A	A	H	A	A	A	A	H	H	H	A
lg5	36	Tag_27448r	14.7	GWHAATB00000005	24015911	H	H	H	A	A	H	H	H	A	A	A	H	A	A	A	H	H	A	A	A	H	A	A	A	H	A	A	H	H	H	H	A	H	A	A	H	A	A	A	A	H	H	H	A
lg5	*36	Tag_27449r	14.7	GWHAATB00000005	24015917	H	H	H	A	A	H	H	H	A	A	A	H	A	A	A	H	H	A	A	A	H	A	A	A	H	A	A	H	H	H	H	A	H	A	A	H	A	A	A	A	H	H	H	A
lg5	37	Tag_27447r	14.7	GWHAATB00000005	24015910	H	H	H	A	A	H	H	H	A	A	A	H	A	A	A	H	H	A	A	A	H	A	A	A	H	A	A	H	H	H	H	A	H	A	A	H	A	A	A	A	H	H	H	A
lg5	38	Tag_27240	15.3	GWHAATB00000005	23164983	H	H	H	A	A	H	H	H	A	A	A	H	-	-	A	H	H	H	A	A	H	A	A	A	H	A	H	H	H	H	H	A	H	A	A	H	-	A	A	-	H	H	A	A
lg5	39	Tag_27241	15.8	GWHAATB00000005	23164993	H	H	H	A	A	H	H	H	A	A	A	H	-	-	A	H	H	H	A	A	H	A	A	A	H	A	H	H	H	H	H	A	H	A	A	H	-	A	A	-	H	H	A	A
lg5	40	Tag_27242	16.3	GWHAATB00000005	23165001	H	H	H	A	A	H	H	H	A	A	A	H	-	-	A	H	H	H	A	A	H	A	A	A	H	A	H	H	H	H	H	A	H	A	A	H	-	A	A	-	H	H	A	A
lg5	41	Tag_27244	16.3	GWHAATB00000005	23165044	H	H	H	A	A	H	H	H	A	A	A	H	-	-	A	H	H	H	A	A	H	A	A	A	H	A	H	H	H	H	H	A	H	A	A	H	-	A	A	-	H	H	A	A
lg5	42	Tag_27238	16.3	GWHAATB00000005	23164660	H	H	H	A	A	H	H	H	A	A	A	H	-	-	A	H	H	H	A	A	H	A	A	A	H	A	H	H	H	H	H	A	H	A	A	H	-	A	A	-	H	H	A	A
lg5	43	Tag_27243	16.3	GWHAATB00000005	23165035	H	H	H	A	A	H	H	H	A	A	A	H	-	-	A	H	H	H	A	A	H	A	A	A	H	A	H	H	H	H	H	A	H	A	A	H	-	A	A	-	H	H	A	A
lg5	44	Tag_27239	16.3	GWHAATB00000005	23164979	H	H	H	A	A	H	H	H	A	A	A	H	-	-	A	H	H	H	A	A	H	A	A	A	H	A	H	H	H	H	H	A	H	A	A	H	-	A	A	-	H	H	A	A
lg5	45	Tag_27138	16.9	GWHAATB00000005	22747608	H	H	H	A	-	H	H	H	A	A	A	-	A	A	A	H	H	H	A	A	H	A	A	-	-	A	H	H	H	H	H	A	H	A	A	H	A	A	A	A	H	H	H	A
lg5	46	Tag_26962	17.4	GWHAATB00000005	22224924	H	H	H	A	A	H	H	H	A	A	A	H	A	A	A	H	H	H	A	A	H	A	H	A	H	A	H	H	H	H	H	A	H	A	A	H	A	A	A	A	H	-	H	A
lg5	47	Tag_27106	17.4	GWHAATB00000005	22687633	H	H	H	A	A	H	H	H	A	A	A	H	A	A	A	H	H	H	A	A	H	A	H	A	H	A	H	H	H	H	H	A	H	A	A	H	A	A	A	A	H	H	H	A
lg5	48	Tag_26955r	17.4	GWHAATB00000005	22197034	H	H	H	A	A	H	H	H	A	A	-	H	A	A	A	H	H	H	A	A	-	A	H	A	H	A	H	H	H	H	H	A	H	A	A	H	A	A	A	A	H	H	H	A
lg5	49	Tag_27068r	17.4	GWHAATB00000005	22608575	H	H	H	A	A	H	H	H	A	A	A	H	A	A	A	H	H	H	A	A	H	A	H	A	H	A	H	H	H	H	H	A	H	A	A	H	H	-	A	A	H	H	H	A
lg5	50	Tag_27202	17.4	GWHAATB00000005	22892127	H	H	H	A	A	H	H	H	A	A	A	H	A	A	A	H	H	H	A	A	H	A	H	A	H	A	H	H	H	H	H	A	H	A	A	H	A	A	A	A	H	H	H	A
lg5	*50	Tag_27069	17.4	GWHAATB00000005	22608619	H	H	H	A	A	H	H	H	A	A	A	H	A	A	A	H	H	H	A	A	H	A	H	A	H	A	H	H	H	H	H	A	H	A	A	H	A	-	A	A	H	H	H	A
lg5	51	Tag_26957r	17.4	GWHAATB00000005	22197246	H	H	H	A	A	H	H	H	A	A	A	H	A	A	A	H	H	H	A	A	H	A	H	A	H	A	H	H	H	H	H	A	H	A	A	H	A	A	A	A	H	H	H	A
lg5	52	Tag_27102r	17.4	GWHAATB00000005	22687283	H	H	H	A	-	H	H	H	A	A	A	H	H	A	A	H	H	H	A	A	H	A	H	A	H	A	H	H	H	H	H	A	H	A	A	H	A	A	A	A	H	H	H	A
lg5	53	Tag_27399	17.4	GWHAATB00000005	23902820	H	H	H	A	A	H	H	H	A	A	A	H	A	A	A	H	H	H	A	A	H	A	A	A	H	A	H	H	H	H	H	A	H	A	A	H	A	A	A	A	H	H	H	A
lg5	54	Tag_27053	17.4	GWHAATB00000005	22559049	H	H	H	A	A	H	H	H	A	A	A	H	A	A	A	H	H	H	A	A	H	-	H	A	H	A	H	A	H	H	H	-	H	A	A	H	A	A	A	-	H	H	H	A
lg5	*54	Tag_27054	17.4	GWHAATB00000005	22559066	H	H	H	A	A	H	H	H	A	A	A	H	A	A	A	H	H	H	A	A	H	-	H	A	H	A	H	A	H	H	H	-	H	A	A	H	A	A	A	-	H	H	H	A
lg5	*54	Tag_27055	17.4	GWHAATB00000005	22559077	H	H	H	A	A	H	H	H	A	A	A	H	A	A	A	H	H	H	A	A	H	-	H	A	H	A	H	A	H	H	H	-	H	A	A	H	A	A	A	-	H	H	H	A
lg5	55	Tag_26779r	17.9	GWHAATB00000005	21336685	H	H	H	A	A	H	H	H	A	A	A	H	A	A	A	H	H	H	A	A	H	A	H	A	H	A	H	H	H	H	H	A	H	A	A	H	A	A	A	A	H	H	H	A
lg5	56	Tag_26816r	17.9	GWHAATB00000005	21516681	H	H	H	A	A	H	H	H	A	A	A	H	A	A	A	H	H	H	A	A	H	A	H	A	H	A	H	H	H	H	H	A	A	A	A	H	A	A	A	A	H	A	H	A
lg5	57	Tag_26753	17.9	GWHAATB00000005	21275129	H	H	H	A	-	H	H	H	A	A	A	H	-	A	A	H	H	H	A	A	H	A	H	A	H	A	H	H	A	H	H	A	H	A	A	H	A	A	A	A	H	A	H	A
lg5	*57	Tag_26754	17.9	GWHAATB00000005	21275185	H	H	H	A	-	H	H	H	A	A	A	H	-	A	A	H	H	H	A	A	H	A	H	A	H	A	H	H	A	H	H	A	H	A	A	H	A	A	A	A	H	A	H	A
lg5	58	Tag_26766r	17.9	GWHAATB00000005	21285516	H	H	H	A	A	H	H	H	A	A	A	H	-	A	A	H	H	H	A	A	H	A	H	A	H	A	H	H	H	H	H	A	H	A	A	H	A	A	A	A	H	H	H	A
lg5	59	Tag_26764r	17.9	GWHAATB00000005	21285453	H	H	H	A	A	H	H	H	A	A	A	H	-	A	A	H	H	H	A	A	H	A	H	A	H	A	H	H	H	H	H	A	H	A	A	H	A	A	A	A	H	H	H	A
lg5	*59	Tag_26790r	17.9	GWHAATB00000005	21440716	H	H	H	A	A	H	H	H	A	A	-	H	A	A	A	H	H	H	A	A	H	A	H	A	H	A	H	H	H	H	H	A	H	A	A	H	-	A	A	A	H	H	H	A
lg5	60	Tag_26838	17.9	GWHAATB00000005	21728109	H	H	H	A	A	H	H	H	A	A	A	H	A	A	A	H	H	H	A	A	H	A	H	A	H	A	H	H	H	H	H	A	H	A	A	H	A	A	A	A	H	H	H	A
lg5	61	Tag_27173r	17.9	GWHAATB00000005	22799843	H	H	H	A	A	H	H	H	A	A	A	H	A	A	A	H	H	H	A	A	H	A	H	A	H	A	H	H	H	H	H	A	H	A	A	H	A	A	A	A	A	H	H	A
lg5	62	Tag_26760r	17.9	GWHAATB00000005	21277861	H	H	H	A	A	H	H	H	A	A	A	H	A	A	A	H	H	H	A	A	H	A	H	-	H	A	A	H	H	H	H	A	H	A	A	H	A	A	A	A	A	H	H	A
lg5	63	Tag_26653	19.2	GWHAATB00000005	20743145	H	H	H	A	A	H	H	H	A	A	A	H	A	A	A	H	H	H	A	A	H	A	H	A	H	A	-	H	H	H	H	A	H	A	A	H	A	A	A	A	H	H	H	A
lg5	64	Tag_26652	19.2	GWHAATB00000005	20743141	H	H	H	A	A	H	H	H	A	A	A	H	A	A	A	H	H	H	A	A	H	A	H	A	H	A	-	H	H	H	H	A	H	A	A	H	A	A	A	A	H	H	H	A
lg5	65	Tag_26634	20.6	GWHAATB00000005	20692107	H	-	H	A	A	H	H	H	A	A	A	H	A	A	A	H	H	H	A	A	H	A	H	A	H	-	H	H	H	H	H	A	H	A	-	H	-	A	A	A	H	H	H	A
lg5	66	Tag_26632	20.6	GWHAATB00000005	20692062	H	-	H	A	A	H	H	H	A	A	A	H	A	A	A	H	H	H	A	A	H	A	H	A	H	-	H	H	H	A	H	A	H	A	-	H	-	A	A	A	H	H	H	A
lg5	67	Tag_26842	22.7	GWHAATB00000005	21758295	-	H	H	A	A	H	H	-	A	A	A	H	A	A	A	H	H	H	A	A	H	-	H	-	H	A	H	-	A	H	H	A	H	A	A	H	A	A	A	-	H	H	H	-
lg5	68	Tag_26672	22.7	GWHAATB00000005	20787735	H	H	H	A	A	H	H	H	A	A	A	H	A	A	A	H	H	H	A	A	H	A	H	A	H	-	H	H	H	H	H	A	H	A	A	H	A	A	A	A	H	H	H	A
lg5	69	Tag_26671	22.7	GWHAATB00000005	20787708	H	H	H	A	A	H	H	H	A	A	A	H	A	A	A	H	H	H	A	A	H	A	H	A	H	-	H	H	H	H	H	A	H	A	A	H	A	A	A	A	H	H	H	A
lg5	70	Tag_26643	23.2	GWHAATB00000005	20712893	H	-	H	A	A	H	H	H	A	A	A	H	A	A	A	H	H	H	A	A	H	A	H	A	H	A	H	H	-	H	H	A	H	A	A	-	-	-	-	A	H	H	H	A
lg5	71	Tag_26690	23.3	GWHAATB00000005	20907138	H	H	H	A	A	H	H	H	A	A	A	H	A	A	A	H	H	H	A	A	H	A	H	A	H	A	H	H	H	H	H	A	H	A	A	H	H	A	A	A	H	H	H	A
lg5	72	Tag_26613	23.3	GWHAATB00000005	20607977	H	H	H	A	A	H	H	H	A	A	A	H	A	A	A	H	H	H	A	A	H	A	H	A	H	A	H	H	H	H	H	A	H	A	A	H	A	A	A	A	H	H	H	A
lg5	*72	Tag_26614	23.3	GWHAATB00000005	20607978	H	H	H	A	A	H	H	H	A	A	A	H	A	A	A	H	H	H	A	A	H	A	H	A	H	A	H	H	H	H	H	A	H	A	A	H	A	A	A	A	H	H	H	A
lg5	73	Tag_26689	23.3	GWHAATB00000005	20907119	H	H	H	A	H	H	H	H	A	A	A	H	A	A	A	H	H	H	A	A	H	A	H	A	H	A	H	H	H	H	H	A	H	A	A	H	A	A	A	A	H	H	H	A
lg5	74	Tag_26553	23.3	GWHAATB00000005	20390748	H	H	H	A	A	H	H	H	A	A	A	H	A	A	A	H	H	H	A	A	H	A	H	A	H	A	H	-	H	H	H	A	H	A	A	H	A	A	A	A	H	H	H	A
lg5	75	Tag_26469r	23.8	GWHAATB00000005	19997283	H	H	H	A	A	H	H	H	A	A	A	H	A	A	A	H	H	H	A	A	H	A	H	A	H	A	H	H	H	H	H	A	H	A	A	H	A	A	A	A	H	H	H	A
lg5	*75	Tag_26470r	23.8	GWHAATB00000005	19997352	H	H	H	A	A	H	H	H	A	A	A	H	A	A	A	H	H	H	A	A	H	A	H	A	H	A	H	H	H	H	H	A	H	A	A	H	A	A	A	A	H	H	H	A
lg5	76	Tag_26471r	23.8	GWHAATB00000005	19997640	H	H	H	A	A	H	H	H	A	A	A	H	A	A	A	H	H	H	A	A	H	A	H	A	H	A	H	H	H	H	H	A	H	A	A	H	A	A	A	A	H	H	H	A
lg5	77	Tag_26492	23.8	GWHAATB00000005	20132368	H	H	H	A	A	H	H	H	A	A	A	H	A	A	A	H	H	H	A	A	H	A	H	A	H	A	H	H	H	H	H	A	H	A	A	H	A	A	A	A	H	H	H	A
lg5	*77	Tag_26494	23.8	GWHAATB00000005	20132645	H	H	H	A	A	H	H	H	A	A	A	H	A	A	A	H	H	H	A	A	H	A	H	A	H	A	H	H	H	H	H	A	H	A	A	H	A	A	A	A	H	H	H	A
lg5	*77	Tag_26499	23.8	GWHAATB00000005	20135357	H	H	H	A	A	H	H	H	A	A	A	H	A	A	A	H	H	H	A	A	H	A	H	A	H	A	H	H	H	H	H	A	H	A	A	H	A	A	A	A	H	H	H	A
lg5	78	Tag_26639	24.3	GWHAATB00000005	20693377	H	H	H	A	A	H	H	H	A	A	A	H	A	A	A	H	H	H	A	A	H	A	H	A	H	A	H	H	H	H	H	A	H	A	A	H	A	A	A	A	H	H	H	A
lg5	79	Tag_26637	24.3	GWHAATB00000005	20693371	H	H	H	A	A	H	H	H	A	A	A	H	A	A	A	H	H	H	A	A	H	A	H	A	H	A	H	H	H	H	H	A	H	A	A	H	A	A	A	A	H	H	H	A
lg5	80	Tag_26437	24.3	GWHAATB00000005	19805842	-	H	H	A	A	H	H	-	A	A	A	H	A	A	A	H	H	H	A	A	H	A	H	A	H	A	-	H	H	H	H	-	H	A	A	H	A	A	A	A	H	-	H	A
lg5	81	Tag_26374r	25.9	GWHAATB00000005	19459472	H	H	H	A	A	A	H	H	A	A	-	-	H	A	A	H	H	H	-	A	H	A	H	A	H	A	H	H	H	H	H	-	H	A	A	-	A	A	-	A	-	H	H	A
lg5	82	Tag_26402	26.7	GWHAATB00000005	19532888	H	H	H	A	A	A	H	H	A	A	A	H	A	A	A	H	H	H	A	A	H	A	H	A	H	A	H	H	H	H	H	A	H	A	A	H	A	A	A	A	H	H	H	A
lg5	83	Tag_26350	27.2	GWHAATB00000005	19352032	H	H	A	A	A	A	H	H	A	A	A	H	A	A	A	H	H	H	A	A	H	A	H	A	H	A	H	H	H	H	H	A	H	A	A	H	A	A	A	A	H	H	H	A
lg5	84	Tag_26272	27.4	GWHAATB00000005	18927202	H	H	A	A	A	A	H	H	A	H	A	H	A	A	A	H	H	H	A	A	H	A	H	A	H	-	H	H	H	H	H	A	H	A	A	H	A	A	A	A	H	H	H	A
lg5	85	Tag_26250	27.7	GWHAATB00000005	18847813	A	H	A	A	A	A	H	H	A	A	H	-	-	A	A	-	-	H	A	A	-	A	H	A	H	A	H	H	H	-	H	-	H	-	A	H	A	A	A	A	-	H	H	A
lg5	86	Tag_26219	27.7	GWHAATB00000005	18745813	H	H	A	A	A	A	H	H	A	A	A	H	A	A	A	H	H	H	A	A	H	A	H	A	A	A	H	H	H	H	H	A	H	A	A	H	A	A	A	A	H	H	H	A
lg5	87	Tag_26347	27.7	GWHAATB00000005	19345876	H	-	A	A	-	A	H	H	A	A	A	H	A	A	A	H	H	H	A	A	-	A	H	A	H	A	-	H	H	H	H	A	H	A	A	H	A	A	A	-	H	H	H	A
lg5	88	Tag_26259r	27.7	GWHAATB00000005	18875401	H	H	A	A	A	A	H	H	A	A	A	H	A	A	A	H	H	H	A	A	H	A	H	A	H	A	H	H	H	H	H	A	H	A	A	H	A	A	A	A	H	H	H	A
lg5	*88	Tag_26260r	27.7	GWHAATB00000005	18875442	H	H	A	A	A	A	H	H	A	A	A	H	A	A	A	H	H	H	A	A	H	A	H	A	H	A	H	H	H	H	H	A	H	A	A	H	A	A	A	A	H	H	H	A
lg5	89	Tag_26197r	27.7	GWHAATB00000005	18685352	H	H	A	A	A	A	H	H	A	A	A	H	A	A	A	H	H	H	A	A	H	A	H	A	H	A	H	H	H	H	H	A	H	A	A	H	A	A	A	A	H	H	H	A
lg5	90	Tag_26138r	28.2	GWHAATB00000005	18459351	H	H	A	A	A	A	H	H	A	A	A	H	A	A	A	H	H	H	A	A	H	A	H	A	H	A	H	H	H	H	H	A	H	A	A	H	A	A	A	A	H	H	H	A
lg5	*90	Tag_26140r	28.2	GWHAATB00000005	18459358	H	H	A	A	A	A	H	H	A	A	A	H	A	A	A	H	H	H	A	A	H	A	H	A	H	A	H	H	H	H	H	A	H	A	A	H	A	A	A	A	H	H	H	A
lg5	*90	Tag_26141r	28.2	GWHAATB00000005	18459367	H	H	A	A	A	A	H	H	A	A	A	H	A	A	A	H	H	H	A	A	H	A	H	A	H	A	H	H	H	H	H	A	H	A	A	H	A	A	A	A	H	H	H	A
lg5	*90	Tag_26143r	28.2	GWHAATB00000005	18459734	H	H	A	A	A	A	H	H	A	A	A	H	A	A	A	H	H	H	A	A	H	A	H	A	H	A	H	H	H	H	H	A	H	A	A	H	A	A	A	A	H	H	H	A
lg5	*90	Tag_26139r	28.2	GWHAATB00000005	18459354	H	H	A	A	A	A	H	H	A	A	A	H	A	A	A	H	H	H	A	A	H	A	H	A	H	A	H	H	H	H	H	A	H	A	A	H	A	A	A	A	H	H	H	A
lg5	91	Tag_26161	28.2	GWHAATB00000005	18488120	-	H	A	A	A	A	H	H	A	A	A	H	A	A	A	-	H	H	A	A	H	A	H	-	H	A	H	H	H	H	H	A	H	A	A	H	A	A	A	A	H	H	H	A
lg5	92	Tag_26171	28.2	GWHAATB00000005	18489967	H	H	A	A	A	A	H	H	A	A	A	H	A	A	A	H	H	H	A	A	H	A	H	A	H	A	H	H	H	H	H	A	H	A	A	H	A	A	A	A	H	H	H	A
lg5	93	Tag_26178	28.2	GWHAATB00000005	18557924	-	H	A	A	A	A	H	-	A	A	A	H	A	A	A	H	H	H	A	A	H	A	H	A	H	A	H	H	H	H	H	A	H	A	A	H	A	A	A	A	H	H	H	A
lg5	94	Tag_26106r	29.2	GWHAATB00000005	18196504	H	H	H	A	A	A	H	H	A	A	A	H	A	A	A	H	H	H	A	A	H	A	H	A	H	A	H	H	H	H	H	A	H	A	A	H	A	A	A	A	H	H	H	H
lg5	95	Tag_26016	32.7	GWHAATB00000005	17972078	H	H	A	A	A	A	H	H	A	A	A	H	A	A	A	H	H	H	A	A	H	A	H	A	H	A	H	H	H	H	H	A	H	A	A	H	A	A	A	A	H	H	H	A
lg5	96	Tag_26043	33.7	GWHAATB00000005	18064017	-	H	A	A	A	A	H	H	A	A	A	-	A	A	A	H	H	H	A	A	H	A	H	A	H	A	H	H	H	H	H	A	H	A	A	H	A	A	A	A	H	H	H	A
lg5	97	Tag_26061	33.7	GWHAATB00000005	18106758	-	H	A	A	A	-	H	H	A	A	A	H	A	A	A	H	H	H	A	A	A	A	H	A	H	-	H	H	H	H	H	A	H	A	A	H	A	A	A	A	H	H	H	A
lg5	98	Tag_25873r	38.1	GWHAATB00000005	17228952	H	-	A	A	H	A	H	H	A	A	H	H	H	A	A	-	H	H	A	A	H	A	H	A	H	H	H	H	H	-	A	A	H	-	A	H	H	A	A	A	H	H	H	A
lg5	99	Tag_25871r	38.1	GWHAATB00000005	17228939	H	-	A	A	H	A	H	H	A	A	H	H	A	A	A	-	H	H	A	A	H	A	H	A	H	H	H	H	H	-	A	A	H	-	A	H	A	A	A	A	H	H	H	A
lg5	100	Tag_25872r	38.6	GWHAATB00000005	17228951	H	-	A	A	H	A	H	H	A	A	H	H	A	A	A	-	H	H	-	A	H	A	H	A	H	H	H	H	H	-	A	A	H	-	A	H	A	A	A	A	H	H	H	A
lg5	101	Tag_25929r	41.4	GWHAATB00000005	17424910	H	H	A	A	A	A	H	H	A	A	-	-	A	A	A	H	H	-	A	A	H	A	H	A	H	A	-	H	H	-	H	A	-	H	A	H	A	-	-	A	-	A	H	A
lg5	102	Tag_25930r	41.4	GWHAATB00000005	17424916	H	H	A	A	A	A	H	H	A	A	-	-	A	A	A	H	H	-	A	A	H	A	H	A	H	A	-	H	H	-	H	A	-	H	A	H	A	-	-	A	-	A	H	A
lg5	103	Tag_25921r	43.1	GWHAATB00000005	17410258	H	H	A	A	A	A	H	H	A	H	A	H	A	A	A	H	H	H	A	A	H	A	H	A	H	A	H	H	H	H	H	A	H	H	A	H	A	A	A	A	H	H	H	A
lg5	104	Tag_25920r	43.1	GWHAATB00000005	17404565	H	H	A	A	A	A	H	H	A	A	A	H	A	A	A	H	H	H	A	A	H	A	H	A	H	A	H	H	H	H	-	A	H	H	A	H	A	A	H	A	H	H	H	A
lg5	105	Tag_25875r	43.1	GWHAATB00000005	17241061	H	H	A	A	A	A	H	H	A	A	A	H	A	A	A	H	H	H	A	A	H	A	H	A	H	A	H	H	H	H	H	A	H	H	A	H	A	A	A	A	H	H	H	A
lg5	*105	Tag_25885r	43.1	GWHAATB00000005	17335768	H	H	A	A	A	A	H	H	A	A	A	H	A	A	A	H	H	H	A	A	H	A	H	A	H	A	H	H	H	H	H	A	H	H	A	H	A	A	A	A	H	H	H	A
lg5	106	Tag_25881	43.1	GWHAATB00000005	17296622	H	H	A	A	A	A	H	H	A	A	A	H	A	A	A	H	H	H	A	A	H	A	H	A	H	A	H	H	H	H	H	A	H	H	A	H	A	A	A	A	H	H	H	A
lg5	107	Tag_25864r	44.5	GWHAATB00000005	17193446	H	H	A	-	A	A	H	H	A	A	-	H	A	A	A	H	H	H	A	A	H	A	H	A	H	A	H	-	H	H	-	A	H	H	A	H	A	-	A	-	H	H	H	A
lg5	108	Tag_25867r	44.5	GWHAATB00000005	17193913	H	H	A	-	A	A	H	H	A	A	-	H	A	A	A	H	H	H	A	A	H	A	H	A	H	A	H	-	H	H	-	A	H	H	A	H	A	A	A	-	H	H	H	A
lg5	109	Tag_25833r	46.5	GWHAATB00000005	16975519	H	H	A	A	A	A	H	H	A	A	A	H	A	A	A	H	H	H	A	A	H	A	H	A	H	A	H	H	H	H	H	A	H	H	A	H	A	-	H	A	H	H	H	A
lg5	*109	Tag_25834r	46.5	GWHAATB00000005	16975533	H	H	A	A	A	A	H	H	A	A	A	H	A	A	A	H	H	H	A	A	H	A	H	A	H	A	H	H	H	H	H	A	H	H	A	H	A	-	H	A	H	H	H	A
lg5	110	Tag_25775	48.1	GWHAATB00000005	16735572	H	H	A	A	A	A	H	H	A	A	A	H	A	A	-	H	H	H	A	A	H	A	H	A	H	A	H	H	H	H	H	A	H	A	A	A	A	A	A	A	A	A	H	A
lg5	111	Tag_25777	48.1	GWHAATB00000005	16735611	H	H	A	A	A	A	H	H	A	A	A	H	A	A	-	H	H	H	A	A	H	A	H	A	H	A	H	H	H	H	H	A	H	H	A	A	A	A	A	A	A	H	H	A
lg5	112	Tag_25793	49.6	GWHAATB00000005	16821128	H	H	A	A	A	A	H	H	A	A	A	H	A	A	A	H	H	H	A	A	H	A	H	A	H	A	H	H	H	H	H	A	H	H	A	H	A	A	A	A	H	H	H	A
lg5	113	Tag_25750	50.6	GWHAATB00000005	16558537	H	H	A	A	A	A	A	H	A	A	A	H	A	A	A	-	-	A	A	A	-	-	H	A	H	-	H	H	-	H	H	-	H	H	A	H	A	-	A	A	H	H	H	-
lg5	*113	Tag_25751	50.6	GWHAATB00000005	16558541	H	H	A	A	A	A	A	H	A	A	A	H	A	A	A	-	-	A	A	A	-	-	H	A	H	-	H	H	-	H	H	-	H	H	A	H	A	-	A	A	H	H	H	-
lg5	114	Tag_25690	51.6	GWHAATB00000005	16126759	H	H	A	A	A	A	A	H	A	A	A	H	A	A	A	H	H	H	A	A	H	A	H	A	H	A	H	H	H	H	H	H	H	H	A	H	A	A	A	A	H	H	H	A
lg5	*114	Tag_25684	51.6	GWHAATB00000005	16126661	H	H	A	A	A	A	A	H	A	A	A	H	A	A	A	H	H	H	A	A	H	A	H	A	H	A	H	H	H	H	H	H	H	H	A	H	A	A	A	A	H	H	H	A
lg5	*114	Tag_25686	51.6	GWHAATB00000005	16126662	H	H	A	A	A	A	A	H	A	A	A	H	A	A	A	H	H	H	A	A	H	A	H	A	H	A	H	H	H	H	H	H	H	H	A	H	A	A	A	A	H	H	H	A
lg5	115	Tag_25689	51.6	GWHAATB00000005	16126714	H	H	A	A	A	A	A	H	A	A	A	H	A	A	A	H	H	H	A	A	H	A	H	A	H	A	H	H	H	H	H	H	H	H	A	H	A	A	A	A	H	H	H	A
lg5	*115	Tag_25685	51.6	GWHAATB00000005	16126662	H	H	A	A	A	A	A	H	A	A	A	H	A	A	A	H	H	H	A	A	H	A	H	A	H	A	H	H	H	H	H	H	H	H	A	H	A	A	A	A	H	H	H	A
lg5	116	Tag_25687	51.6	GWHAATB00000005	16126665	H	H	A	A	A	A	A	H	A	A	A	H	A	A	A	H	H	H	A	A	H	A	H	A	H	A	H	H	H	H	H	A	H	H	A	H	A	A	A	A	H	H	H	A
lg5	117	Tag_25697r	51.6	GWHAATB00000005	16127103	H	H	A	A	A	A	A	H	A	A	A	H	A	-	A	H	H	H	A	A	H	-	H	A	H	A	H	H	H	H	H	A	H	-	A	H	A	A	A	A	H	A	H	A
lg5	118	Tag_25691	51.6	GWHAATB00000005	16126920	H	H	A	A	A	A	A	H	A	A	A	H	A	A	A	H	H	H	A	A	H	-	H	A	H	A	H	H	H	H	H	A	H	-	A	H	A	A	A	A	H	H	H	A
lg5	*118	Tag_25694	51.6	GWHAATB00000005	16126942	H	H	A	A	A	A	A	H	A	A	A	H	A	A	A	H	H	H	A	A	H	-	H	A	H	A	H	H	H	H	H	A	H	-	A	H	A	A	A	A	H	H	H	A
lg5	*118	Tag_25695	51.6	GWHAATB00000005	16126960	H	H	A	A	A	A	A	H	A	A	A	H	A	A	A	H	H	H	A	A	H	-	H	A	H	A	H	H	H	H	H	A	H	-	A	H	A	A	A	A	H	H	H	A
lg5	*118	Tag_25696	51.6	GWHAATB00000005	16127046	H	H	A	A	A	A	A	H	A	A	A	H	A	A	A	H	H	H	A	A	H	-	H	A	H	A	H	H	H	H	H	A	H	-	A	H	A	A	A	A	H	H	H	A
lg5	*118	Tag_25698	51.6	GWHAATB00000005	16127107	H	H	A	A	A	A	A	H	A	A	A	H	A	A	A	H	H	H	A	A	H	-	H	A	H	-	H	H	H	H	H	A	H	-	A	H	A	A	A	A	H	H	H	A
lg5	*118	Tag_25699	51.6	GWHAATB00000005	16127116	H	H	A	A	A	A	A	H	A	A	A	H	A	A	A	H	H	H	A	A	H	-	H	A	H	A	H	H	H	H	H	A	H	-	A	H	A	A	A	A	H	H	H	A
lg5	*118	Tag_25700	51.6	GWHAATB00000005	16127120	H	H	A	A	A	A	A	H	A	A	A	H	A	A	A	H	H	H	A	A	H	-	H	A	H	A	H	H	H	H	H	A	H	-	A	H	A	A	A	A	H	H	H	A
lg5	119	Tag_25537	54.9	GWHAATB00000005	15476618	H	H	A	A	A	A	A	H	A	A	A	H	A	A	A	H	H	H	A	A	H	A	H	A	H	A	H	H	H	H	H	A	H	H	A	H	A	A	A	A	H	H	H	A
lg5	120	Tag_25559r	55.5	GWHAATB00000005	15540650	-	H	A	A	A	A	A	-	A	A	A	H	A	A	A	-	H	H	A	A	H	-	-	A	H	A	H	H	H	H	H	A	H	H	A	H	A	A	A	A	H	H	H	A
lg5	121	Tag_25404	59.1	GWHAATB00000005	14965937	H	H	A	A	A	A	A	H	A	A	A	H	A	A	A	H	H	H	A	A	H	A	H	A	H	A	H	H	H	H	H	A	H	H	A	H	A	A	A	A	H	H	H	A
lg5	*121	Tag_25405	59.1	GWHAATB00000005	14965973	H	H	A	A	A	A	A	H	A	A	A	H	A	A	A	H	H	H	A	A	H	A	H	A	H	A	H	H	H	H	H	A	H	H	A	H	A	A	A	A	H	H	H	A
lg5	122	Tag_25365	59.6	GWHAATB00000005	14865038	H	H	A	A	A	A	A	H	A	A	A	H	A	A	A	H	H	H	A	A	H	A	H	A	H	A	H	H	H	H	H	A	H	H	A	H	A	A	A	A	H	H	H	A
lg5	123	Tag_25311	59.6	GWHAATB00000005	14698821	H	H	A	A	A	A	A	H	A	A	A	H	A	A	A	H	H	H	H	A	H	A	H	A	H	A	H	H	H	H	H	A	H	H	A	H	A	A	A	A	H	H	H	A
lg5	124	Tag_25398	59.6	GWHAATB00000005	14906095	H	-	A	A	A	A	A	H	A	A	A	H	A	A	A	H	H	-	A	A	H	A	H	A	H	A	H	-	H	H	H	H	H	H	-	H	A	A	A	A	H	H	H	A
lg5	125	Tag_25399	59.6	GWHAATB00000005	14906127	H	-	A	A	A	A	A	H	A	A	A	H	A	A	A	H	H	-	A	A	H	A	H	A	H	A	A	-	H	H	H	H	H	H	-	H	A	A	A	A	H	H	H	A
lg5	126	Tag_25313	59.6	GWHAATB00000005	14698884	H	H	A	A	A	A	A	H	A	A	A	H	H	A	A	H	H	H	A	A	H	A	H	A	H	A	H	H	H	H	H	A	H	H	A	H	A	A	A	A	H	H	H	A
lg5	127	Tag_25360	60.8	GWHAATB00000005	14811939	H	-	A	A	A	A	A	H	A	A	A	H	-	A	-	A	H	H	A	A	-	A	H	A	-	A	H	H	H	-	H	A	H	H	A	H	A	-	A	A	H	-	H	A
lg5	*127	Tag_25361	60.8	GWHAATB00000005	14811970	H	-	A	A	A	A	A	H	A	A	A	H	-	A	-	A	H	H	A	A	-	A	H	A	-	A	H	H	H	-	H	A	H	H	A	H	A	-	A	A	H	-	H	A
lg5	128	Tag_25359	60.8	GWHAATB00000005	14811882	H	-	A	A	A	A	A	H	A	A	A	H	-	A	-	A	H	H	A	A	-	A	H	A	-	A	H	H	H	-	H	A	H	H	A	H	A	-	A	A	H	-	H	A
lg5	129	Tag_25385	62.1	GWHAATB00000005	14886471	H	H	A	A	A	A	A	-	A	A	A	H	A	A	A	H	H	H	A	A	H	A	H	A	A	A	H	H	H	H	H	A	H	H	A	-	A	A	A	A	H	H	H	A
lg5	130	Tag_25240	64.1	GWHAATB00000005	14375781	H	H	A	A	A	A	A	H	A	A	A	H	A	A	A	H	H	H	A	A	H	A	H	-	H	A	H	H	H	H	H	A	H	H	A	H	A	A	A	A	H	H	H	A
lg5	*130	Tag_25241	64.1	GWHAATB00000005	14375782	H	H	A	A	A	A	A	H	A	A	A	H	A	A	A	H	H	H	A	A	H	A	H	-	H	A	H	H	H	H	H	A	H	H	A	H	A	A	A	A	H	H	H	A
lg5	131	Tag_25243	64.1	GWHAATB00000005	14375796	H	H	A	A	A	A	A	H	A	A	A	H	A	A	A	H	H	H	A	A	H	A	H	A	H	A	H	H	H	H	H	A	H	H	A	H	A	A	A	A	H	H	H	A
lg5	*131	Tag_25244	64.1	GWHAATB00000005	14375840	H	H	A	A	A	A	A	H	A	A	A	H	A	A	A	H	H	H	A	A	H	A	H	A	H	A	H	H	H	H	H	A	H	H	A	H	A	A	A	A	H	H	H	A
lg5	132	Tag_25239	64.1	GWHAATB00000005	14375780	H	H	A	A	A	A	A	H	A	A	A	H	A	A	A	H	H	H	A	A	H	A	H	-	H	A	H	H	H	H	A	A	H	H	A	H	A	A	A	A	H	H	H	A
lg5	133	Tag_25248	65.5	GWHAATB00000005	14404741	-	H	A	A	A	A	A	H	A	A	A	H	A	A	A	H	H	H	A	A	H	A	H	A	H	A	H	H	H	H	A	A	H	H	A	H	A	A	A	A	H	H	H	A
lg5	134	Tag_25225r	65.5	GWHAATB00000005	14233829	H	H	A	A	A	A	A	H	A	A	A	H	A	A	A	H	H	H	A	A	H	A	H	A	H	-	H	H	H	H	H	A	H	H	A	H	-	A	A	A	H	H	H	A
lg5	135	Tag_25197r	66	GWHAATB00000005	14111317	H	A	A	A	A	A	A	H	A	A	A	-	A	A	A	H	H	H	A	A	H	A	H	A	H	A	H	H	H	H	H	A	H	H	A	H	A	H	A	A	H	H	H	A
lg5	136	Tag_25164r	66.5	GWHAATB00000005	13779789	H	H	A	A	A	A	A	H	A	A	A	H	A	A	A	H	H	H	A	A	H	A	H	A	H	A	H	H	H	H	H	A	H	H	A	H	A	A	A	A	H	H	H	A
lg5	137	Tag_25177	66.5	GWHAATB00000005	14009073	H	H	A	A	A	A	A	H	A	A	A	H	A	A	A	H	H	H	A	A	H	A	H	A	H	A	H	H	H	H	H	A	H	H	A	H	A	A	A	A	H	H	H	A
lg5	138	Tag_25122	67	GWHAATB00000005	13622745	H	H	A	A	A	A	A	H	A	A	A	H	A	A	A	H	H	H	A	A	H	A	H	A	H	A	H	H	H	H	H	A	H	H	A	H	A	A	A	A	H	H	H	A
lg5	139	Tag_25095r	67	GWHAATB00000005	13464026	H	H	A	A	A	A	A	H	A	A	A	H	A	A	A	H	H	H	A	A	H	A	H	A	H	A	H	H	H	H	H	A	H	H	A	H	A	A	A	A	H	H	H	A
lg5	140	Tag_25102	67	GWHAATB00000005	13509290	H	-	A	A	A	A	A	H	A	A	A	H	A	A	A	H	H	H	A	A	H	A	H	A	H	A	H	H	H	H	-	A	H	H	A	H	A	A	A	A	H	H	H	A
lg5	141	Tag_25044r	67	GWHAATB00000005	13185400	H	H	A	A	A	A	A	H	A	A	A	H	A	A	A	H	H	H	A	A	H	A	H	A	H	A	H	H	H	H	H	A	H	H	A	H	A	A	A	A	H	H	H	A
lg5	142	Tag_25043r	67	GWHAATB00000005	13185335	H	H	A	A	A	A	A	H	A	A	A	H	A	A	A	H	H	H	A	A	H	A	H	A	H	A	H	H	H	H	H	A	H	H	A	H	A	A	A	A	H	H	H	A
lg5	143	Tag_25133	67	GWHAATB00000005	13687425	H	H	A	A	A	A	A	H	A	A	A	H	A	A	A	H	H	H	A	A	H	A	H	A	H	A	H	H	H	H	H	A	H	H	A	H	A	A	A	A	H	H	H	A
lg5	144	Tag_25022r	68	GWHAATB00000005	12987419	H	H	A	A	A	A	A	H	A	A	A	H	A	A	A	H	H	H	A	H	H	A	H	A	H	A	H	H	H	H	H	A	H	H	A	H	A	A	A	A	H	H	H	A
lg5	*144	Tag_25024r	68	GWHAATB00000005	12987431	H	H	A	A	A	A	A	H	A	A	A	H	A	A	A	H	H	H	A	H	H	A	H	A	H	A	H	H	H	H	H	A	H	H	A	H	A	A	A	A	H	H	H	A
lg5	*144	Tag_25026r	68	GWHAATB00000005	12987515	H	H	A	A	A	A	A	H	A	A	A	H	A	A	A	H	H	H	A	H	H	A	H	A	H	A	H	H	H	H	H	A	H	H	A	H	A	A	A	A	H	H	H	A
lg5	*144	Tag_25027r	68	GWHAATB00000005	12987717	H	H	A	A	A	A	A	H	A	A	A	H	A	A	A	H	H	H	A	H	H	A	H	A	H	A	H	H	H	H	H	A	H	H	A	H	A	A	A	A	H	H	H	A
lg5	145	Tag_25004	68.5	GWHAATB00000005	12922996	H	-	A	A	A	A	A	H	A	A	A	H	A	A	A	H	H	H	A	H	H	A	H	A	-	A	H	H	A	H	H	A	H	H	A	H	-	A	A	A	H	H	H	A
lg5	146	Tag_25009r	68.5	GWHAATB00000005	12928449	H	H	A	A	A	A	A	H	-	A	-	H	A	A	H	H	H	H	A	H	H	A	H	A	H	-	H	H	H	-	H	A	-	H	A	-	A	A	A	-	H	A	H	A
lg5	147	Tag_24962	69.9	GWHAATB00000005	12649260	-	H	A	A	A	A	A	A	H	A	A	H	A	A	A	H	H	H	A	H	H	-	H	A	-	A	-	H	H	H	H	A	H	H	-	H	A	A	A	A	-	A	H	A
lg5	148	Tag_24927	69.9	GWHAATB00000005	12505921	H	H	A	A	A	A	A	H	H	A	A	H	A	A	A	H	H	H	A	H	H	A	H	A	H	A	H	H	H	H	H	A	H	H	A	H	A	A	A	A	H	H	H	A
lg5	149	Tag_24889	70.4	GWHAATB00000005	12340150	H	H	A	A	A	A	A	H	H	H	A	H	A	A	A	H	H	H	A	H	H	A	H	A	H	A	H	H	H	H	H	A	H	H	A	H	A	A	A	A	H	H	H	A
lg5	150	Tag_24733	72.7	GWHAATB00000005	11756219	H	H	A	A	A	-	-	-	H	H	A	H	A	A	A	-	H	H	A	-	-	A	H	-	A	-	H	-	H	-	H	A	H	H	H	H	A	-	-	-	H	H	H	A
lg5	151	Tag_24850	72.7	GWHAATB00000005	12157554	-	H	A	A	A	A	A	H	H	H	A	H	A	A	A	H	H	-	A	H	A	A	H	A	H	A	H	H	H	H	H	A	H	H	H	H	A	-	A	A	H	H	H	A
lg5	152	Tag_24813	73.2	GWHAATB00000005	12037335	H	H	A	A	A	A	A	H	H	A	A	H	A	A	A	H	H	H	A	H	H	A	H	A	H	A	H	H	H	H	H	A	H	H	H	H	A	A	A	A	H	H	H	A
lg5	153	Tag_24832	73.2	GWHAATB00000005	12111729	H	H	A	A	A	A	A	H	H	A	A	H	A	A	A	H	H	H	A	H	H	A	H	A	H	A	H	H	H	H	H	A	H	H	H	H	A	A	A	A	H	H	H	A
lg5	154	Tag_24814	73.2	GWHAATB00000005	12037336	H	H	A	A	A	A	A	H	H	A	A	H	A	A	A	H	H	H	A	H	H	A	H	A	H	A	H	H	H	H	H	A	H	H	H	H	A	A	A	A	H	H	H	A
lg5	155	Tag_24796r	73.2	GWHAATB00000005	11996373	H	H	A	A	A	A	A	H	H	A	A	H	A	A	-	-	H	H	A	H	H	A	H	-	H	A	H	H	H	-	H	A	H	H	H	H	A	A	-	A	H	H	H	A
lg5	156	Tag_24765r	73.7	GWHAATB00000005	11939027	H	H	A	A	A	A	A	H	H	A	A	H	A	A	A	H	H	H	A	H	H	A	H	A	A	A	A	H	H	H	H	A	H	H	H	H	A	A	A	A	H	H	H	A
lg5	157	Tag_24761	73.8	GWHAATB00000005	11916989	H	H	A	A	A	A	A	H	H	A	A	H	A	A	A	H	H	H	A	H	H	A	H	A	A	A	H	H	H	A	H	A	H	H	H	H	A	A	A	A	H	H	H	A
lg5	158	Tag_24763	73.8	GWHAATB00000005	11917000	H	H	A	A	A	A	A	H	H	A	A	H	A	A	A	H	H	H	A	H	H	A	H	A	A	A	H	H	H	A	H	A	H	H	H	H	A	A	A	A	H	H	H	A
lg5	159	Tag_24709	74.6	GWHAATB00000005	11587008	H	-	A	A	A	A	A	H	-	A	A	H	A	A	-	H	H	-	A	H	H	A	H	A	A	A	H	H	-	-	H	A	H	H	H	A	-	A	A	-	H	A	H	A
lg5	160	Tag_24637r	76.3	GWHAATB00000005	11167143	H	H	A	A	A	A	A	H	H	A	A	H	A	A	H	H	H	H	A	H	H	A	H	A	A	A	H	H	H	H	H	A	H	H	H	H	A	A	A	A	H	A	H	A
lg5	161	Tag_24631r	76.3	GWHAATB00000005	11166764	H	H	A	A	A	A	A	H	H	A	A	H	A	A	A	H	H	H	A	H	H	A	H	A	A	A	H	H	H	H	H	A	H	H	H	H	A	A	A	A	H	A	H	A
lg5	162	Tag_24600r	76.9	GWHAATB00000005	11114455	H	H	A	A	A	A	A	H	-	A	A	H	A	A	A	H	H	H	A	H	-	A	-	A	-	-	H	H	H	H	H	A	H	H	H	H	-	A	A	A	H	A	H	A
lg5	163	Tag_24584	77.9	GWHAATB00000005	11040978	H	H	A	A	A	A	A	H	H	A	A	H	A	-	-	H	H	H	A	H	-	A	H	-	A	-	H	H	H	H	H	A	H	H	H	H	A	A	A	A	H	A	H	A
lg5	164	Tag_24586	78.4	GWHAATB00000005	11040982	H	H	A	A	A	A	H	H	H	A	A	H	A	-	-	H	H	H	A	H	-	-	H	-	A	-	-	H	H	H	H	A	H	H	H	H	A	A	A	A	H	A	H	A
lg5	165	Tag_24545	79.5	GWHAATB00000005	10875479	H	H	A	A	A	A	A	H	H	A	A	H	A	A	A	H	H	H	A	H	H	A	H	A	A	A	H	H	H	H	H	A	H	H	H	H	A	-	A	A	H	A	H	A
lg5	166	Tag_24517r	80.5	GWHAATB00000005	10753042	H	-	A	A	A	A	A	H	H	-	A	-	A	A	A	H	H	H	A	H	H	A	H	A	A	A	H	H	H	H	H	A	H	H	H	H	A	-	A	A	H	-	H	A
lg5	167	Tag_24477	80.5	GWHAATB00000005	10496474	H	-	A	-	A	A	A	H	H	A	A	H	-	A	A	H	H	H	A	H	-	A	H	A	A	A	H	-	H	H	H	A	H	H	H	H	-	-	A	A	H	A	H	A
lg5	168	Tag_24481r	80.5	GWHAATB00000005	10510592	-	H	A	A	A	A	A	H	H	A	A	H	A	A	A	H	H	H	A	H	H	A	H	H	A	A	H	H	H	H	H	A	H	H	H	H	A	A	A	A	H	A	H	A
lg5	169	Tag_24510	80.5	GWHAATB00000005	10716663	H	H	A	A	A	A	A	H	H	A	A	H	A	A	A	H	H	H	A	H	H	A	H	-	A	A	H	H	H	H	H	A	H	H	H	H	A	A	A	A	H	A	H	A
lg5	170	Tag_24507	80.5	GWHAATB00000005	10716638	H	H	A	A	A	A	A	H	H	A	A	H	A	A	A	H	H	H	A	H	H	A	H	-	A	A	-	H	H	H	H	A	H	H	H	H	A	A	A	A	H	A	H	A
lg5	171	Tag_24418r	81.2	GWHAATB00000005	10304307	A	H	A	A	A	A	A	H	H	A	A	H	A	A	A	H	A	H	A	H	H	-	H	A	A	A	H	H	H	H	H	A	H	H	H	H	A	A	A	A	H	A	H	H
lg5	172	Tag_24419r	81.2	GWHAATB00000005	10304467	H	H	A	A	A	A	A	H	H	A	A	H	A	A	A	H	A	H	A	H	H	-	H	A	A	A	H	H	H	H	H	A	H	H	H	H	A	A	A	A	H	A	H	H
lg5	173	Tag_24429	81.2	GWHAATB00000005	10325508	H	H	A	A	A	A	A	H	H	A	A	H	A	A	A	H	H	H	A	H	H	A	H	A	A	A	H	H	H	H	H	A	H	H	H	H	A	A	A	A	H	A	H	H
lg5	174	Tag_24384	81.8	GWHAATB00000005	10181050	H	H	A	A	A	A	A	H	H	A	A	H	A	A	A	H	H	H	A	H	H	-	H	A	A	A	-	H	H	H	H	A	H	-	H	H	A	A	A	A	H	H	H	H
lg5	175	Tag_24351r	82.8	GWHAATB00000005	10014202	H	H	H	A	A	A	A	H	H	A	A	H	A	A	A	H	H	H	H	H	H	A	H	A	A	A	H	H	H	H	H	A	H	H	H	H	A	A	A	A	H	A	H	H
lg5	176	Tag_24333	82.8	GWHAATB00000005	9921680	H	H	A	A	A	A	A	H	H	A	A	H	A	A	A	H	H	H	H	H	H	A	H	A	A	A	H	H	H	H	H	A	H	H	H	H	A	A	A	A	H	A	H	H
lg5	177	Tag_24348	82.8	GWHAATB00000005	9986638	H	H	A	A	A	A	A	H	H	A	A	H	A	A	A	H	H	H	H	H	H	A	H	A	A	A	H	H	H	H	H	A	H	H	H	H	A	A	A	A	H	A	H	H
lg5	178	Tag_24190	83.8	GWHAATB00000005	9412085	H	H	A	A	A	A	A	H	H	A	A	H	A	A	A	H	H	H	H	H	H	A	H	A	A	A	H	H	H	H	H	A	H	H	H	H	H	A	A	A	H	A	H	H
lg5	*178	Tag_24265r	83.8	GWHAATB00000005	9614530	H	H	A	A	A	A	A	H	H	A	A	H	A	A	A	H	H	H	H	H	H	A	H	A	A	A	H	H	H	H	H	A	H	H	H	H	H	A	A	A	H	A	H	H
lg5	*178	Tag_24266r	83.8	GWHAATB00000005	9614594	H	H	A	A	A	A	A	H	H	A	A	H	A	A	A	H	H	H	H	H	H	A	H	A	A	A	H	H	H	H	H	A	H	H	H	H	H	A	A	A	H	A	H	H
lg5	*178	Tag_24267r	83.8	GWHAATB00000005	9614604	H	H	A	A	A	A	A	H	H	A	A	H	A	A	A	H	H	H	H	H	H	A	H	A	A	A	H	H	H	H	H	A	H	H	H	H	H	A	A	A	H	A	H	H
lg5	179	Tag_24180	83.8	GWHAATB00000005	9384285	H	H	A	A	A	A	H	H	H	A	A	H	A	A	A	A	H	H	H	H	H	A	H	A	A	-	H	H	H	H	H	A	H	H	H	H	H	A	A	A	H	A	H	H
lg5	180	Tag_24079	85.8	GWHAATB00000005	9066238	-	H	A	A	A	A	A	H	H	A	A	H	A	A	A	H	H	H	H	H	H	A	H	A	A	A	H	H	H	H	H	A	A	H	H	H	H	A	A	A	H	A	H	-
lg5	181	Tag_24080	85.8	GWHAATB00000005	9066268	-	H	A	A	A	A	A	H	H	A	A	H	A	A	A	H	H	-	H	H	H	-	H	A	A	A	H	H	H	H	H	-	A	H	H	H	H	A	A	A	H	A	H	-
lg5	*181	Tag_24081	85.8	GWHAATB00000005	9066269	-	H	A	A	A	A	A	H	H	A	A	H	A	A	A	H	H	-	H	H	H	-	H	A	A	A	H	H	H	H	H	-	A	H	H	H	H	A	A	A	H	A	H	-
lg5	182	Tag_23967r	87.3	GWHAATB00000005	8527595	H	H	A	A	A	A	A	H	H	A	A	H	A	A	A	H	H	H	H	H	H	A	H	A	A	A	H	H	H	H	H	A	H	H	H	H	H	A	A	A	H	A	H	H
lg5	183	Tag_23949	87.8	GWHAATB00000005	8432577	H	H	A	A	A	A	A	H	H	A	A	H	A	A	A	H	H	H	H	H	H	A	H	A	A	A	H	H	H	H	H	A	H	H	H	H	H	A	A	A	H	A	H	H
lg5	184	Tag_23919r	87.8	GWHAATB00000005	8146362	-	H	A	A	A	A	A	H	H	A	-	H	A	A	-	H	H	H	H	H	H	H	-	A	A	A	-	H	H	-	H	A	-	H	H	H	H	A	-	A	H	A	H	H
lg5	*184	Tag_23917r	87.8	GWHAATB00000005	8146360	-	H	A	A	-	A	A	H	H	A	-	H	A	A	-	H	H	H	H	H	H	H	-	A	A	A	-	H	H	-	H	A	-	H	H	H	H	A	-	A	H	A	H	H
lg5	185	Tag_23920r	87.8	GWHAATB00000005	8146364	-	H	A	A	A	A	A	H	H	A	-	H	A	A	-	H	H	H	H	H	H	H	-	A	A	A	-	H	H	-	H	A	-	H	H	H	H	A	-	A	H	A	H	H
lg5	186	Tag_24053	87.8	GWHAATB00000005	9004412	H	H	A	A	A	-	A	A	H	H	A	A	A	A	A	H	H	H	H	H	-	A	-	H	-	A	-	H	H	H	H	A	H	H	H	H	H	A	A	A	-	A	H	H
lg5	187	Tag_23905r	88.3	GWHAATB00000005	8082062	H	H	A	A	A	A	A	H	H	A	A	H	A	A	A	H	H	H	H	H	H	A	H	A	A	A	-	H	H	H	H	A	-	H	H	H	H	A	A	A	A	A	H	H
lg5	188	Tag_23837r	88.7	GWHAATB00000005	7832163	H	H	A	-	A	A	A	H	H	A	-	-	A	A	A	-	-	A	H	-	H	A	H	A	A	A	H	H	H	H	H	A	H	H	H	-	H	A	A	A	-	A	H	H
lg5	189	Tag_23893r	88.8	GWHAATB00000005	8008511	H	H	A	A	A	A	A	-	H	A	A	H	A	A	-	H	H	H	H	H	H	A	H	A	-	A	H	H	H	H	H	-	-	H	H	A	H	A	A	A	H	A	H	H
lg5	190	Tag_23867r	88.8	GWHAATB00000005	7902223	-	H	A	A	A	A	A	H	H	A	A	H	A	A	A	H	H	H	H	H	H	A	H	A	A	A	H	H	H	H	H	A	H	H	H	A	H	A	A	A	H	A	H	H
lg5	*190	Tag_23868r	88.8	GWHAATB00000005	7902228	-	H	A	A	A	A	A	H	H	A	A	H	A	A	A	H	H	H	H	H	H	A	H	A	A	A	H	H	H	H	H	A	H	H	H	A	H	A	A	A	H	A	H	H
lg5	191	Tag_23850r	88.8	GWHAATB00000005	7850998	H	H	A	A	A	A	A	H	H	A	A	H	A	A	A	H	H	H	H	H	H	A	H	A	A	A	H	H	H	H	H	A	H	H	H	A	H	A	A	A	H	A	H	H
lg5	192	Tag_23818r	88.8	GWHAATB00000005	7819514	H	H	A	A	A	A	A	H	H	A	A	H	A	A	A	H	H	H	H	H	H	A	H	A	A	A	H	H	H	H	H	A	H	H	H	A	H	A	A	A	H	A	H	H
lg5	*192	Tag_23819r	88.8	GWHAATB00000005	7819523	H	H	A	A	A	A	A	H	H	A	A	H	A	A	A	H	H	H	H	H	H	A	H	A	A	A	H	H	H	H	H	A	H	H	H	A	H	A	A	A	H	A	H	H
lg5	*192	Tag_23820r	88.8	GWHAATB00000005	7819524	H	H	A	A	A	A	A	H	H	A	A	H	A	A	A	H	H	H	H	H	H	A	H	A	A	A	H	H	H	H	H	A	H	H	H	A	H	A	A	A	H	A	H	H
lg5	193	Tag_23774	89.3	GWHAATB00000005	7612459	H	-	A	A	-	A	A	H	H	A	A	H	A	A	A	-	H	-	H	H	H	-	H	A	A	A	H	H	A	H	-	A	H	H	H	A	-	A	-	-	H	A	-	H
lg5	194	Tag_23736	89.8	GWHAATB00000005	7384616	H	H	A	A	A	A	A	H	H	H	A	H	A	A	A	H	H	H	H	H	H	A	H	A	A	A	H	H	H	H	H	A	H	H	H	A	H	A	A	A	H	A	H	H
lg5	195	Tag_23759r	89.8	GWHAATB00000005	7425737	H	H	A	A	A	A	A	H	H	A	A	H	A	A	A	H	H	H	H	H	H	A	H	A	A	A	H	H	H	H	H	A	H	H	H	A	H	A	A	A	H	A	H	H
lg5	*195	Tag_23760r	89.8	GWHAATB00000005	7425755	H	H	A	A	A	A	A	H	H	A	A	H	A	A	A	H	H	H	H	H	H	A	H	A	A	A	H	H	H	H	H	A	H	H	H	A	H	A	A	A	H	A	H	H
lg5	*195	Tag_23755r	89.8	GWHAATB00000005	7425381	H	H	A	A	A	A	A	H	H	A	A	H	A	A	A	H	H	H	H	H	H	A	H	A	A	A	H	H	H	H	H	A	H	H	H	A	H	A	-	A	H	A	H	H
lg5	*195	Tag_23758r	89.8	GWHAATB00000005	7425700	H	H	A	A	A	A	A	H	H	A	A	H	A	A	A	H	H	H	H	H	H	A	H	A	A	A	H	H	H	H	H	A	H	H	H	A	H	A	-	A	H	A	H	H
lg5	*195	Tag_23761r	89.8	GWHAATB00000005	7425757	H	H	A	A	A	A	A	H	H	A	A	H	A	A	A	H	H	H	H	H	H	A	H	A	A	A	H	H	H	H	H	A	H	H	H	A	H	A	-	A	H	A	H	H
lg5	196	Tag_23718r	90.3	GWHAATB00000005	7337808	H	H	A	H	A	A	A	H	H	A	A	H	A	A	A	H	H	H	H	H	H	A	H	A	A	A	H	H	H	H	H	A	H	H	H	A	H	A	A	A	H	A	H	H
lg5	197	Tag_23500	90.8	GWHAATB00000005	6301072	H	H	A	H	A	A	A	H	H	H	A	H	A	-	A	H	H	H	H	-	H	A	H	A	-	-	H	H	H	H	H	A	H	-	H	A	H	A	A	A	-	A	-	H
lg5	198	Tag_23625r	90.8	GWHAATB00000005	6891247	H	-	A	H	-	A	A	H	H	A	A	H	-	A	A	H	H	H	H	H	H	A	H	A	-	-	H	A	H	H	H	A	H	H	-	A	H	A	H	A	H	A	H	H
lg5	199	Tag_23556	93.3	GWHAATB00000005	6653723	-	H	A	H	A	A	A	H	H	A	A	H	A	A	A	H	H	H	H	H	H	A	H	A	A	A	H	H	H	-	H	A	H	H	H	A	H	A	A	A	H	A	H	H
lg5	200	Tag_23517	93.3	GWHAATB00000005	6479849	H	H	A	H	A	A	A	H	H	A	A	H	A	A	A	H	H	H	H	H	H	A	H	-	A	A	H	H	H	H	H	A	H	H	H	A	H	A	A	A	H	A	H	H
lg5	201	Tag_23695r	93.3	GWHAATB00000005	7204795	H	H	A	H	A	A	A	H	H	A	A	H	A	A	A	H	H	H	H	H	H	A	H	A	A	A	H	H	H	H	H	A	H	H	H	A	H	A	A	A	H	A	H	H
lg5	202	Tag_23595	93.3	GWHAATB00000005	6711981	H	H	A	H	A	A	A	H	H	A	A	H	A	A	A	H	H	H	H	H	H	A	H	A	A	A	H	H	H	H	H	A	H	H	H	A	H	A	A	A	H	A	H	H
lg5	203	Tag_23602r	93.3	GWHAATB00000005	6714880	H	H	A	H	A	A	A	H	H	A	A	H	A	A	A	H	H	H	H	H	H	A	H	A	A	A	H	H	H	H	H	A	H	H	H	A	H	A	A	A	H	A	H	H
lg5	*203	Tag_23603r	93.3	GWHAATB00000005	6714900	H	H	A	H	A	A	A	H	H	A	A	H	A	A	A	H	H	H	H	H	H	A	H	A	A	A	H	H	H	H	H	A	H	H	-	A	H	A	A	A	H	A	H	H
lg5	*203	Tag_23631r	93.3	GWHAATB00000005	6901176	H	H	A	H	A	A	A	H	H	A	A	H	A	A	A	H	H	H	H	H	H	A	H	A	A	A	H	H	H	H	H	A	H	H	H	A	H	A	A	A	H	A	H	H
lg5	*203	Tag_23696	93.3	GWHAATB00000005	7206558	H	H	A	H	A	A	A	H	H	A	A	H	A	A	A	H	H	H	H	H	H	A	H	A	A	A	H	H	H	H	H	A	H	H	H	A	H	A	A	A	H	A	H	H
lg5	*203	Tag_23558	93.3	GWHAATB00000005	6668535	H	H	-	H	A	A	A	H	H	A	A	H	A	A	A	H	H	-	H	H	H	A	H	A	A	A	H	H	H	H	-	A	H	H	H	A	H	A	A	A	H	A	H	H
lg5	204	Tag_23593r	93.3	GWHAATB00000005	6710523	H	H	A	H	A	A	A	H	H	A	A	H	A	A	A	H	H	H	H	H	H	A	H	A	A	A	H	H	H	H	H	A	H	H	H	A	H	A	A	A	H	A	H	H
lg5	205	Tag_23604r	93.3	GWHAATB00000005	6714918	H	H	A	H	A	A	A	H	H	A	A	H	A	A	A	H	H	H	H	H	H	A	H	A	A	A	H	H	H	H	H	A	H	H	-	A	H	A	A	A	H	A	H	H
lg5	206	Tag_23367	93.8	GWHAATB00000005	5929830	H	H	A	H	A	A	A	H	H	A	A	H	A	A	A	H	H	H	H	H	H	A	H	A	A	A	H	H	H	H	H	A	H	H	H	A	H	A	A	A	H	A	H	H
lg5	207	Tag_23493r	93.8	GWHAATB00000005	6281185	H	H	A	H	A	A	A	H	H	A	A	H	A	A	A	H	H	H	H	H	H	A	H	A	A	A	H	H	H	H	H	A	H	H	H	A	H	A	A	A	H	A	H	H
lg5	*207	Tag_23496r	93.8	GWHAATB00000005	6281389	H	H	A	H	A	A	A	H	H	A	A	H	A	A	A	H	H	H	H	H	H	A	H	A	A	A	H	H	H	H	H	A	H	H	H	A	H	A	A	A	H	A	H	H
lg5	*207	Tag_23394r	93.8	GWHAATB00000005	6004230	H	H	A	H	A	A	A	H	H	A	A	H	A	A	A	H	H	H	H	H	H	A	H	A	A	A	H	H	H	H	H	A	H	H	H	A	H	A	A	A	H	A	H	H
lg5	*207	Tag_23396r	93.8	GWHAATB00000005	6004387	H	H	A	H	A	A	A	H	H	A	A	H	A	A	A	H	H	H	H	H	H	A	H	A	A	A	H	H	H	H	H	A	H	H	H	A	H	A	A	A	H	A	H	H
lg5	*207	Tag_23398r	93.8	GWHAATB00000005	6004479	H	H	A	H	A	A	A	H	H	A	A	H	A	A	A	H	H	H	H	H	H	A	H	A	A	A	H	H	H	H	H	A	H	H	H	A	H	A	A	A	H	A	H	H
lg5	208	Tag_23503	93.8	GWHAATB00000005	6301500	H	H	A	H	A	A	A	H	H	H	A	H	A	-	A	H	H	H	H	-	H	A	H	A	-	-	H	H	H	H	H	A	H	-	H	A	H	A	A	A	-	A	-	H
lg5	*208	Tag_23501	93.8	GWHAATB00000005	6301434	H	H	A	H	A	A	A	H	H	H	A	H	A	-	A	H	H	H	H	-	H	A	H	A	-	-	H	H	H	H	H	A	H	-	H	A	H	A	A	A	-	A	-	H
lg5	*208	Tag_23504	93.8	GWHAATB00000005	6301511	H	H	A	H	A	A	A	H	H	H	A	H	A	-	A	H	H	H	H	-	H	A	H	A	-	-	H	H	H	H	H	A	H	-	H	A	H	A	A	A	-	A	-	H
lg5	209	Tag_23215r	94.3	GWHAATB00000005	5236236	H	H	A	H	A	A	A	H	H	A	A	A	A	A	A	H	H	H	H	H	H	A	H	A	A	A	H	H	H	H	H	A	H	H	H	A	H	A	A	A	H	A	H	H
lg5	210	Tag_23274r	94.8	GWHAATB00000005	5452466	H	H	A	H	A	A	A	H	H	A	-	A	A	A	A	H	H	H	H	H	H	A	H	A	A	A	A	H	H	H	H	A	H	H	H	A	H	A	A	A	H	A	H	H
lg5	211	Tag_23200	94.8	GWHAATB00000005	5142042	H	H	A	H	A	A	A	H	H	A	A	A	A	A	A	H	H	H	H	H	H	A	H	A	A	A	H	H	H	H	H	A	H	H	H	A	H	A	A	A	H	A	H	H
lg5	*211	Tag_23285r	94.8	GWHAATB00000005	5511347	H	H	A	H	A	A	A	H	H	A	A	A	A	A	A	H	H	H	-	H	H	A	H	-	A	A	H	H	H	H	H	A	H	H	H	A	-	A	A	A	H	A	H	H
lg5	*211	Tag_23289r	94.8	GWHAATB00000005	5511439	H	H	A	H	A	A	A	H	H	A	A	A	A	A	A	H	H	H	-	H	H	A	H	-	A	A	H	H	H	H	H	A	H	H	H	A	-	A	A	A	H	A	H	H
lg5	212	Tag_23107	94.8	GWHAATB00000005	4983922	H	H	A	H	A	A	A	H	H	A	A	A	A	A	A	H	H	H	H	H	H	A	H	A	A	A	H	H	H	H	H	A	H	H	H	A	H	A	A	A	H	A	H	H
lg5	213	Tag_23224	95.3	GWHAATB00000005	5299100	H	H	-	H	-	A	A	H	H	A	A	A	-	A	A	H	H	H	H	H	H	A	H	A	A	A	H	H	H	-	H	A	H	H	H	A	H	A	-	A	H	A	H	H
lg5	214	Tag_23173r	95.3	GWHAATB00000005	5076606	H	H	A	H	A	-	A	-	H	A	A	-	A	A	A	H	H	H	-	H	H	A	H	-	A	A	H	H	H	H	-	A	-	H	H	A	H	A	A	A	H	-	H	H
lg5	215	Tag_23172r	95.3	GWHAATB00000005	5076538	H	H	A	H	A	-	A	-	H	A	A	A	A	A	A	H	H	H	-	H	H	A	H	-	A	A	H	H	A	H	-	A	-	H	H	A	H	A	A	A	H	-	H	H
lg5	216	Tag_23310	95.8	GWHAATB00000005	5616156	-	H	A	H	A	-	A	-	A	H	A	A	A	A	A	-	H	H	H	H	H	A	H	-	A	A	H	H	H	H	H	A	A	-	H	A	H	A	A	A	H	-	H	H
lg5	217	Tag_23314	97.6	GWHAATB00000005	5619956	-	H	A	H	A	-	A	H	H	A	A	A	A	A	A	H	H	H	H	H	H	A	H	-	A	-	H	H	H	H	H	A	H	H	H	A	H	A	A	A	H	-	H	H
lg5	218	Tag_23313	97.6	GWHAATB00000005	5619854	-	H	A	H	A	-	A	H	H	A	A	A	A	A	A	H	H	H	H	H	H	A	H	-	A	-	H	H	H	H	H	A	H	H	H	A	H	A	A	A	H	-	H	H
lg5	219	Tag_23174	99.7	GWHAATB00000005	5076809	H	H	A	H	A	A	A	H	H	A	A	A	A	A	A	H	H	H	H	H	-	A	H	A	A	A	H	H	H	H	H	A	H	H	H	A	H	A	A	A	H	A	H	-
lg5	220	Tag_23114	100.5	GWHAATB00000005	5012496	H	-	-	H	-	A	A	H	-	-	-	A	A	-	A	H	H	-	A	-	H	A	H	A	A	A	-	H	H	-	H	A	-	H	H	A	-	A	-	A	-	A	H	H
lg5	221	Tag_23115	100.5	GWHAATB00000005	5012499	H	-	-	H	-	A	A	H	-	-	-	A	A	-	A	H	H	-	A	-	H	A	H	A	A	A	-	H	H	-	H	A	-	H	H	A	-	A	-	A	H	A	H	H
lg5	222	Tag_23116	100.5	GWHAATB00000005	5012511	H	-	-	H	-	A	A	H	-	-	-	A	A	-	A	H	H	-	H	-	H	A	H	A	A	A	-	H	H	-	H	A	-	H	H	A	-	A	-	A	-	A	H	H
lg5	223	Tag_23161	101	GWHAATB00000005	5055279	H	H	A	H	A	A	A	H	H	A	A	A	A	H	A	H	H	H	H	H	H	A	H	A	A	A	-	H	H	H	H	A	H	H	H	A	H	A	A	A	H	A	H	H
lg5	224	Tag_22993	101.5	GWHAATB00000005	4450752	-	H	A	H	A	A	A	H	H	A	A	A	A	A	A	H	H	H	H	H	H	A	H	A	A	A	H	-	H	-	H	A	H	H	-	A	H	A	A	A	H	A	H	H
lg5	225	Tag_22959	102	GWHAATB00000005	4327165	H	H	A	H	A	A	A	H	H	A	A	A	A	A	A	H	H	H	H	H	H	A	H	A	A	A	H	H	H	H	H	H	H	H	H	A	H	A	A	A	H	A	H	H
lg5	226	Tag_22831r	102	GWHAATB00000005	3914731	H	H	A	H	A	A	A	H	H	A	A	A	A	A	A	H	H	H	H	H	H	A	H	A	A	A	H	H	H	H	H	A	H	H	H	A	H	A	A	A	H	A	H	H
lg5	*226	Tag_22832r	102	GWHAATB00000005	3914753	H	H	A	H	A	A	A	H	H	A	A	A	A	A	A	H	H	H	H	H	H	A	H	A	A	A	H	H	H	H	H	A	H	H	H	A	H	A	A	A	H	A	H	H
lg5	*226	Tag_22834r	102	GWHAATB00000005	3914949	H	H	A	H	A	A	A	H	H	A	A	A	A	A	A	H	H	H	H	H	H	A	H	A	A	A	H	H	H	H	H	A	H	H	H	A	H	A	A	A	H	A	H	H
lg5	*226	Tag_22923r	102	GWHAATB00000005	4264779	H	H	A	H	A	A	A	H	H	A	A	A	A	A	A	H	H	H	H	H	H	A	H	A	A	A	H	H	H	H	H	A	H	H	H	A	H	A	A	A	H	A	H	H
lg5	*226	Tag_22836r	102	GWHAATB00000005	3915890	H	H	A	H	A	A	A	H	H	A	A	A	A	A	A	H	H	H	H	H	H	A	H	A	A	A	H	H	H	H	H	A	H	H	H	A	H	-	A	A	H	A	H	H
lg5	227	Tag_22817r	102	GWHAATB00000005	3897960	H	H	A	H	A	A	A	H	H	A	A	A	A	A	A	H	H	H	H	H	H	A	H	A	A	A	H	H	H	H	H	A	H	H	H	A	H	A	A	A	H	A	H	H
lg5	*227	Tag_22818r	102	GWHAATB00000005	3898006	H	H	A	H	A	A	A	H	H	A	A	A	A	A	A	H	H	H	H	H	H	A	H	A	A	A	H	H	H	H	H	A	H	H	H	A	H	A	A	A	H	A	H	H
lg5	*227	Tag_22822r	102	GWHAATB00000005	3898198	H	H	A	H	A	A	A	H	H	A	A	A	A	A	A	H	H	H	H	H	H	A	H	A	A	A	H	H	H	H	H	A	H	H	H	A	H	A	A	A	H	A	H	H
lg5	228	Tag_22943r	102	GWHAATB00000005	4298665	H	H	A	H	A	A	A	H	H	A	A	A	A	A	A	A	H	H	H	H	H	A	H	A	A	A	H	H	H	H	H	A	H	H	H	A	H	A	A	A	H	A	H	H
lg5	*228	Tag_22944r	102	GWHAATB00000005	4298668	H	H	A	H	A	A	A	H	H	A	A	A	A	A	A	A	H	H	H	H	H	A	H	A	A	A	H	H	H	H	H	A	H	H	H	A	H	A	A	A	H	A	H	H
lg5	229	Tag_22852r	102	GWHAATB00000005	4050438	H	A	A	H	A	A	A	H	H	A	A	A	A	A	A	H	H	H	H	H	H	A	H	A	A	A	H	H	H	H	H	A	H	H	H	A	H	A	A	A	H	A	H	H
lg5	230	Tag_22767	103	GWHAATB00000005	3705534	H	-	A	H	A	A	A	H	-	A	-	A	A	-	A	-	-	H	-	H	H	A	H	A	A	-	-	-	-	H	H	-	H	H	H	A	H	-	-	-	-	A	H	H
lg5	231	Tag_22777	103	GWHAATB00000005	3725121	H	H	A	H	A	A	A	H	H	A	A	A	A	A	A	H	H	H	H	H	A	A	H	A	A	A	H	H	H	H	H	A	A	H	H	A	H	A	A	A	H	A	H	H
lg5	232	Tag_22763r	103	GWHAATB00000005	3689236	H	H	-	H	A	A	A	H	H	A	A	A	A	A	A	H	H	H	H	H	H	A	H	A	A	A	H	H	H	H	H	A	H	H	H	A	H	A	A	A	H	A	H	H
lg5	233	Tag_252068	103.5	GWHAATB00052647	22757	H	H	A	H	A	A	A	H	H	A	A	A	A	A	A	-	H	H	H	H	H	A	H	A	A	A	H	H	H	H	H	A	H	H	H	A	H	A	A	A	H	A	H	H
lg5	234	Tag_252069	103.5	GWHAATB00052647	22799	H	H	A	H	A	A	A	H	H	A	A	A	A	A	A	H	H	H	H	H	H	A	H	A	A	A	H	H	H	H	H	A	H	H	H	A	H	A	A	A	H	A	H	H
lg5	235	Tag_22241r	103.5	GWHAATB00000005	1860462	H	H	A	H	A	-	A	-	H	A	A	A	A	A	A	H	H	H	H	-	H	A	H	-	-	A	H	H	H	H	H	A	H	H	H	A	-	A	A	A	H	A	-	-
lg5	236	Tag_22330	103.5	GWHAATB00000005	2142019	A	-	A	H	A	A	A	H	H	A	A	A	A	A	-	H	H	-	H	A	H	A	H	-	A	A	-	H	H	H	-	A	-	H	-	A	H	-	A	-	H	A	H	H
lg5	237	Tag_22494r	103.5	GWHAATB00000005	2625456	-	H	A	H	A	A	A	H	H	A	A	A	A	A	A	H	H	H	H	H	H	A	H	A	A	A	A	H	H	H	H	A	H	H	H	A	H	A	A	A	H	A	H	H
lg5	238	Tag_22495r	103.5	GWHAATB00000005	2625487	-	H	A	H	A	A	A	H	H	A	A	A	A	A	A	H	H	H	H	H	H	A	H	H	A	A	A	H	H	H	H	A	H	H	H	A	H	A	A	A	H	A	H	H
lg5	239	Tag_22673r	104.8	GWHAATB00000005	3161115	H	H	A	H	A	A	A	H	H	-	H	A	A	A	A	H	H	H	H	H	-	A	H	H	A	A	H	H	H	H	H	A	H	A	H	A	H	A	A	A	H	A	H	H
lg5	240	Tag_22677r	105.3	GWHAATB00000005	3161209	H	H	A	H	A	A	A	H	H	-	A	A	A	A	A	H	H	H	H	H	-	A	H	A	A	A	H	H	H	H	H	A	H	H	H	A	H	A	A	A	H	A	H	H
lg5	241	Tag_22044r	105.5	GWHAATB00000005	1130070	H	H	A	A	A	A	A	H	H	A	A	A	A	A	A	H	H	H	H	H	H	A	H	A	A	A	H	H	H	H	H	A	H	H	H	A	H	A	A	A	H	A	H	H
lg5	242	Tag_22285r	105.5	GWHAATB00000005	1981815	H	H	A	H	A	A	A	H	H	A	A	A	A	A	A	H	H	H	H	H	H	A	H	A	A	A	H	H	H	H	H	A	H	H	H	A	H	A	A	A	H	A	H	H
lg5	243	Tag_22416r	105.5	GWHAATB00000005	2490293	H	H	A	H	A	A	A	H	H	A	A	A	A	A	A	H	H	H	H	H	H	A	H	A	A	A	H	-	H	H	H	A	H	H	H	A	H	A	A	A	H	A	H	H
lg5	244	Tag_22118	105.5	GWHAATB00000005	1266745	H	H	A	H	A	A	A	H	H	A	-	A	A	A	A	-	H	H	-	H	H	A	H	A	A	A	H	-	H	-	H	A	H	H	-	A	H	-	A	A	-	A	H	H
lg5	245	Tag_21963r	106	GWHAATB00000005	786097	H	H	A	H	A	A	A	H	H	A	A	A	A	A	A	H	H	H	H	H	H	A	H	A	A	A	H	H	H	H	H	A	H	H	H	A	H	A	A	A	H	A	H	H
lg5	246	Tag_251748	106.5	GWHAATB00051806	52304	H	H	A	H	A	A	A	H	H	A	-	A	A	A	A	H	H	H	H	H	H	A	H	A	-	-	H	H	H	H	H	A	H	H	H	-	H	A	A	-	H	-	H	A
lg5	247	Tag_251745	106.5	GWHAATB00051806	51961	H	H	A	H	A	A	A	H	H	A	-	A	A	A	A	H	H	H	H	H	H	A	H	A	-	-	H	H	H	H	H	A	H	H	H	-	H	A	A	-	H	-	H	A
lg5	248	Tag_251746	106.5	GWHAATB00051806	52003	H	H	A	H	A	A	A	H	H	A	-	A	A	A	A	H	H	H	H	H	H	A	H	A	-	-	H	H	H	H	H	A	H	H	H	-	H	A	A	-	H	-	H	A
lg5	249	Tag_250967	107.5	GWHAATB00050160	40200	H	H	A	H	A	A	A	H	H	-	-	-	-	-	A	-	-	-	H	H	H	A	H	A	A	-	H	H	-	-	-	A	-	-	H	A	-	-	A	A	H	-	H	H
lg5	*249	Tag_250969	107.5	GWHAATB00050160	40667	H	H	A	H	A	A	A	H	H	-	-	-	-	-	A	-	-	-	H	H	H	A	H	A	A	-	H	H	-	-	-	A	-	-	H	A	-	-	A	A	H	-	H	H
lg5	250	Tag_22075	107.5	GWHAATB00000005	1204930	H	H	A	H	A	A	A	H	H	A	H	A	A	A	A	H	H	H	H	H	H	A	H	A	A	A	H	H	H	H	H	A	H	H	H	A	H	A	A	A	H	A	H	H
lg5	251	Tag_253859r	107.5	GWHAATB00060626	2456	H	-	A	H	-	A	A	H	H	A	-	A	A	A	A	H	H	H	H	H	H	A	H	A	-	H	H	H	-	H	H	A	-	H	H	A	H	A	A	A	H	A	H	H
lg5	252	Tag_22172	107.5	GWHAATB00000005	1536844	H	H	A	-	-	A	A	H	H	-	-	A	A	A	A	H	H	H	H	-	-	A	H	A	A	-	H	H	H	A	H	A	H	H	H	A	H	A	-	-	A	A	H	H
lg5	253	Tag_253864r	107.5	GWHAATB00060626	8490	-	H	A	H	A	A	A	-	H	A	A	A	A	-	A	H	H	H	H	H	H	-	A	A	A	-	H	-	-	H	H	A	H	-	H	A	H	A	A	A	H	A	H	-
lg5	254	Tag_250963	107.5	GWHAATB00050160	27843	H	H	A	H	A	A	A	H	H	A	-	A	A	A	A	H	H	H	H	H	H	A	H	A	A	A	H	H	H	H	H	A	H	H	H	A	H	A	A	A	H	H	H	H
lg5	*254	Tag_250958	107.5	GWHAATB00050160	27768	H	H	A	H	A	A	A	H	H	A	-	A	A	A	A	H	H	H	H	H	H	A	H	A	A	A	H	H	H	H	H	A	H	H	H	A	H	A	A	A	H	H	H	H
lg5	255	Tag_250959	107.5	GWHAATB00050160	27769	H	H	A	H	A	A	A	H	H	A	-	A	A	A	A	H	H	H	H	H	H	A	H	A	A	A	H	H	H	H	H	A	H	H	H	A	H	A	A	A	H	H	H	H
lg5	256	Tag_21900	107.5	GWHAATB00000005	366420	H	H	A	H	A	H	A	-	H	A	A	-	A	A	A	H	H	H	H	H	-	A	H	A	-	A	H	H	H	H	H	H	H	H	H	A	-	A	A	A	H	A	H	H
lg5	257	Tag_22098r	107.5	GWHAATB00000005	1252928	-	H	A	H	A	A	A	H	H	A	A	A	A	A	A	H	H	H	H	H	H	A	H	A	A	A	H	H	-	H	H	-	H	H	-	A	H	-	-	-	H	A	H	H
lg5	258	Tag_255473r	107.5	GWHAATB00077980	1362	H	H	A	H	A	A	A	H	H	A	A	A	A	A	A	H	H	H	H	H	H	A	H	A	A	A	H	H	H	H	H	A	H	H	H	A	H	A	A	A	H	A	H	H
lg5	259	Tag_21951r	107.5	GWHAATB00000005	722865	H	H	A	H	A	A	A	H	H	A	A	A	A	A	A	H	H	H	H	H	H	A	H	A	A	A	H	H	H	H	H	A	H	H	H	A	H	A	A	A	H	A	H	H
lg5	*259	Tag_21952r	107.5	GWHAATB00000005	722951	H	H	A	H	A	A	A	H	H	A	A	A	A	A	A	H	H	H	H	H	H	A	H	A	A	A	H	H	H	H	H	A	H	H	H	A	H	A	A	A	H	A	H	H
lg5	*259	Tag_21953r	107.5	GWHAATB00000005	722962	H	H	A	H	A	A	A	H	H	A	A	A	A	A	A	H	H	H	H	H	H	A	H	A	A	A	H	H	H	H	H	A	H	H	H	A	H	A	A	A	H	A	H	H
lg5	260	Tag_22561	107.5	GWHAATB00000005	2795040	H	H	A	H	A	A	A	H	-	A	A	A	A	A	A	H	H	H	H	H	H	A	H	A	A	-	H	H	H	H	H	A	H	H	H	A	H	A	A	A	H	A	H	H
lg5	261	Tag_22562	107.5	GWHAATB00000005	2795064	H	H	A	H	A	A	A	H	-	A	A	A	A	A	A	H	H	H	H	H	H	A	H	A	A	A	H	H	H	H	H	A	H	H	H	A	H	A	A	A	H	A	H	H
lg5	262	Tag_252589r	107.5	GWHAATB00054195	4906	H	H	A	H	A	A	A	H	H	A	-	-	A	A	-	H	H	H	H	H	H	A	H	A	A	A	-	H	-	-	H	A	H	H	H	A	H	A	A	A	H	A	H	H
lg5	263	Tag_252447r	107.5	GWHAATB00053543	9030	H	H	A	H	A	A	A	H	H	A	A	A	-	A	A	H	H	H	H	H	H	A	H	A	A	A	H	H	H	H	H	A	H	H	H	A	H	A	A	A	H	A	H	H
lg5	*263	Tag_252448r	107.5	GWHAATB00053543	9065	H	H	A	H	A	A	A	H	H	A	A	A	-	A	A	H	H	H	H	H	H	A	H	A	A	A	H	H	H	H	H	A	H	H	H	A	H	A	A	A	H	A	H	H
lg5	264	Tag_21954r	107.5	GWHAATB00000005	737176	H	H	A	H	A	A	A	H	H	A	A	A	A	A	A	H	H	H	H	H	H	A	H	A	A	A	H	H	H	H	H	A	H	H	H	A	H	A	A	A	H	A	H	H
lg5	*264	Tag_22428	107.5	GWHAATB00000005	2491523	H	H	A	H	A	A	A	H	H	A	A	A	A	A	A	H	H	H	H	H	H	A	H	A	A	A	H	H	H	H	H	A	H	H	H	A	H	A	A	A	H	A	H	H
lg5	*264	Tag_22446	107.5	GWHAATB00000005	2513150	H	H	A	H	A	A	A	H	H	A	A	A	A	A	A	H	H	H	H	H	H	A	H	A	A	A	H	H	H	H	H	A	H	H	H	A	H	A	A	A	H	A	H	H
lg5	*264	Tag_22448	107.5	GWHAATB00000005	2513206	H	H	A	H	A	A	A	H	H	A	A	A	A	A	A	H	H	H	H	H	H	A	H	A	A	A	H	H	H	H	H	A	H	H	H	A	H	A	A	A	H	A	H	H
lg5	*264	Tag_22029	107.5	GWHAATB00000005	1068743	H	H	A	H	A	A	A	H	H	A	A	A	A	A	A	H	H	H	H	H	H	A	H	A	A	A	H	H	H	H	H	A	H	H	H	A	H	A	A	A	H	A	H	H
lg5	265	Tag_22694	107.5	GWHAATB00000005	3299906	H	H	A	H	A	A	A	H	H	A	A	A	A	A	A	H	H	H	H	H	H	A	H	A	A	-	H	H	H	H	H	A	H	H	H	A	H	A	A	A	H	A	H	H
lg5	266	Tag_250198r	107.5	GWHAATB00042520	4462	H	H	A	H	A	A	A	H	H	A	A	A	H	A	A	H	H	H	H	H	H	A	H	A	A	A	H	H	H	H	H	A	H	H	H	A	H	A	A	H	H	A	H	H
lg5	267	Tag_250197r	107.5	GWHAATB00042520	4102	H	H	A	H	A	A	A	H	H	A	A	A	A	A	A	H	H	H	H	H	H	A	H	A	A	A	H	H	H	H	H	A	H	H	H	A	H	A	A	H	H	A	H	H
lg5	268	Tag_22109	107.5	GWHAATB00000005	1257333	H	-	-	H	A	A	A	H	H	A	-	A	-	-	A	H	-	H	H	H	H	A	H	A	A	A	H	H	H	-	H	-	-	H	H	-	-	-	-	-	H	A	H	H
lg5	*268	Tag_22108	107.5	GWHAATB00000005	1257295	H	-	-	H	A	A	A	H	H	A	-	A	-	-	A	H	-	H	H	H	H	A	H	A	A	A	H	H	H	-	H	-	-	H	H	-	-	-	-	-	H	A	H	H
lg5	269	Tag_22509r	107.5	GWHAATB00000005	2687281	H	-	A	H	A	A	A	H	H	A	A	A	A	A	A	H	H	H	-	H	H	A	H	A	A	A	H	H	H	-	-	A	H	H	H	A	H	A	H	A	H	A	-	H
lg5	270	Tag_22702	108.5	GWHAATB00000005	3466105	-	H	A	H	A	A	A	H	H	A	A	A	A	A	A	H	H	H	H	H	H	A	H	A	A	A	H	H	-	H	H	A	H	H	H	A	H	A	A	A	H	A	H	H
lg5	271	Tag_22697	108.5	GWHAATB00000005	3466031	-	H	A	H	A	A	A	H	H	A	A	A	A	A	A	H	H	H	H	H	H	A	H	A	A	A	H	H	-	H	H	A	H	H	H	A	H	A	A	A	H	A	H	H
lg5	*271	Tag_22700	108.5	GWHAATB00000005	3466098	-	H	A	H	A	A	A	H	H	A	A	A	A	A	A	H	H	H	H	H	H	A	H	A	A	A	H	H	-	H	H	A	H	H	H	A	H	A	A	A	H	A	H	H
lg5	*271	Tag_22701	108.5	GWHAATB00000005	3466101	-	H	A	H	A	A	A	H	H	A	A	A	A	A	A	H	H	H	H	H	H	A	H	A	A	A	H	H	-	H	H	A	H	H	H	A	H	A	A	A	H	A	H	H
lg5	*271	Tag_22704	108.5	GWHAATB00000005	3466187	-	H	A	H	A	A	A	H	H	A	A	A	A	A	A	H	H	H	H	H	H	A	H	A	A	A	H	H	-	H	H	A	H	H	H	A	H	A	A	A	H	A	H	H
lg5	*271	Tag_22705	108.5	GWHAATB00000005	3466242	-	H	A	H	A	A	A	H	H	A	A	A	A	A	A	H	H	H	H	H	H	A	H	A	A	A	H	H	-	H	H	A	H	H	H	A	H	A	A	A	H	A	H	H
lg5	*271	Tag_22706	108.5	GWHAATB00000005	3466283	-	H	A	H	A	A	A	H	H	A	A	A	A	A	A	H	H	H	H	H	H	A	H	A	A	A	H	H	-	H	H	A	H	H	H	A	H	A	A	A	H	A	H	H
lg5	272	Tag_22698	108.5	GWHAATB00000005	3466051	-	H	A	H	A	A	A	H	H	A	A	A	A	A	A	H	H	H	H	H	H	A	H	A	A	A	H	H	-	H	H	A	H	H	H	A	H	A	A	A	H	A	H	H
lg5	273	Tag_22703	108.5	GWHAATB00000005	3466116	-	H	A	H	A	A	A	H	H	A	A	A	A	A	A	H	H	H	H	H	H	A	H	A	A	A	H	H	-	H	H	A	H	H	H	A	H	A	A	A	H	A	H	H
lg5	274	Tag_22607	109.9	GWHAATB00000005	2874895	H	H	A	H	A	A	A	H	H	A	A	A	A	A	A	H	H	H	H	H	H	A	H	A	A	A	H	H	H	H	H	A	H	H	H	A	-	A	A	A	H	A	H	H
lg5	275	Tag_22069r	110.5	GWHAATB00000005	1171856	H	H	A	H	A	A	A	H	-	A	A	A	A	A	A	-	H	-	H	H	H	A	H	A	A	A	H	H	H	H	H	A	H	H	H	A	H	-	A	-	H	A	H	H
lg5	276	Tag_22387r	113.2	GWHAATB00000005	2395356	H	H	-	H	A	A	A	H	H	-	H	-	A	-	-	H	H	-	-	H	H	A	H	A	A	H	H	H	-	H	H	A	H	H	H	-	H	A	A	H	H	A	H	A
lg6	1	Tag_257275	0	GWHAATB00130189	239905	A	A	-	A	A	H	A	-	A	-	H	A	A	-	H	A	-	H	H	A	A	H	-	A	H	H	A	A	-	A	A	A	A	H	A	-	A	A	-	H	A	H	A	A
lg6	2	Tag_255457	0	GWHAATB00077827	1025	A	A	H	A	A	H	A	H	A	H	H	H	A	A	H	A	H	H	H	A	A	H	H	A	H	H	A	A	-	-	A	A	A	H	A	H	A	H	-	-	A	H	A	H
lg6	3	Tag_28585	0	GWHAATB00000006	1385006	A	A	H	A	A	H	A	H	A	H	H	H	A	H	H	A	H	H	H	A	A	H	H	A	H	H	A	A	H	A	A	A	A	H	A	H	A	H	H	H	A	H	A	H
lg6	4	Tag_28524	0	GWHAATB00000006	982325	-	A	H	A	A	H	A	H	A	H	H	H	A	A	-	A	H	H	H	A	A	-	-	-	H	-	A	A	H	A	A	A	A	H	A	H	A	H	H	H	A	H	A	H
lg6	5	Tag_252982	0	GWHAATB00056120	22494	A	A	H	A	A	H	A	H	A	H	H	H	A	H	H	A	H	H	H	A	A	H	H	A	H	H	A	A	H	A	A	A	A	H	A	H	A	H	H	H	A	H	A	H
lg6	6	Tag_28613	0	GWHAATB00000006	1457603	A	A	H	A	A	H	A	H	A	H	H	H	A	H	H	A	H	H	H	A	A	H	-	A	H	H	A	A	H	A	A	A	A	H	A	H	A	H	H	H	A	H	A	H
lg6	7	Tag_28609	0	GWHAATB00000006	1453709	A	A	H	A	A	H	A	H	A	H	H	H	A	H	H	A	A	H	H	A	A	H	H	A	H	H	A	A	H	A	A	A	A	H	A	H	-	H	H	H	A	H	A	H
lg6	*7	Tag_28610	0	GWHAATB00000006	1453710	A	A	H	A	A	H	A	H	A	H	H	H	A	H	H	A	A	H	H	A	A	H	H	A	H	H	A	A	H	A	A	A	A	H	A	H	-	H	H	H	A	H	A	H
lg6	8	Tag_28611	0	GWHAATB00000006	1453711	A	A	H	A	A	H	A	H	A	H	H	H	A	H	H	A	A	H	H	A	A	H	H	A	H	H	A	A	H	A	A	A	A	H	A	H	-	H	H	H	A	H	A	H
lg6	9	Tag_28693	0	GWHAATB00000006	1795813	A	A	H	A	A	H	A	-	A	H	H	H	A	H	H	H	H	H	H	A	-	H	-	A	H	H	A	A	H	A	A	A	A	H	A	H	-	H	H	H	A	H	A	H
lg6	10	Tag_28475	0	GWHAATB00000006	731481	A	A	H	A	A	H	A	H	H	H	H	H	A	-	-	H	H	H	H	A	A	H	H	A	H	-	A	A	H	A	A	A	A	H	A	H	A	H	H	H	A	H	A	H
lg6	*10	Tag_28476	0	GWHAATB00000006	731483	A	A	H	A	A	H	A	H	H	H	H	H	A	-	-	H	H	H	H	A	A	H	H	A	H	-	A	A	H	A	A	A	A	H	A	H	A	H	H	H	A	H	A	H
lg6	*10	Tag_28477	0	GWHAATB00000006	731496	A	A	H	A	A	H	A	H	H	H	H	H	A	-	-	H	H	H	H	A	A	H	H	A	H	-	A	A	H	A	-	-	A	H	A	H	A	H	H	H	A	H	A	H
lg6	11	Tag_28471	0	GWHAATB00000006	731118	A	A	H	A	A	H	A	H	H	H	H	H	A	-	-	A	H	H	H	A	A	H	H	A	H	-	A	A	H	A	A	-	A	H	A	H	A	H	H	H	A	H	A	H
lg6	12	Tag_251899	0	GWHAATB00052172	21998	A	A	H	A	A	H	A	H	A	H	H	H	A	H	A	A	H	H	H	A	A	-	H	A	-	H	A	A	H	A	A	A	A	H	A	A	A	H	H	H	A	H	A	H
lg6	13	Tag_28561	0	GWHAATB00000006	1140502	A	A	H	A	A	H	A	H	A	H	H	H	A	H	H	-	H	H	-	A	A	H	H	A	H	H	A	A	H	A	A	A	A	H	A	H	A	H	H	H	A	H	A	H
lg6	14	Tag_250374	0	GWHAATB00047161	7084	A	A	H	A	A	H	A	H	A	H	H	H	A	H	H	A	H	H	-	A	A	-	H	A	H	H	A	A	H	A	A	A	A	H	A	H	A	H	H	H	A	H	A	H
lg6	15	Tag_28377	0	GWHAATB00000006	275267	A	A	H	A	A	H	A	H	A	H	-	H	A	H	H	A	H	H	H	-	A	H	H	A	H	H	-	A	H	A	A	A	A	H	-	-	A	-	H	H	A	H	A	H
lg6	16	Tag_251429	0	GWHAATB00051024	721	A	A	H	A	A	H	A	H	A	H	H	H	A	H	H	A	H	H	H	A	A	H	H	A	H	H	A	A	H	A	A	A	A	H	A	H	A	H	H	H	A	H	A	H
lg6	*16	Tag_251430	0	GWHAATB00051024	722	A	A	H	A	A	H	A	H	A	H	H	H	A	H	H	A	H	H	H	A	A	H	H	A	H	H	A	A	H	A	A	A	A	H	A	H	A	H	H	H	A	H	A	H
lg6	17	Tag_28338	0	GWHAATB00000006	70100	A	A	H	A	A	H	A	H	A	H	H	H	A	H	H	A	H	H	H	A	A	H	H	A	H	H	A	A	H	A	A	A	A	H	A	H	A	H	H	H	A	H	A	H
lg6	18	Tag_28600	0	GWHAATB00000006	1443252	A	A	H	A	A	H	A	H	A	H	H	H	A	H	H	A	H	H	H	A	A	H	H	A	H	H	H	A	H	A	A	A	A	H	A	H	A	H	H	H	A	H	A	H
lg6	19	Tag_254066	0	GWHAATB00062200	8182	A	-	H	A	A	H	A	H	A	H	H	H	A	H	H	A	H	H	H	A	A	H	H	A	H	H	A	A	H	A	A	A	A	H	A	H	A	H	-	H	A	H	A	H
lg6	20	Tag_28570	0	GWHAATB00000006	1241044	A	A	H	A	A	H	A	H	A	H	H	H	A	-	H	A	H	H	H	A	A	H	H	-	H	H	A	A	H	A	A	A	-	H	A	-	A	H	H	H	A	H	A	H
lg6	21	Tag_28647	0	GWHAATB00000006	1633053	A	A	H	A	A	H	A	H	A	H	H	H	A	H	H	A	H	H	H	A	A	H	H	A	H	H	A	A	H	A	A	A	A	H	A	H	A	H	H	H	A	H	A	H
lg6	*21	Tag_28392	0	GWHAATB00000006	438693	A	A	H	A	A	H	A	H	A	H	H	H	A	H	H	A	H	H	H	A	A	H	H	A	H	H	A	A	H	A	A	A	A	H	A	H	A	H	H	H	A	H	A	H
lg6	*21	Tag_28589	0	GWHAATB00000006	1386313	A	A	H	A	A	H	A	H	A	H	H	H	A	H	H	A	H	H	H	A	A	H	H	A	H	H	A	A	H	A	A	A	A	H	A	H	A	H	H	H	A	H	A	H
lg6	*21	Tag_28438	0	GWHAATB00000006	601377	A	A	H	A	A	H	A	H	A	H	H	H	A	H	H	A	H	H	H	A	A	H	H	A	H	H	A	A	H	A	A	A	A	H	A	H	A	H	H	H	A	H	A	H
lg6	22	Tag_28500	0	GWHAATB00000006	803228	A	A	H	A	A	H	A	H	A	-	H	H	A	H	H	A	H	-	-	A	A	H	H	A	H	H	A	A	H	A	A	A	A	H	A	H	A	H	H	H	A	H	A	H
lg6	23	Tag_254061	0	GWHAATB00062200	4616	A	A	H	A	A	H	A	H	A	H	H	H	A	H	H	A	H	H	-	A	A	H	H	A	H	H	A	A	H	A	A	A	A	H	A	H	A	H	H	H	A	H	A	H
lg6	24	Tag_254065	0	GWHAATB00062200	4887	A	A	H	A	A	H	A	H	A	H	H	H	A	H	H	A	H	H	-	A	A	H	H	A	H	H	A	A	H	A	A	A	A	H	A	H	A	H	H	H	A	H	A	H
lg6	25	Tag_28749	0.5	GWHAATB00000006	2026521	-	A	H	A	A	H	A	H	A	H	H	H	A	H	H	A	H	H	H	A	A	H	-	A	H	H	A	-	-	A	A	A	A	H	A	H	A	H	H	H	A	H	A	H
lg6	26	Tag_28533	0.5	GWHAATB00000006	982696	-	A	H	A	A	H	A	H	-	-	H	H	A	H	H	A	H	H	H	A	A	-	H	-	H	H	A	A	H	A	A	A	A	H	A	H	A	H	H	H	A	H	-	H
lg6	*26	Tag_28530	0.5	GWHAATB00000006	982688	-	A	H	A	A	H	A	H	-	-	H	H	A	H	H	A	-	H	H	A	A	-	H	-	H	H	A	A	H	A	A	A	A	H	A	H	A	H	H	H	A	H	-	H
lg6	*26	Tag_28540	0.5	GWHAATB00000006	982875	-	A	H	A	A	H	A	H	-	-	H	H	A	H	H	A	H	H	H	A	A	-	H	-	H	H	A	A	H	A	A	A	A	H	A	H	A	H	-	H	A	H	-	H
lg6	*26	Tag_28539	0.5	GWHAATB00000006	982849	-	A	H	A	A	H	A	H	-	-	H	H	A	H	H	A	H	H	H	A	A	-	H	-	H	H	A	A	H	A	A	A	A	H	A	H	A	H	-	H	A	H	-	H
lg6	27	Tag_28703	0.5	GWHAATB00000006	1909829	A	A	H	A	A	H	A	H	A	H	H	H	A	H	H	A	H	H	H	A	A	H	H	A	H	H	A	A	H	A	A	A	A	H	A	H	A	H	H	H	A	H	A	H
lg6	*27	Tag_28712	0.5	GWHAATB00000006	1912640	A	A	H	A	A	H	A	H	A	H	H	H	A	H	H	A	H	H	H	A	A	H	H	A	H	H	A	A	H	A	A	A	A	H	A	H	A	H	H	H	A	H	A	H
lg6	28	Tag_28988	1	GWHAATB00000006	3557592	A	A	H	A	A	H	A	H	A	H	H	H	A	H	H	A	H	H	H	A	A	H	H	A	H	H	A	A	H	A	A	A	A	H	A	H	A	H	A	H	A	H	A	H
lg6	*28	Tag_29022	1	GWHAATB00000006	3690751	A	A	H	A	A	H	A	H	A	H	H	H	A	H	H	A	H	H	H	A	A	H	H	A	H	H	A	A	H	A	A	A	A	H	A	H	A	H	A	H	A	H	A	H
lg6	29	Tag_29023	1	GWHAATB00000006	3690756	A	A	H	A	A	H	A	H	A	H	H	H	A	H	H	A	H	H	H	A	A	H	H	A	H	H	A	A	H	H	A	A	A	H	A	H	A	H	A	H	A	H	A	H
lg6	30	Tag_29026	1	GWHAATB00000006	3690781	A	A	H	A	A	H	A	H	A	H	H	H	H	H	H	A	H	H	H	A	A	H	H	A	H	H	A	A	H	A	A	A	A	H	A	H	A	H	A	H	A	H	A	H
lg6	31	Tag_29000	1	GWHAATB00000006	3622343	A	A	H	A	A	H	A	H	A	H	H	H	A	H	H	A	H	H	H	A	A	H	H	A	H	H	A	A	H	A	A	A	A	H	A	H	A	H	A	H	A	H	A	H
lg6	32	Tag_28930	1	GWHAATB00000006	3152877	-	A	H	A	A	H	A	H	A	H	H	H	A	-	H	A	-	H	H	A	A	H	H	-	-	H	A	A	H	A	-	A	A	H	A	H	A	H	A	H	A	H	A	H
lg6	33	Tag_28764	1.6	GWHAATB00000006	2080841	H	A	H	A	A	H	A	H	A	H	H	H	A	H	H	A	H	H	H	A	A	H	H	A	H	H	A	A	H	A	A	A	A	H	A	H	A	H	A	H	A	H	A	H
lg6	*33	Tag_28765	1.6	GWHAATB00000006	2080912	H	A	H	A	A	H	A	H	A	H	H	H	A	H	H	A	H	H	H	A	A	H	H	A	H	H	A	A	H	A	A	A	A	H	A	H	A	H	A	H	A	H	A	H
lg6	34	Tag_28993	1.7	GWHAATB00000006	3604115	A	A	H	A	A	H	A	H	A	H	H	H	A	H	H	A	H	H	H	A	A	H	H	A	H	H	A	A	H	A	A	A	A	H	A	H	A	H	A	H	A	H	A	H
lg6	35	Tag_28944	2.2	GWHAATB00000006	3289817	A	A	H	A	A	H	A	H	A	H	H	H	A	H	H	A	H	H	H	A	H	H	H	A	H	H	A	A	H	A	A	A	A	H	A	H	A	H	A	H	A	H	A	H
lg6	36	Tag_28945	2.2	GWHAATB00000006	3289867	A	A	H	A	A	H	A	H	A	H	H	H	A	H	H	A	H	H	H	A	H	H	H	A	H	H	A	A	H	A	A	A	A	H	A	H	A	H	A	H	A	H	A	H
lg6	37	Tag_28893	3.2	GWHAATB00000006	3004227	A	A	H	A	A	H	A	H	A	H	H	H	A	H	H	A	H	H	H	A	A	-	H	A	H	A	A	A	H	A	A	A	A	H	A	H	A	H	A	H	A	H	A	H
lg6	38	Tag_28897	3.2	GWHAATB00000006	3004400	A	A	H	A	A	H	A	H	A	H	H	H	A	H	H	A	H	H	H	A	A	-	H	A	H	H	A	A	H	A	A	A	A	H	A	H	A	H	A	H	A	H	A	H
lg6	39	Tag_28915	3.2	GWHAATB00000006	3100159	A	A	H	A	A	H	A	H	A	H	H	H	A	H	H	A	H	H	H	A	A	H	H	A	H	H	A	A	H	A	A	A	A	H	A	H	A	H	A	H	A	H	A	H
lg6	*39	Tag_28916	3.2	GWHAATB00000006	3100216	A	A	H	A	A	H	A	H	A	H	H	H	A	H	H	A	H	H	H	A	A	H	H	A	H	H	A	A	H	A	A	A	A	H	A	H	A	H	A	H	A	H	A	H
lg6	*39	Tag_28917	3.2	GWHAATB00000006	3100259	A	A	H	A	A	H	A	H	A	H	H	H	A	H	H	A	H	H	H	A	A	H	H	A	H	H	A	A	H	A	A	A	A	H	A	H	A	H	A	H	A	H	A	H
lg6	*39	Tag_28918	3.2	GWHAATB00000006	3100271	A	A	H	A	A	H	A	H	A	H	H	H	A	H	H	A	H	H	H	A	A	H	H	A	H	H	A	A	H	A	A	A	A	H	A	H	A	H	A	H	A	H	A	H
lg6	40	Tag_28889	3.2	GWHAATB00000006	3003918	-	A	H	A	A	H	A	H	A	H	H	H	A	H	H	A	H	H	H	A	A	H	-	A	H	H	A	A	H	A	A	A	A	H	A	H	A	H	A	H	A	H	A	H
lg6	41	Tag_28958	3.7	GWHAATB00000006	3358235	A	A	H	A	A	H	A	H	A	H	H	H	A	H	H	H	H	H	H	A	A	H	H	A	H	H	A	A	H	A	A	A	A	H	A	H	A	H	A	H	A	H	A	H
lg6	42	Tag_29173	4.7	GWHAATB00000006	4802937	A	-	H	A	A	H	A	H	A	H	H	H	-	H	H	-	A	H	H	A	A	H	-	A	-	-	A	A	H	A	A	A	A	H	A	H	A	-	A	H	A	H	A	H
lg6	43	Tag_29131	4.7	GWHAATB00000006	4542578	A	H	H	A	A	H	A	H	A	H	H	H	A	H	H	H	H	H	H	A	A	H	H	A	H	H	A	A	H	A	A	A	A	H	A	H	A	H	A	H	A	H	A	H
lg6	*43	Tag_29132	4.7	GWHAATB00000006	4542678	A	H	H	A	A	H	A	H	A	H	H	H	A	H	H	H	H	H	H	A	A	H	H	A	H	H	A	A	H	A	A	A	A	H	A	H	A	H	A	H	A	H	A	H
lg6	*43	Tag_29133	4.7	GWHAATB00000006	4542835	A	H	H	A	A	H	A	H	A	H	H	H	A	H	H	H	H	H	H	A	A	H	H	A	H	H	A	A	H	A	A	A	A	H	A	H	A	H	A	H	A	H	A	H
lg6	44	Tag_29186	4.7	GWHAATB00000006	4945348	A	H	H	A	A	H	A	H	A	H	H	H	A	H	H	A	H	H	H	A	A	H	H	A	H	H	A	A	H	A	A	A	A	H	A	H	A	H	A	H	A	H	A	H
lg6	*44	Tag_29269	4.7	GWHAATB00000006	5168979	-	H	H	A	A	H	A	H	A	H	H	H	A	H	H	A	H	H	H	A	A	H	H	A	H	H	A	A	H	A	A	A	A	H	A	H	A	H	A	-	A	H	A	H
lg6	45	Tag_29250	4.7	GWHAATB00000006	5106973	A	H	H	A	A	H	A	H	A	H	H	H	A	H	H	A	H	H	H	A	A	H	H	A	H	H	A	A	H	A	A	A	A	H	A	H	A	H	A	H	A	H	A	H
lg6	46	Tag_29234	4.7	GWHAATB00000006	5066403	A	H	H	A	A	H	A	H	A	H	H	H	A	H	H	A	H	H	H	A	A	H	H	-	-	H	A	A	H	A	-	-	A	H	A	H	A	H	A	H	A	-	A	H
lg6	47	Tag_29190	5.2	GWHAATB00000006	4983717	A	H	H	A	A	H	A	H	A	H	H	H	A	H	H	A	H	H	H	A	A	H	H	A	H	H	A	A	-	A	A	A	A	H	A	H	A	-	A	H	A	H	A	H
lg6	48	Tag_29096	5.2	GWHAATB00000006	4290289	A	A	H	A	A	H	A	H	A	H	H	H	A	H	H	A	H	H	H	A	A	H	H	-	H	H	A	A	H	A	-	-	A	H	A	H	A	H	A	H	A	H	H	H
lg6	49	Tag_29197	5.2	GWHAATB00000006	4999053	A	H	H	-	-	H	A	H	A	H	A	H	A	H	H	A	H	H	-	A	-	H	H	A	H	-	-	-	H	A	A	-	A	H	A	-	A	H	A	H	A	H	A	H
lg6	50	Tag_29791	6.6	GWHAATB00000006	7765918	-	H	H	A	A	-	A	H	A	H	H	H	A	H	H	A	H	H	H	A	A	H	H	A	A	H	A	A	H	A	A	A	-	H	A	H	A	H	A	H	A	H	A	-
lg6	51	Tag_29356	6.6	GWHAATB00000006	5580064	A	H	H	A	A	H	A	H	A	H	H	H	A	H	-	A	H	H	H	A	A	H	H	A	A	H	A	A	H	A	A	A	A	H	A	H	A	H	A	H	A	H	A	H
lg6	52	Tag_29357	6.6	GWHAATB00000006	5580068	A	H	H	A	A	H	A	H	A	H	H	H	A	H	-	A	H	H	H	A	A	H	H	A	A	H	A	A	H	A	A	A	A	H	A	H	A	H	A	H	A	H	A	H
lg6	53	Tag_29114	7.1	GWHAATB00000006	4413112	A	H	H	A	A	H	A	-	A	H	H	H	A	H	H	A	H	H	H	A	-	H	H	-	H	H	A	A	H	A	A	A	-	H	A	H	A	H	A	H	A	H	A	H
lg6	54	Tag_29130	7.1	GWHAATB00000006	4527500	A	H	H	-	-	H	A	H	A	H	H	H	-	H	H	A	H	-	-	-	-	H	H	A	H	-	A	-	H	-	A	-	A	H	A	H	A	-	A	H	A	H	A	H
lg6	55	Tag_29051	8	GWHAATB00000006	4066512	A	H	H	A	A	H	A	H	A	H	H	H	A	H	H	A	H	H	A	A	A	H	H	A	H	H	A	A	H	A	A	A	A	H	A	H	A	H	A	H	A	H	A	H
lg6	56	Tag_29050	8	GWHAATB00000006	4066496	A	H	H	A	A	H	A	H	A	H	H	H	A	H	H	A	-	H	H	A	A	H	H	A	H	H	A	A	H	A	A	A	A	H	A	H	A	H	A	H	A	H	A	H
lg6	57	Tag_29049	8	GWHAATB00000006	4066288	A	H	H	A	A	H	A	H	A	H	H	H	A	H	H	A	H	H	H	A	A	H	H	A	H	H	A	A	H	A	A	A	A	H	A	H	A	H	A	H	A	H	A	H
lg6	58	Tag_29041	8.5	GWHAATB00000006	4049713	A	H	H	A	A	H	A	H	A	H	H	-	A	H	H	A	H	H	H	A	-	H	-	A	H	H	A	A	-	A	A	A	-	H	A	H	A	H	-	H	A	H	A	H
lg6	59	Tag_29040	8.5	GWHAATB00000006	4049712	A	H	H	A	A	H	A	H	A	H	H	H	A	H	H	A	H	H	H	A	-	H	-	A	H	H	A	A	-	A	A	A	-	H	A	H	A	H	-	H	A	A	A	H
lg6	60	Tag_29039	8.5	GWHAATB00000006	4043215	-	H	H	A	A	H	A	H	A	H	H	H	A	H	H	A	H	H	H	A	A	H	-	A	H	H	-	A	-	A	A	A	A	H	A	H	A	H	A	H	A	H	A	H
lg6	61	Tag_29037	8.5	GWHAATB00000006	4013127	A	H	H	A	-	H	A	H	A	-	H	H	-	H	H	A	-	H	-	A	A	H	H	A	H	H	A	-	H	A	A	A	-	H	A	H	A	-	A	H	-	H	A	-
lg6	62	Tag_29038	8.5	GWHAATB00000006	4013143	A	H	H	A	-	H	A	H	A	-	H	H	-	-	H	A	-	H	-	A	A	H	H	A	H	H	A	-	H	A	A	A	-	H	A	H	A	-	A	H	-	H	A	-
lg6	63	Tag_29031	8.5	GWHAATB00000006	3963944	A	-	H	A	-	H	A	H	-	H	H	-	-	H	H	-	H	-	H	A	A	H	H	A	-	H	-	-	H	A	A	A	A	H	A	H	A	H	-	H	A	H	A	H
lg6	64	Tag_29077	8.5	GWHAATB00000006	4183600	A	H	H	A	A	H	A	H	A	H	H	H	A	H	H	A	H	H	H	A	A	H	H	A	H	H	A	A	H	A	A	A	A	H	A	H	A	H	A	H	A	H	A	H
lg6	*64	Tag_29078	8.5	GWHAATB00000006	4183632	A	H	H	A	A	H	A	H	A	H	H	H	A	H	H	A	H	H	H	A	A	H	H	A	H	H	A	A	H	A	A	A	A	H	A	H	A	H	A	H	A	H	A	H
lg6	65	Tag_29044	8.5	GWHAATB00000006	4059113	A	H	H	A	A	H	A	H	A	H	H	H	A	H	H	A	H	H	H	A	A	H	H	A	H	H	A	A	H	A	A	A	A	H	A	H	A	H	A	H	A	H	A	H
lg6	*65	Tag_29048	8.5	GWHAATB00000006	4059158	A	H	H	A	A	H	A	H	A	H	H	H	A	H	H	A	H	H	H	A	A	H	H	A	H	H	A	A	H	A	A	A	A	H	A	H	A	H	A	H	A	H	A	H
lg6	*65	Tag_29043	8.5	GWHAATB00000006	4059094	A	H	H	A	A	H	A	H	A	H	H	H	A	H	H	A	H	H	H	A	A	H	H	A	-	H	A	A	H	A	A	A	A	H	A	H	A	H	A	H	A	H	A	H
lg6	66	Tag_29042	8.5	GWHAATB00000006	4053519	A	-	H	A	A	H	A	H	A	H	H	H	-	-	H	-	H	H	H	A	A	H	H	A	H	H	A	A	H	A	A	A	A	H	A	H	A	-	A	-	-	H	A	H
lg6	67	Tag_29339	9	GWHAATB00000006	5411619	A	H	H	A	A	H	A	H	-	H	H	H	-	H	H	A	H	H	H	A	A	H	H	A	A	H	A	A	H	A	A	A	A	H	A	H	A	H	A	H	A	H	A	H
lg6	68	Tag_29342	9	GWHAATB00000006	5411641	A	H	H	A	A	H	A	H	-	H	H	H	-	H	H	A	H	H	H	A	A	H	H	A	A	H	A	A	H	A	A	A	A	H	A	H	A	H	A	H	A	H	A	H
lg6	*68	Tag_29341	9	GWHAATB00000006	5411632	A	H	H	A	A	H	A	H	-	H	-	H	-	H	H	A	H	H	H	A	A	H	H	A	A	H	A	A	H	A	A	A	A	H	A	H	A	H	A	H	A	H	A	H
lg6	69	Tag_29291	9	GWHAATB00000006	5255071	A	H	H	A	A	H	A	H	A	H	H	H	A	H	H	A	H	H	H	A	A	H	H	A	A	H	A	A	H	A	A	A	A	H	A	H	A	H	A	H	A	H	A	H
lg6	70	Tag_29345	9	GWHAATB00000006	5467431	A	H	H	A	A	H	A	H	A	H	H	H	A	H	H	A	H	H	H	A	A	H	H	A	A	H	A	A	H	A	A	A	A	H	A	H	A	H	A	H	A	H	A	H
lg6	*70	Tag_29340	9	GWHAATB00000006	5411630	A	H	H	A	A	H	A	H	-	H	H	H	-	H	H	A	H	H	H	A	A	H	H	A	A	H	A	A	H	A	A	A	A	H	A	H	A	H	A	H	A	H	A	H
lg6	71	Tag_29331	9	GWHAATB00000006	5384411	A	H	H	A	A	H	A	H	A	H	H	H	A	H	H	A	H	H	H	A	A	H	H	A	A	H	A	A	H	A	A	A	A	H	A	H	A	H	A	H	A	H	A	H
lg6	72	Tag_29353	9	GWHAATB00000006	5558944	A	H	H	A	A	H	A	H	A	H	H	H	A	H	H	A	H	H	H	A	A	H	H	A	A	H	A	A	H	A	A	A	A	H	A	H	A	H	A	H	A	H	A	H
lg6	73	Tag_29330	9.8	GWHAATB00000006	5366364	A	H	H	A	A	H	A	-	A	H	H	H	A	H	H	-	H	H	H	A	A	H	H	A	A	H	A	A	H	A	A	A	A	H	A	H	A	H	A	H	A	H	A	-
lg6	74	Tag_29517	10.5	GWHAATB00000006	6567299	A	H	H	A	A	H	A	-	A	H	H	H	A	H	H	-	H	H	H	A	A	H	H	A	A	A	-	A	H	A	A	A	A	H	A	H	A	-	-	-	A	H	A	H
lg6	75	Tag_29283	10.5	GWHAATB00000006	5250171	A	H	H	A	A	H	A	H	A	H	H	H	A	H	H	A	H	H	H	A	A	H	H	A	A	H	A	A	H	A	A	A	A	H	A	H	A	H	A	-	A	H	A	H
lg6	76	Tag_29384	10.5	GWHAATB00000006	5790986	A	H	H	A	A	H	A	H	A	H	H	H	A	H	H	A	H	H	H	A	A	H	H	A	A	H	A	A	H	A	A	A	A	H	A	H	A	H	A	H	A	H	A	H
lg6	77	Tag_29387	10.5	GWHAATB00000006	5825650	A	H	H	A	A	H	A	H	A	H	H	H	A	H	H	A	H	H	H	A	A	H	H	A	A	H	A	A	H	A	A	A	A	H	A	H	A	H	A	H	A	H	A	H
lg6	78	Tag_29763	10.5	GWHAATB00000006	7572224	A	H	H	A	A	H	A	H	A	H	H	H	A	H	H	A	H	H	H	A	A	H	H	A	A	H	A	A	H	A	A	A	A	H	A	H	A	H	A	H	A	H	A	H
lg6	*78	Tag_29765	10.5	GWHAATB00000006	7572529	A	H	H	A	A	H	A	H	A	H	H	H	A	H	H	A	H	H	H	A	A	H	H	A	A	H	A	A	H	A	A	A	A	H	A	H	A	H	A	H	A	H	A	H
lg6	*78	Tag_29760	10.5	GWHAATB00000006	7572148	A	H	H	A	A	H	A	H	A	H	H	H	A	H	H	A	H	H	H	A	A	H	H	A	A	H	A	A	H	A	A	A	A	H	A	H	A	H	A	H	A	H	A	H
lg6	79	Tag_29698	10.5	GWHAATB00000006	7296927	-	H	H	A	A	H	A	H	A	H	H	H	A	H	H	A	H	H	H	A	A	H	H	A	A	H	A	A	H	A	A	A	A	H	A	H	A	H	A	H	A	H	A	H
lg6	80	Tag_29700	10.5	GWHAATB00000006	7297150	-	H	H	A	A	H	A	H	A	H	H	H	A	H	H	A	H	H	H	A	A	H	H	A	A	H	A	A	H	A	A	A	A	H	A	H	A	H	A	H	A	H	A	H
lg6	81	Tag_29404	10.5	GWHAATB00000006	5838372	A	H	H	A	A	H	A	H	A	H	H	H	A	H	H	A	H	H	H	A	A	H	H	A	A	H	A	A	H	A	A	A	A	H	A	H	A	H	A	H	A	H	A	H
lg6	*81	Tag_29407	10.5	GWHAATB00000006	5838445	A	H	H	A	A	H	A	H	A	H	H	H	A	H	H	A	H	H	H	A	A	H	H	A	A	H	A	A	H	A	A	A	A	H	A	H	A	H	A	H	A	H	A	H
lg6	82	Tag_29414	10.5	GWHAATB00000006	5916801	A	H	H	A	A	H	A	H	A	H	H	H	A	H	H	A	H	H	H	A	A	H	H	A	A	H	A	A	H	A	A	A	A	H	A	H	A	H	A	H	A	H	A	H
lg6	83	Tag_29413	10.5	GWHAATB00000006	5916799	A	H	H	A	A	H	A	H	A	H	H	H	A	H	H	A	H	H	H	A	A	H	H	A	A	H	A	A	H	A	A	A	A	H	A	H	A	H	A	H	A	H	A	H
lg6	84	Tag_29738	10.5	GWHAATB00000006	7522284	A	H	H	A	A	H	A	H	A	H	H	H	A	H	H	A	H	H	H	A	A	H	H	A	A	H	A	A	H	A	A	A	A	H	A	H	A	H	A	H	A	H	A	H
lg6	85	Tag_29388	10.5	GWHAATB00000006	5825705	A	H	H	A	A	H	A	H	A	H	H	H	A	H	H	A	H	H	H	A	A	H	H	A	A	H	A	A	H	A	A	A	A	H	A	H	A	H	A	H	A	H	A	H
lg6	*85	Tag_29699	10.5	GWHAATB00000006	7297149	-	H	H	A	A	H	A	H	A	H	H	H	A	H	H	A	H	H	H	A	A	H	H	A	A	H	A	A	H	A	A	A	A	H	A	H	A	H	A	H	A	H	A	H
lg6	86	Tag_29552	11	GWHAATB00000006	6650301	A	H	H	A	A	H	A	H	A	H	H	H	A	H	H	A	H	H	H	A	A	H	H	A	A	H	A	A	H	A	A	A	A	H	A	H	A	H	A	H	A	H	A	H
lg6	*86	Tag_29585	11	GWHAATB00000006	6781504	-	-	H	A	-	H	A	H	A	H	H	H	A	-	H	-	H	H	H	A	A	H	H	A	A	H	-	A	H	A	A	A	A	-	A	-	A	H	A	H	-	H	A	H
lg6	*86	Tag_29586	11	GWHAATB00000006	6781592	-	-	H	A	-	H	A	H	A	H	H	H	A	-	H	-	H	H	H	A	A	H	H	A	A	H	-	A	H	A	A	A	A	-	A	-	A	H	A	H	-	H	A	H
lg6	87	Tag_29629	11	GWHAATB00000006	6918377	A	H	H	A	A	H	A	H	A	H	A	H	A	H	H	A	H	H	H	A	A	H	H	A	A	H	A	A	H	A	A	A	A	H	A	H	A	H	A	H	A	H	A	H
lg6	88	Tag_29551	11	GWHAATB00000006	6620564	A	-	H	-	A	H	A	H	A	-	-	A	A	H	-	A	H	H	H	A	A	H	H	A	A	H	A	-	H	A	A	A	-	H	-	H	A	-	A	H	A	H	A	H
lg6	89	Tag_29615	11	GWHAATB00000006	6857845	A	H	H	A	A	H	A	H	A	H	-	H	A	H	H	A	H	H	H	A	H	H	H	A	A	H	A	H	H	A	A	A	A	H	A	H	A	H	A	H	A	H	A	H
lg6	90	Tag_29616	11	GWHAATB00000006	6857846	A	H	H	A	A	H	A	H	A	H	-	H	A	H	H	A	H	H	H	A	A	H	H	A	A	H	A	H	H	A	A	A	A	H	A	H	A	H	A	H	A	H	A	H
lg6	91	Tag_29568	11	GWHAATB00000006	6701408	A	-	H	A	H	-	A	H	-	H	H	H	A	H	H	A	H	H	H	A	A	H	H	A	A	H	A	A	H	A	A	-	A	H	A	H	A	H	A	H	A	H	A	H
lg6	92	Tag_29653	11	GWHAATB00000006	7001889	A	H	H	A	A	H	A	H	A	H	H	H	A	H	H	A	H	H	H	A	A	H	H	A	A	A	A	A	H	A	A	A	A	H	A	H	A	H	A	H	A	H	A	H
lg6	93	Tag_29841	12	GWHAATB00000006	8239278	-	H	H	A	A	H	A	H	H	H	H	H	A	H	H	-	H	H	H	A	-	-	H	-	A	-	A	-	H	A	A	A	A	-	-	H	A	H	A	H	A	H	A	H
lg6	*93	Tag_29842	12	GWHAATB00000006	8239322	-	H	H	A	A	H	A	H	H	H	H	H	A	H	H	-	H	H	H	A	-	-	H	-	A	-	A	-	H	A	A	A	A	-	-	H	A	H	A	H	A	H	A	H
lg6	94	Tag_29821	12	GWHAATB00000006	7994195	A	H	H	A	A	H	A	H	A	H	H	H	A	H	H	A	H	H	H	A	A	H	H	A	A	H	A	A	H	A	A	A	A	H	A	H	A	H	A	H	A	H	A	H
lg6	95	Tag_29826	12	GWHAATB00000006	8016259	A	H	H	A	A	H	A	H	A	H	H	H	A	H	H	A	H	H	H	A	A	H	H	A	A	H	A	A	H	A	A	A	A	H	A	H	A	H	A	H	A	H	A	H
lg6	96	Tag_29822	12	GWHAATB00000006	7994198	A	H	H	A	H	H	A	H	A	H	H	H	A	H	H	A	H	H	H	A	A	H	H	A	A	H	A	A	H	A	A	A	A	H	A	H	A	H	A	H	A	H	A	H
lg6	97	Tag_29944	12.5	GWHAATB00000006	8968105	A	H	-	A	-	H	A	H	A	H	H	H	A	H	H	A	H	H	H	A	A	H	H	A	A	-	A	-	H	A	A	A	A	H	-	H	-	H	A	-	A	H	A	H
lg6	*97	Tag_29945	12.5	GWHAATB00000006	8968116	A	H	-	A	-	H	A	H	A	H	H	H	A	H	H	A	H	H	H	A	A	H	H	A	A	-	A	-	H	A	A	A	A	H	-	H	-	H	A	-	A	H	A	H
lg6	*97	Tag_29946	12.5	GWHAATB00000006	8968128	A	H	-	A	A	H	A	H	A	H	H	H	A	H	H	A	H	H	H	A	A	H	H	A	A	-	A	-	H	A	A	A	A	H	-	-	-	H	A	-	A	H	A	H
lg6	98	Tag_29997	12.5	GWHAATB00000006	9201706	A	H	H	A	A	H	A	H	A	H	H	H	A	H	H	A	H	H	-	A	A	H	H	-	A	-	A	A	H	A	A	A	A	-	A	H	A	H	A	H	A	H	A	-
lg6	99	Tag_29907	12.5	GWHAATB00000006	8788157	A	H	H	A	A	H	A	H	A	H	H	H	A	H	H	A	H	H	H	A	A	H	H	A	A	H	A	A	H	A	A	A	A	H	A	H	A	H	A	H	A	H	A	H
lg6	100	Tag_30025	13	GWHAATB00000006	9414761	A	H	H	A	-	H	A	H	A	H	H	H	A	H	H	A	H	H	H	A	A	H	H	H	A	H	A	A	H	A	A	A	A	H	A	H	A	H	A	H	A	H	A	H
lg6	*100	Tag_30036	13	GWHAATB00000006	9423931	A	H	H	A	A	H	A	H	A	H	H	H	A	H	H	A	H	H	H	A	A	H	H	H	A	H	A	A	H	A	A	A	A	H	A	H	A	H	A	H	A	H	A	H
lg6	101	Tag_30006	13	GWHAATB00000006	9334453	A	H	H	A	A	H	A	H	A	H	H	H	A	H	H	A	H	H	H	A	A	H	H	H	A	H	A	A	H	A	A	A	A	-	A	H	A	H	A	H	A	H	A	H
lg6	102	Tag_30070	14	GWHAATB00000006	9586485	A	H	H	A	A	H	A	H	A	H	H	H	A	H	H	A	H	H	H	A	A	H	H	H	A	H	A	A	H	A	A	A	A	H	A	H	A	H	A	H	A	H	A	H
lg6	103	Tag_30087	14.5	GWHAATB00000006	9705195	A	H	H	A	A	H	A	H	A	H	H	H	A	H	H	A	H	H	H	-	-	H	H	H	A	H	A	A	H	A	A	A	-	H	A	H	A	H	A	H	A	H	A	H
lg6	104	Tag_30218	17.8	GWHAATB00000006	10364704	A	H	H	A	A	-	A	H	A	H	H	H	A	H	H	-	H	H	-	A	-	H	-	H	A	H	A	A	H	A	A	A	A	H	A	H	A	H	A	H	A	H	A	-
lg6	105	Tag_30217	18.3	GWHAATB00000006	10364678	A	H	H	A	A	-	A	H	A	H	H	H	A	H	H	-	H	H	-	A	-	H	-	H	A	H	A	A	H	A	A	A	A	H	A	H	A	H	A	H	A	H	A	-
lg6	106	Tag_30238	21.7	GWHAATB00000006	10515887	A	H	H	A	A	H	A	H	A	H	H	H	A	H	H	A	H	H	H	A	A	H	H	A	A	H	A	A	H	A	A	A	A	H	A	H	A	H	A	H	A	H	A	H
lg6	107	Tag_30240	21.7	GWHAATB00000006	10515894	A	H	H	A	A	H	A	H	A	H	H	H	A	H	H	A	H	H	H	A	A	H	H	A	A	H	A	A	H	A	A	A	A	H	A	H	A	H	A	H	A	H	A	H
lg6	108	Tag_30241	21.9	GWHAATB00000006	10515902	A	H	H	A	A	H	A	H	A	H	H	H	A	H	H	A	H	H	H	A	A	H	H	H	A	H	A	A	H	A	A	A	A	H	A	H	A	H	A	H	A	H	A	H
lg6	*108	Tag_30242	21.9	GWHAATB00000006	10515943	A	H	H	A	A	H	A	H	A	H	H	H	A	H	H	A	H	H	H	A	A	H	H	H	A	H	A	A	H	A	A	A	A	H	A	H	A	H	A	H	A	H	A	H
lg6	109	Tag_30221	22.9	GWHAATB00000006	10395457	A	H	H	A	-	H	A	H	A	H	H	H	A	H	H	A	H	H	H	A	A	H	H	H	A	H	A	A	H	A	A	A	A	H	A	H	A	H	A	H	A	H	A	H
lg6	110	Tag_30229	22.9	GWHAATB00000006	10503707	A	H	H	-	-	H	A	H	-	-	-	H	A	H	H	-	-	H	-	A	A	H	H	H	A	H	A	-	H	-	A	A	A	H	A	H	-	H	A	H	A	-	A	H
lg6	111	Tag_30227	22.9	GWHAATB00000006	10500592	-	H	H	A	A	H	A	H	H	H	H	H	A	H	H	A	H	-	H	A	A	H	H	-	A	H	A	A	H	A	-	-	A	H	A	H	A	H	A	H	A	H	A	H
lg6	112	Tag_30260	23.3	GWHAATB00000006	10562714	A	H	H	A	A	H	A	H	A	H	H	H	H	H	H	A	-	H	H	A	A	-	H	H	A	-	A	A	H	A	A	A	A	H	H	H	A	H	A	H	H	H	A	H
lg6	113	Tag_30254	24.8	GWHAATB00000006	10535834	A	H	H	A	A	H	A	H	A	H	H	H	A	H	H	A	H	H	H	A	A	H	H	H	A	A	A	A	H	A	A	A	A	H	H	H	A	H	A	H	A	H	A	H
lg6	114	Tag_30246	25.3	GWHAATB00000006	10535550	A	H	H	A	A	H	A	H	A	H	H	H	A	H	H	A	H	H	H	A	A	H	H	H	A	A	A	A	H	A	A	A	A	H	A	H	A	H	A	H	A	H	A	H
lg6	*114	Tag_30249	25.3	GWHAATB00000006	10535634	A	H	H	A	A	H	A	H	A	H	H	H	A	H	H	A	H	H	H	A	A	H	H	H	A	A	A	A	H	A	A	A	A	H	A	H	A	H	A	H	A	H	A	H
lg6	*114	Tag_30253	25.3	GWHAATB00000006	10535675	A	H	H	A	A	H	A	H	A	H	H	H	A	H	H	A	H	H	H	A	A	H	H	H	A	A	A	A	H	A	A	A	A	H	A	H	A	H	A	H	A	H	A	H
lg6	*114	Tag_30247	25.3	GWHAATB00000006	10535552	A	H	H	A	A	H	A	H	A	H	H	H	A	H	H	A	H	H	H	A	A	H	H	H	A	A	A	A	H	A	A	A	A	H	A	H	A	H	A	H	A	H	A	H
lg6	*114	Tag_30248	25.3	GWHAATB00000006	10535628	A	H	H	A	A	H	A	H	A	H	H	H	A	H	H	A	H	H	H	A	A	H	H	H	A	A	A	A	H	A	A	A	A	H	A	H	A	H	A	H	A	H	A	H
lg6	*114	Tag_30251	25.3	GWHAATB00000006	10535666	A	H	H	A	A	H	A	H	A	H	H	H	A	H	H	A	H	H	H	A	A	H	H	H	A	A	A	A	H	A	A	A	A	H	A	H	A	H	A	H	A	H	A	H
lg6	*114	Tag_30252	25.3	GWHAATB00000006	10535667	A	H	H	A	A	H	A	H	A	H	H	H	A	H	H	A	H	H	H	A	A	H	H	H	A	A	A	A	H	A	A	A	A	H	A	H	A	H	A	H	A	H	A	H
lg6	115	Tag_30231	26.3	GWHAATB00000006	10507028	A	H	H	A	A	H	A	H	A	H	H	H	A	H	H	A	H	H	H	A	A	H	H	H	A	H	A	H	H	A	A	A	A	H	A	H	A	H	A	H	A	H	A	H
lg6	*115	Tag_30305	26.3	GWHAATB00000006	10845497	A	H	H	A	A	H	A	H	A	H	H	H	A	H	H	A	H	H	H	A	A	H	H	H	A	H	A	H	H	A	A	A	A	H	A	H	A	H	A	H	A	H	A	H
lg6	*115	Tag_30310	26.3	GWHAATB00000006	10853375	A	H	H	A	A	H	A	H	A	H	H	H	A	H	H	A	H	H	H	A	A	H	H	H	A	H	A	H	H	A	A	A	A	H	A	H	A	H	A	H	A	H	A	H
lg6	*115	Tag_30313	26.3	GWHAATB00000006	10884603	A	H	H	A	A	H	A	H	A	H	H	H	A	H	H	A	H	H	H	A	A	H	H	H	A	H	A	H	H	A	A	A	A	H	A	H	A	H	A	H	A	H	A	H
lg6	*115	Tag_30332	26.3	GWHAATB00000006	11038010	A	H	H	A	A	H	A	H	A	H	H	H	A	H	H	A	H	H	H	A	A	H	H	H	A	H	A	H	H	A	A	A	A	H	A	H	A	H	A	H	A	H	A	H
lg6	*115	Tag_30333	26.3	GWHAATB00000006	11038024	A	H	H	A	A	H	A	H	A	H	H	H	A	H	H	A	H	H	H	A	A	H	H	H	A	H	A	H	H	A	A	A	A	H	A	H	A	H	A	H	A	H	A	H
lg6	116	Tag_30299	26.3	GWHAATB00000006	10828166	A	H	H	A	A	H	A	H	A	H	H	H	A	H	H	A	H	H	H	A	A	H	H	H	A	H	H	H	H	A	A	A	A	H	A	H	A	H	A	H	A	H	A	H
lg6	117	Tag_30300	26.3	GWHAATB00000006	10830220	A	H	H	A	A	H	A	-	A	H	H	H	A	H	H	A	H	H	H	A	A	H	H	H	A	H	A	H	H	A	A	A	A	H	A	H	A	H	A	H	A	H	A	H
lg6	118	Tag_30275	26.3	GWHAATB00000006	10762119	A	-	H	A	A	H	A	H	A	H	-	-	A	H	-	-	H	H	H	A	A	H	H	H	-	H	A	H	-	A	-	A	A	H	-	H	-	H	-	A	A	H	-	H
lg6	119	Tag_30366	28.1	GWHAATB00000006	11192049	A	H	H	A	-	H	A	H	A	H	H	H	A	H	-	A	H	-	A	A	A	H	H	H	A	H	A	H	H	H	A	A	A	H	H	-	A	H	H	-	A	H	A	H
lg6	120	Tag_30382	29.3	GWHAATB00000006	11258485	-	H	H	A	A	-	A	-	A	H	H	-	A	H	-	A	H	H	H	A	A	H	H	H	A	-	A	H	H	H	A	A	A	H	H	H	A	H	-	H	A	H	A	H
lg6	121	Tag_30531	29.8	GWHAATB00000006	11854859	A	H	H	A	A	H	A	H	A	H	H	H	A	H	H	A	H	H	H	A	A	H	H	-	A	H	A	H	H	H	A	A	A	H	-	-	A	H	A	H	A	H	A	H
lg6	122	Tag_30460	29.8	GWHAATB00000006	11548917	A	H	H	A	A	H	A	H	A	H	H	H	A	H	H	A	H	H	H	A	A	H	H	H	A	H	A	H	H	H	A	A	A	H	H	H	A	-	-	H	A	H	A	H
lg6	123	Tag_30459	29.8	GWHAATB00000006	11548602	A	H	H	A	A	H	A	H	A	H	H	H	A	H	H	A	H	H	H	A	A	H	H	H	A	H	A	H	H	H	A	A	A	H	H	H	A	-	-	H	A	H	A	H
lg6	124	Tag_30437	29.8	GWHAATB00000006	11467758	A	A	H	A	-	-	A	H	A	-	H	H	-	H	H	-	H	H	H	A	A	-	H	H	A	H	A	-	-	H	A	A	A	H	H	H	-	H	A	H	A	H	A	H
lg6	125	Tag_30511	29.8	GWHAATB00000006	11775465	A	H	H	A	A	H	A	H	A	H	H	H	A	H	H	A	H	H	H	A	A	H	H	H	A	H	A	H	H	H	A	A	A	H	H	H	A	H	A	H	A	H	A	H
lg6	*125	Tag_30513	29.8	GWHAATB00000006	11775509	A	H	H	A	A	H	A	H	A	H	H	H	A	H	H	A	H	H	H	A	A	H	H	H	A	H	A	H	H	H	A	A	A	H	H	H	A	H	A	H	A	H	A	H
lg6	*125	Tag_30514	29.8	GWHAATB00000006	11775659	A	H	H	A	A	H	A	H	A	H	H	H	A	H	H	A	H	H	H	A	A	H	H	H	A	H	A	H	H	H	A	A	A	H	H	H	A	H	A	H	A	H	A	H
lg6	*125	Tag_30515	29.8	GWHAATB00000006	11775672	A	H	H	A	A	H	A	H	A	H	H	H	A	H	H	A	H	H	H	A	A	H	H	H	A	H	A	H	H	H	A	A	A	H	H	H	A	H	A	H	A	H	A	H
lg6	*125	Tag_30517	29.8	GWHAATB00000006	11775773	A	H	H	A	A	H	A	H	A	H	H	H	A	H	H	A	H	H	H	A	A	H	H	H	A	H	A	H	H	H	A	A	A	H	H	H	A	H	A	H	A	H	A	H
lg6	126	Tag_30433	29.8	GWHAATB00000006	11463095	A	H	H	A	A	H	A	H	A	H	H	H	A	H	H	A	H	H	H	A	-	H	H	H	A	H	H	H	H	H	A	A	A	H	H	H	A	H	A	H	A	H	A	H
lg6	127	Tag_30395	29.8	GWHAATB00000006	11339267	A	H	H	A	A	H	A	H	A	H	H	H	A	H	H	A	H	H	H	A	A	H	H	H	A	H	A	H	H	H	A	A	A	H	H	H	A	H	A	H	A	H	A	H
lg6	*127	Tag_30397	29.8	GWHAATB00000006	11339330	A	H	H	A	A	H	A	H	A	H	H	H	A	H	H	A	H	H	H	A	A	H	H	H	A	H	A	H	H	H	A	A	A	H	H	H	A	H	A	H	A	H	A	H
lg6	128	Tag_30396	29.8	GWHAATB00000006	11339268	A	H	H	A	A	H	A	H	A	H	H	H	A	H	H	A	H	H	H	A	A	H	H	H	A	H	A	H	H	H	A	A	A	H	H	H	A	H	A	H	A	H	A	H
lg6	129	Tag_30548	30.3	GWHAATB00000006	11990395	A	H	H	H	A	H	A	H	A	-	H	H	A	H	H	A	H	H	H	A	A	H	H	H	A	H	A	H	H	H	A	A	A	H	H	H	-	H	A	H	A	H	A	H
lg6	130	Tag_30535	30.3	GWHAATB00000006	11953541	A	H	H	-	-	H	A	H	-	H	H	H	A	H	H	A	H	H	H	A	A	H	H	H	A	H	A	H	H	H	A	A	A	H	H	-	A	H	A	H	H	H	A	H
lg6	131	Tag_30571	30.8	GWHAATB00000006	12156210	A	H	H	A	A	H	A	H	H	H	H	H	A	H	H	A	H	H	H	A	A	H	H	H	A	H	A	H	H	H	A	A	A	H	H	H	A	H	A	A	A	A	A	H
lg6	132	Tag_30570	30.8	GWHAATB00000006	12156165	A	H	H	A	A	H	A	H	H	H	H	H	A	H	H	A	H	H	H	A	A	H	H	H	A	H	A	H	H	H	A	A	A	H	H	H	A	H	A	A	A	A	A	H
lg6	133	Tag_30576	30.8	GWHAATB00000006	12177284	-	H	H	A	A	H	A	H	A	H	H	-	A	H	H	A	H	H	H	-	A	H	H	H	A	H	A	H	-	H	A	A	-	H	H	H	-	H	-	A	A	H	A	H
lg6	134	Tag_30560	31.3	GWHAATB00000006	12096677	A	H	-	A	A	H	A	H	A	H	-	H	A	H	H	A	H	H	H	A	A	H	H	H	A	H	A	H	H	H	A	A	A	H	H	H	A	H	-	A	A	H	A	H
lg6	135	Tag_30561	31.3	GWHAATB00000006	12096758	A	H	-	A	A	H	A	H	A	H	-	H	A	H	H	A	H	H	H	A	A	H	H	H	A	H	A	H	H	H	A	A	A	H	H	H	A	H	-	A	A	H	A	H
lg6	*135	Tag_30562	31.3	GWHAATB00000006	12096765	A	H	-	A	A	H	A	H	A	H	-	H	A	H	H	A	H	H	H	A	A	H	H	H	A	H	A	H	H	H	A	A	A	H	H	H	A	H	-	A	A	H	A	H
lg6	136	Tag_30623	33.1	GWHAATB00000006	12502852	A	H	H	A	A	H	A	H	A	H	H	H	A	H	H	A	H	H	H	-	A	-	H	H	A	H	A	H	-	H	A	-	A	H	-	H	A	H	A	A	A	H	A	-
lg6	137	Tag_30661	34.3	GWHAATB00000006	12702279	A	H	H	A	A	H	H	H	A	H	H	H	A	H	H	A	H	H	H	A	A	H	H	H	A	H	A	H	H	H	A	H	A	H	H	H	A	H	A	A	A	H	A	H
lg6	*137	Tag_30686	34.3	GWHAATB00000006	12850800	A	H	H	A	A	H	H	H	A	H	H	H	A	H	H	A	H	H	H	A	A	H	H	H	A	H	A	H	H	H	A	H	A	H	H	H	A	H	A	A	A	H	A	H
lg6	138	Tag_255074	34.3	GWHAATB00074893	182	A	A	H	A	A	H	H	-	A	H	H	H	A	H	H	A	H	H	H	A	A	H	H	H	A	H	A	H	H	H	A	H	A	H	H	H	A	H	A	A	A	H	A	H
lg6	139	Tag_30701	35.3	GWHAATB00000006	12927023	A	-	H	A	A	H	-	H	A	H	-	H	H	H	H	A	H	H	H	A	A	H	H	-	A	H	-	H	H	H	A	H	-	A	H	-	A	-	A	-	-	H	A	H
lg6	140	Tag_30831	36.3	GWHAATB00000006	13555312	A	H	H	A	A	-	H	H	A	H	H	H	H	H	A	-	H	H	H	H	A	H	H	-	A	-	A	H	H	H	A	H	A	H	H	H	A	-	-	A	A	-	A	H
lg6	141	Tag_30737	36.3	GWHAATB00000006	13255391	A	H	H	A	A	H	H	H	A	H	H	H	H	H	H	A	H	H	H	H	A	A	H	H	A	H	A	H	H	H	A	H	A	H	H	H	A	H	A	A	A	H	A	H
lg6	142	Tag_30772	36.3	GWHAATB00000006	13347964	A	H	H	A	A	H	H	H	A	H	H	H	H	H	H	A	H	H	H	H	A	H	H	H	A	H	A	H	H	H	A	H	A	H	H	H	A	H	A	A	A	H	A	H
lg6	143	Tag_30785	36.3	GWHAATB00000006	13358377	A	H	H	A	-	H	H	H	A	H	-	H	H	H	-	-	H	H	H	H	A	H	H	H	A	H	A	H	H	H	A	H	A	H	H	H	A	-	A	A	A	H	A	H
lg6	144	Tag_30840	36.8	GWHAATB00000006	13635850	A	H	H	A	A	H	H	H	A	H	H	H	H	H	H	A	H	H	H	H	A	H	H	H	A	H	A	H	H	H	A	H	A	H	H	H	A	H	A	A	A	A	A	H
lg6	145	Tag_30847	36.8	GWHAATB00000006	13711213	A	H	H	A	A	H	H	H	A	H	H	H	H	H	H	A	H	H	H	H	A	H	H	H	A	H	A	H	H	H	A	H	A	H	H	H	A	H	A	A	A	A	A	H
lg6	146	Tag_30879	37.3	GWHAATB00000006	13826283	H	H	H	A	A	H	H	H	A	H	H	H	H	H	H	A	H	H	H	H	A	H	H	H	A	H	A	H	H	H	A	H	A	H	H	H	A	H	A	A	A	A	A	H
lg6	147	Tag_30887	37.8	GWHAATB00000006	13858265	H	H	H	A	A	H	H	H	A	H	H	H	H	H	H	A	H	H	H	H	A	H	H	H	A	H	A	H	H	H	A	H	A	H	H	H	A	H	A	A	A	A	A	H
lg6	148	Tag_30915	38.5	GWHAATB00000006	14001926	H	H	H	A	A	H	H	H	A	H	H	H	H	H	A	A	H	H	H	H	A	H	H	H	A	H	A	H	H	H	A	H	A	H	H	-	A	H	A	A	A	A	A	H
lg6	149	Tag_30914	38.5	GWHAATB00000006	14001590	H	H	H	A	A	-	H	H	A	H	H	H	H	H	A	A	H	H	H	H	A	H	H	H	A	H	A	H	H	H	A	H	A	H	H	H	A	H	A	A	A	A	A	H
lg6	150	Tag_253500	42.5	GWHAATB00058363	10715	H	H	H	A	A	H	H	H	A	A	H	H	H	H	H	A	H	H	H	A	-	A	H	A	A	H	A	H	H	-	A	H	A	H	H	H	A	H	A	A	A	A	A	-
lg6	151	Tag_253498	42.5	GWHAATB00058363	10605	H	H	H	A	A	H	H	H	A	A	H	H	H	H	H	A	H	H	H	A	-	A	H	A	A	H	A	H	H	-	A	H	A	H	H	H	A	H	A	A	A	A	A	-
lg6	152	Tag_253497	48.1	GWHAATB00058363	10582	H	H	H	A	A	H	H	H	A	H	H	H	H	H	H	A	H	H	H	H	-	H	H	H	H	H	A	H	H	-	A	H	A	H	H	H	A	A	A	A	A	A	A	-
lg6	153	Tag_253496	48.6	GWHAATB00058363	10577	H	H	H	A	A	H	H	H	A	H	H	H	H	H	H	A	H	H	H	H	-	H	H	H	A	H	A	H	H	-	A	H	A	H	H	H	A	A	A	A	A	A	A	-
[truncated: 14,887 more rows]
[truncated: 163 more columns]

## Sheet: HA
linkage_group	order	SNP_name	genotypic_score(cM)	Chro	POS	1	100	101	102	103	104	105	106	107	108	109	11	110	111	112	113	115	116	117	118	119	12	120	121	122	123	124	125	126	127	128	129	130	132	134	135	136	137	138	139	14	140	141	142
lg1	1	Tag_56060	0	GWHAATB00000011	1712381	A	A	H	A	A	H	H	A	-	A	-	-	H	-	H	A	H	H	A	A	A	H	A	H	H	-	-	H	-	H	A	-	A	H	A	-	-	A	-	H	H	H	-	A
lg1	2	Tag_56054	0	GWHAATB00000011	1712266	A	A	H	A	A	H	H	A	-	A	-	-	H	-	H	A	H	H	A	A	A	H	A	H	H	-	-	H	-	H	A	-	A	H	A	-	-	A	-	H	H	H	-	A
lg1	*2	Tag_56055	0	GWHAATB00000011	1712311	A	A	H	A	A	H	H	A	-	A	-	-	H	-	H	A	H	H	A	A	A	H	A	H	H	-	-	H	-	H	A	-	A	H	A	-	-	A	-	H	H	H	-	A
lg1	*2	Tag_56058	0	GWHAATB00000011	1712346	A	A	H	A	A	H	H	A	-	A	-	-	H	-	H	A	H	H	A	-	A	H	A	H	H	-	-	H	-	H	A	-	A	H	A	-	-	A	-	H	H	H	-	A
lg1	*2	Tag_56059	0	GWHAATB00000011	1712350	A	A	H	A	A	H	H	A	-	A	-	-	H	-	H	A	H	H	A	-	A	H	A	H	H	-	-	H	-	H	A	-	A	H	A	-	-	A	-	H	H	H	-	A
lg1	3	Tag_56056	0	GWHAATB00000011	1712341	A	A	H	A	A	H	H	A	-	A	-	-	H	-	H	A	H	H	A	-	A	H	A	H	H	-	-	H	-	H	A	-	A	H	A	-	-	A	-	H	H	H	-	H
lg1	4	Tag_56071	2.3	GWHAATB00000011	1813726	H	A	H	A	A	H	H	A	H	A	A	H	H	A	H	A	H	H	-	A	A	H	A	H	H	-	A	H	H	H	A	A	A	H	A	A	A	A	H	H	H	H	H	-
lg1	*4	Tag_56073	2.3	GWHAATB00000011	1813788	H	A	H	A	A	H	H	A	H	A	A	H	H	A	H	A	H	H	-	A	A	H	A	H	H	-	A	H	H	H	A	A	A	H	A	A	A	A	H	H	H	H	H	-
lg1	*4	Tag_56074	2.3	GWHAATB00000011	1813790	H	A	H	A	A	H	H	A	H	A	A	H	H	A	H	A	H	H	-	A	A	H	A	H	H	-	A	H	H	H	A	A	A	H	A	A	A	A	H	H	H	H	H	-
lg1	5	Tag_56072	2.3	GWHAATB00000011	1813736	H	A	H	A	A	H	H	A	H	A	A	H	H	A	H	A	H	H	-	A	A	H	A	H	H	-	A	H	H	H	A	A	A	H	A	A	A	A	H	H	H	H	H	-
lg1	6	Tag_56016	4.7	GWHAATB00000011	1486112	H	A	H	A	A	H	H	A	H	A	A	H	H	A	H	A	H	H	A	A	A	H	A	H	H	A	A	H	H	H	A	A	A	H	A	A	A	-	H	H	H	H	H	A
lg1	7	Tag_55974	5.3	GWHAATB00000011	1163863	H	A	H	A	A	H	H	-	A	A	A	H	H	A	H	A	H	H	A	A	A	-	A	H	H	A	A	H	H	H	A	A	A	H	A	A	A	A	-	-	H	H	H	A
lg1	8	Tag_56003	5.3	GWHAATB00000011	1353742	H	A	H	A	A	H	H	A	-	A	A	H	H	H	-	A	H	-	A	A	A	H	A	H	H	A	A	H	H	A	H	A	A	H	A	-	A	A	H	H	H	H	H	A
lg1	9	Tag_55994	5.8	GWHAATB00000011	1317207	H	A	H	A	A	H	H	A	H	A	A	H	H	-	H	A	H	H	A	A	A	H	A	H	-	A	A	H	-	H	A	A	A	H	-	A	A	A	H	H	H	H	H	A
lg1	10	Tag_55990	5.8	GWHAATB00000011	1306117	H	A	H	A	A	H	H	A	-	A	A	-	H	A	H	-	H	-	-	A	A	H	A	H	H	-	-	-	H	H	A	A	A	H	A	A	A	A	H	H	H	H	H	-
lg1	11	Tag_56006	5.8	GWHAATB00000011	1425965	H	A	H	A	A	H	H	A	H	A	A	H	H	A	H	A	H	H	A	A	A	-	A	H	-	A	A	H	-	H	A	A	A	H	A	A	A	A	H	H	H	H	H	A
lg1	12	Tag_55988	5.8	GWHAATB00000011	1225989	H	A	H	A	A	H	H	A	H	A	A	H	H	A	H	A	H	H	A	A	A	H	A	H	H	A	A	H	H	H	A	A	A	H	A	A	A	A	H	H	H	H	H	A
lg1	*12	Tag_55991	5.8	GWHAATB00000011	1307859	H	A	H	A	A	H	H	A	H	A	A	H	H	A	H	A	H	H	A	A	A	H	A	H	H	A	A	H	H	H	A	A	A	H	A	A	A	A	H	H	H	H	H	A
lg1	*12	Tag_55992	5.8	GWHAATB00000011	1308131	H	A	H	A	A	H	H	A	H	A	A	H	H	A	H	A	H	H	A	A	A	H	A	H	H	A	A	H	H	H	A	A	A	H	A	A	A	A	H	H	H	H	H	A
lg1	13	Tag_55985	5.8	GWHAATB00000011	1225819	H	A	H	A	A	H	H	A	H	A	A	H	H	A	H	A	H	H	A	A	A	H	A	H	H	A	A	H	H	H	A	A	A	H	A	A	A	A	H	H	H	H	H	A
lg1	14	Tag_56009	6.3	GWHAATB00000011	1438346	H	A	H	A	A	H	H	A	H	A	A	H	H	A	H	A	H	H	A	A	A	H	A	H	H	A	A	H	H	H	A	A	A	H	A	A	A	A	H	H	H	H	H	A
lg1	*14	Tag_56010	6.3	GWHAATB00000011	1438367	H	A	H	A	A	H	H	A	H	A	A	H	H	A	H	A	H	H	A	A	A	H	A	H	H	A	A	H	H	H	A	A	A	H	A	A	A	A	H	H	H	H	H	A
lg1	*14	Tag_56011	6.3	GWHAATB00000011	1438382	H	A	H	A	A	H	H	A	H	A	A	H	H	A	H	A	H	H	A	A	A	H	A	H	H	A	A	H	H	H	A	A	A	H	A	A	A	A	H	H	H	H	H	A
lg1	*14	Tag_56014	6.3	GWHAATB00000011	1438473	H	A	H	A	A	H	H	A	H	A	A	H	H	A	H	A	H	H	A	A	A	H	A	H	H	A	A	H	H	H	A	A	A	H	A	A	A	A	H	H	H	H	H	A
lg1	15	Tag_56013	6.3	GWHAATB00000011	1438467	H	A	H	A	A	H	H	A	H	A	A	H	H	A	H	A	H	H	A	A	A	H	A	H	H	A	A	H	H	H	A	A	A	H	A	A	A	A	H	H	H	H	H	A
lg1	16	Tag_56012	6.3	GWHAATB00000011	1438464	H	H	H	A	A	H	H	A	H	A	A	H	H	A	H	A	H	H	A	A	A	H	A	H	H	A	A	H	H	H	A	A	A	H	A	A	A	A	H	H	H	H	H	A
lg1	17	Tag_55977	6.9	GWHAATB00000011	1179425	H	-	H	A	A	H	H	A	H	A	-	H	H	A	H	A	H	H	A	A	A	H	A	H	H	A	A	H	H	H	A	A	A	H	A	A	A	A	H	H	H	H	H	A
lg1	*17	Tag_55978	6.9	GWHAATB00000011	1179455	H	-	H	A	A	H	H	A	H	A	-	H	H	A	H	A	H	H	A	A	A	H	A	H	H	A	A	H	H	-	A	A	A	H	A	A	A	A	H	H	H	H	H	A
lg1	*17	Tag_55979	6.9	GWHAATB00000011	1179461	H	-	H	A	A	H	H	A	H	A	-	H	H	A	H	A	H	H	A	A	A	H	A	H	H	A	A	H	H	-	A	A	A	H	A	A	A	A	H	H	H	H	H	A
lg1	18	Tag_55975	6.9	GWHAATB00000011	1179374	H	-	H	A	A	H	H	A	H	A	-	H	H	A	H	A	H	H	A	A	A	H	A	H	H	A	A	H	H	H	A	A	A	H	A	A	H	A	H	H	H	H	H	A
lg1	19	Tag_55953	7.5	GWHAATB00000011	1009359	H	-	H	A	A	H	H	A	H	A	A	H	H	A	H	A	H	H	A	A	A	H	A	-	H	A	A	H	H	H	A	A	-	H	A	-	A	A	H	H	H	H	H	A
lg1	20	Tag_55964	7.5	GWHAATB00000011	1079380	-	A	H	A	A	H	H	A	H	A	A	H	H	A	H	A	H	H	A	A	A	H	A	H	H	A	A	H	H	H	A	A	A	H	A	A	A	A	H	H	H	H	H	A
lg1	*20	Tag_55967	7.5	GWHAATB00000011	1079465	-	A	H	A	A	H	H	A	H	A	A	H	H	A	H	A	H	H	A	A	A	H	A	H	H	A	A	H	H	H	A	A	A	H	A	A	A	A	H	H	H	H	H	A
lg1	*20	Tag_55968	7.5	GWHAATB00000011	1079642	-	A	H	A	A	H	H	A	H	A	A	H	H	A	H	A	H	H	A	A	A	H	A	H	H	A	A	H	H	H	A	A	A	H	A	A	A	A	H	H	H	H	H	A
lg1	21	Tag_55957	8.5	GWHAATB00000011	1034331	-	A	H	A	A	H	H	A	H	A	A	H	H	A	H	A	H	H	A	A	A	H	A	-	H	A	A	H	H	H	A	A	A	H	A	A	A	A	H	H	H	H	H	A
lg1	22	Tag_55958	8.5	GWHAATB00000011	1034332	-	A	H	A	A	H	H	A	H	A	A	H	H	A	H	A	H	H	A	A	A	H	A	-	H	A	A	H	H	H	A	A	A	H	A	A	A	A	H	H	H	H	H	A
lg1	*22	Tag_55959	8.5	GWHAATB00000011	1034333	-	A	H	A	A	H	H	A	H	A	A	H	H	A	H	A	H	H	A	A	A	H	A	-	H	A	A	H	H	H	A	A	A	H	A	A	A	A	H	H	H	H	H	A
lg1	23	Tag_55960	8.5	GWHAATB00000011	1034360	H	A	H	A	A	H	H	A	H	A	A	H	H	A	A	A	H	H	A	A	A	H	A	-	H	A	A	H	H	H	A	A	A	H	A	A	A	A	H	H	H	H	H	A
lg1	24	Tag_55940	10	GWHAATB00000011	935916	H	A	H	A	A	H	H	A	H	A	A	H	H	A	H	A	H	H	A	A	A	H	A	H	-	A	A	H	H	H	A	A	A	H	A	A	A	-	H	H	H	H	-	A
lg1	25	Tag_55923	10.5	GWHAATB00000011	862528	H	A	H	A	A	H	H	A	H	A	A	H	H	A	H	A	H	H	A	A	A	H	A	H	H	A	A	H	H	H	A	A	A	H	A	A	A	A	H	H	H	H	H	A
lg1	*25	Tag_55924	10.5	GWHAATB00000011	862545	H	A	H	A	A	H	H	A	H	A	A	H	H	A	H	A	H	H	A	A	A	H	A	H	H	A	A	H	H	H	A	A	A	H	A	A	A	A	H	H	H	H	H	A
lg1	*25	Tag_55922	10.5	GWHAATB00000011	862522	H	A	H	A	A	H	H	A	H	A	A	H	H	A	H	A	H	H	A	A	A	H	A	H	H	A	A	H	H	H	A	A	A	H	A	A	A	A	H	H	H	H	H	A
lg1	26	Tag_55943	11.2	GWHAATB00000011	985124	H	A	H	A	-	H	H	A	H	A	A	H	H	A	H	A	H	-	A	A	A	H	A	H	H	A	A	H	H	H	A	A	A	H	A	A	A	A	H	H	H	H	-	A
lg1	27	Tag_55926	11.3	GWHAATB00000011	913680	H	-	H	A	A	H	H	H	H	A	A	H	H	A	H	A	H	H	A	A	A	H	A	H	H	A	A	H	H	H	A	A	A	H	A	A	A	A	H	-	H	H	H	A
lg1	28	Tag_55917	13.9	GWHAATB00000011	851222	H	A	H	A	A	H	H	A	H	A	A	H	H	A	H	-	H	H	A	A	A	H	A	H	H	A	A	-	H	A	A	A	A	H	A	A	A	A	H	A	H	-	H	A
lg1	29	Tag_55916	13.9	GWHAATB00000011	851219	H	A	H	A	A	H	H	A	H	A	A	H	H	A	H	-	H	H	A	A	A	H	A	H	H	A	A	-	H	A	A	A	A	H	A	A	A	A	H	A	H	-	H	A
lg1	30	Tag_55918	14.1	GWHAATB00000011	851567	H	A	H	A	A	H	H	A	H	A	A	H	H	A	H	-	H	H	A	A	A	H	A	H	H	A	A	-	H	A	A	A	A	H	A	A	A	A	H	A	H	H	H	A
lg1	31	Tag_55913	14.6	GWHAATB00000011	851153	H	A	H	A	A	H	H	A	H	A	A	H	H	A	H	-	H	H	A	A	A	H	A	H	A	A	A	-	H	A	A	A	A	H	A	A	A	A	H	A	H	H	H	A
lg1	32	Tag_55912	14.6	GWHAATB00000011	851113	H	A	H	A	A	H	H	A	H	A	A	H	H	A	H	-	H	H	A	A	A	H	A	H	A	A	A	-	H	A	A	A	A	H	A	A	A	A	H	A	H	H	H	A
lg1	33	Tag_55915	14.6	GWHAATB00000011	851212	H	A	H	A	A	H	H	A	H	A	A	H	H	A	H	-	H	H	H	A	A	H	A	H	A	A	A	-	H	A	A	A	A	H	A	A	A	A	H	A	H	H	H	A
lg1	34	Tag_55914	15.7	GWHAATB00000011	851199	H	A	H	H	A	H	H	A	H	A	A	H	H	A	H	-	H	H	A	A	A	H	A	H	H	A	A	-	H	A	A	A	A	H	A	A	A	A	H	A	H	H	H	A
lg1	35	Tag_55929	17.8	GWHAATB00000011	921481	H	A	H	A	A	H	H	A	H	A	A	H	-	A	-	A	H	-	A	A	A	H	A	H	H	A	A	A	-	H	A	A	A	H	A	A	-	A	H	A	H	H	H	A
lg1	36	Tag_55932	17.8	GWHAATB00000011	921565	H	A	H	A	A	H	H	A	H	A	A	H	H	A	-	A	H	-	A	A	A	H	A	H	H	A	A	A	-	H	A	A	A	H	A	A	-	A	H	A	H	H	H	A
lg1	37	Tag_55933	17.8	GWHAATB00000011	921566	H	A	H	A	A	H	H	A	H	A	A	H	H	A	-	A	H	-	A	A	A	H	A	H	H	A	A	A	-	H	A	A	A	H	A	A	-	A	H	A	H	H	H	A
lg1	*37	Tag_55930	17.8	GWHAATB00000011	921519	H	A	H	A	A	H	H	A	H	A	A	H	-	A	-	A	H	-	A	A	A	H	A	H	H	A	A	A	-	H	A	A	A	H	A	A	-	A	H	A	H	H	H	A
lg1	38	Tag_55931	17.8	GWHAATB00000011	921539	H	A	H	A	A	H	H	A	H	A	A	H	H	A	-	A	H	-	H	A	A	H	A	H	H	A	A	A	-	H	A	A	A	H	A	A	-	A	H	A	H	H	H	A
lg1	39	Tag_55952	20	GWHAATB00000011	996854	H	A	H	A	A	H	-	A	H	-	A	H	H	A	A	A	H	H	A	-	A	-	A	-	H	A	A	A	H	-	A	-	-	H	A	A	A	A	H	-	H	H	H	A
lg1	40	Tag_55949	20.6	GWHAATB00000011	996796	H	A	H	A	A	H	-	A	H	-	A	H	H	A	H	A	H	H	A	-	A	H	A	-	H	A	A	H	H	-	A	-	-	H	A	A	A	A	H	H	H	H	H	A
lg1	41	Tag_55947	21.4	GWHAATB00000011	996473	H	-	H	A	A	H	-	A	H	-	A	H	H	A	H	A	H	H	A	-	A	H	A	-	H	A	A	H	H	-	A	-	-	H	A	A	A	A	H	H	H	H	H	A
lg1	42	Tag_55950	21.9	GWHAATB00000011	996820	H	A	H	A	A	H	-	A	H	-	A	H	H	A	H	A	H	H	A	-	A	H	A	-	H	A	A	H	H	-	A	-	-	H	A	A	A	A	H	H	H	H	H	A
lg1	*42	Tag_55946	21.9	GWHAATB00000011	996470	H	-	H	A	A	H	-	A	H	-	A	H	H	A	H	A	H	H	A	-	A	H	A	-	H	A	A	H	H	-	A	-	-	H	A	A	A	A	H	H	H	H	H	A
lg1	43	Tag_55951	21.9	GWHAATB00000011	996820	H	A	H	A	A	H	-	A	H	-	A	H	H	A	H	A	H	H	A	-	H	H	A	-	H	A	A	H	H	-	A	-	-	H	A	A	A	A	H	H	H	H	H	A
lg1	44	Tag_55948	22.9	GWHAATB00000011	996769	H	A	H	A	A	H	-	A	H	-	A	H	H	A	H	A	H	H	A	-	A	H	A	-	H	A	A	H	H	-	A	-	-	H	A	A	A	A	H	H	H	H	H	A
lg1	45	Tag_55905	23.9	GWHAATB00000011	850865	H	A	H	A	A	H	H	A	H	A	A	H	H	A	H	A	H	H	A	A	-	H	A	H	H	-	A	H	H	H	A	A	A	H	A	A	A	A	H	H	H	H	H	A
lg1	46	Tag_55908	23.9	GWHAATB00000011	851041	H	A	H	A	A	H	H	A	H	A	A	H	H	A	H	A	H	H	A	A	-	H	A	H	H	-	A	H	H	H	A	A	A	H	A	A	A	A	H	H	H	H	H	A
lg1	*46	Tag_55909	23.9	GWHAATB00000011	851042	H	A	H	A	A	H	H	A	H	A	A	H	H	A	H	A	H	H	A	A	-	H	A	H	H	-	A	H	H	H	A	A	A	H	A	A	A	A	H	H	H	H	H	A
lg1	*46	Tag_55910	23.9	GWHAATB00000011	851058	H	A	H	A	A	H	H	A	H	A	A	H	H	A	H	A	H	H	A	A	-	H	A	H	H	-	A	H	H	H	A	A	A	H	A	A	A	A	H	H	H	H	H	A
lg1	*46	Tag_55911	23.9	GWHAATB00000011	851072	H	A	H	A	A	H	H	A	H	A	A	H	H	A	H	A	H	H	A	A	-	H	A	H	H	-	A	H	H	H	A	A	A	H	A	A	A	A	H	H	H	H	H	A
lg1	47	Tag_55907	23.9	GWHAATB00000011	851036	H	A	H	A	A	H	H	A	H	A	A	H	H	A	H	A	H	H	A	A	-	H	A	H	H	-	A	H	H	H	A	A	A	H	A	A	A	A	H	H	H	H	H	A
lg1	48	Tag_55938	24.9	GWHAATB00000011	925258	H	A	H	A	A	H	H	A	H	A	A	H	H	A	H	A	H	H	A	A	A	H	A	H	H	A	A	H	H	H	A	A	A	H	A	A	A	A	H	H	H	H	H	A
lg1	49	Tag_55828	26.4	GWHAATB00000011	294942	H	A	H	A	A	H	H	A	H	A	A	H	H	A	H	A	H	H	A	A	A	H	A	H	H	A	A	H	H	H	A	A	A	H	H	A	A	H	H	H	H	H	H	A
lg1	50	Tag_56476	26.4	GWHAATB00000011	3153295	H	A	H	A	A	H	H	A	H	A	A	H	H	A	H	A	H	H	A	A	A	H	A	H	H	A	A	H	H	H	A	A	A	H	A	A	A	A	H	H	H	H	H	A
lg1	51	Tag_56474	26.4	GWHAATB00000011	3153221	H	A	H	A	A	H	H	A	H	A	A	H	H	A	H	A	H	H	A	A	A	H	A	H	H	A	A	H	H	H	A	A	A	H	A	A	A	A	H	H	H	H	H	A
lg1	52	Tag_55786	26.9	GWHAATB00000011	64717	H	A	H	A	A	H	H	A	H	A	A	H	H	A	H	A	H	H	A	A	A	H	A	H	H	A	A	H	H	H	A	A	A	H	A	A	A	A	H	H	H	H	H	A
lg1	53	Tag_56531	26.9	GWHAATB00000011	3422583	H	A	H	A	A	H	H	A	H	A	A	H	H	A	H	A	H	H	A	A	A	H	A	H	H	A	A	H	H	H	A	A	A	H	A	A	A	A	H	H	H	H	H	A
lg1	54	Tag_56485	26.9	GWHAATB00000011	3231205	H	A	H	A	A	H	H	A	H	A	A	H	H	A	H	A	H	H	A	A	A	H	A	H	H	A	A	H	H	H	A	A	A	H	A	A	A	A	H	-	H	H	H	A
lg1	*54	Tag_55797	26.9	GWHAATB00000011	185146	H	A	H	A	A	H	H	A	H	A	A	H	H	A	H	A	H	H	A	A	A	H	A	H	H	A	A	H	H	H	A	A	A	H	A	-	A	A	H	H	H	H	H	A
lg1	*54	Tag_55798	26.9	GWHAATB00000011	185154	H	A	H	A	A	H	H	A	H	A	A	H	H	A	H	A	H	H	A	A	A	H	A	H	H	A	A	H	H	H	A	A	A	H	A	-	A	A	H	H	H	H	H	A
lg1	55	Tag_55810	26.9	GWHAATB00000011	239374	H	A	H	A	A	H	H	A	H	A	A	H	H	A	H	A	H	H	A	A	A	H	A	H	H	A	A	H	H	H	A	A	A	H	A	A	A	A	H	H	H	H	H	A
lg1	56	Tag_56528	26.9	GWHAATB00000011	3414039	-	A	H	A	A	H	H	A	H	A	A	H	H	A	H	A	H	H	A	A	A	H	A	-	-	A	A	H	H	H	A	A	A	H	A	A	A	A	H	H	H	H	H	A
lg1	57	Tag_55790	26.9	GWHAATB00000011	107798	A	A	H	A	A	H	H	A	H	A	A	H	H	A	H	A	H	H	A	A	A	H	A	H	H	A	A	H	H	H	A	A	A	H	A	A	A	A	H	H	H	H	H	A
lg1	58	Tag_55812	30.7	GWHAATB00000011	244136	H	A	H	A	-	H	A	A	H	A	A	A	H	-	H	A	H	H	A	A	A	H	A	-	H	A	A	H	H	H	-	A	A	H	A	A	A	A	-	H	H	H	H	A
lg1	59	Tag_55811	30.7	GWHAATB00000011	244124	H	A	H	A	-	H	A	A	H	A	A	A	H	-	H	A	H	A	A	A	A	H	A	-	H	A	A	H	H	H	-	A	A	H	A	A	A	A	-	H	H	H	H	A
lg1	60	Tag_58757	37.4	GWHAATB00000011	19428912	-	A	H	A	A	H	H	A	H	A	A	H	H	A	A	A	H	A	H	A	-	-	-	H	H	A	A	H	H	H	A	A	A	H	-	A	A	A	-	H	H	H	-	A
lg1	61	Tag_59096	39.1	GWHAATB00000011	21890343	H	-	-	A	A	H	H	A	H	A	A	H	H	A	H	A	H	H	H	A	A	A	H	-	H	A	A	-	-	H	A	A	A	H	A	-	A	-	H	-	-	-	A	A
lg1	62	Tag_59046	39.6	GWHAATB00000011	21612322	H	A	H	A	H	H	H	A	H	A	A	H	H	A	H	A	H	H	H	A	A	A	H	H	H	A	A	H	H	H	A	A	A	H	A	A	A	A	H	H	H	H	A	A
lg1	63	Tag_59073	39.6	GWHAATB00000011	21834610	H	A	H	A	A	H	H	A	H	A	A	H	H	A	H	A	H	H	H	A	A	A	H	H	H	A	A	H	H	H	A	A	A	H	A	A	A	A	H	H	H	H	A	A
lg1	64	Tag_58575	40.1	GWHAATB00000011	18319834	H	A	H	A	A	H	H	A	H	A	A	H	H	A	H	A	H	H	H	A	A	A	H	H	H	A	A	H	H	H	A	A	A	H	A	A	A	A	H	H	H	H	A	A
lg1	*64	Tag_58577	40.1	GWHAATB00000011	18319850	H	A	H	A	A	H	H	A	H	A	A	H	H	A	H	A	H	H	H	A	A	A	H	H	H	A	A	H	H	H	A	A	A	H	A	A	A	A	H	H	H	H	A	A
lg1	*64	Tag_58637	40.1	GWHAATB00000011	18680340	H	A	H	A	A	H	H	A	H	A	A	H	H	A	H	A	H	H	H	A	A	A	H	H	H	A	A	H	H	H	A	A	A	H	A	A	A	A	H	H	H	H	A	A
lg1	65	Tag_58576	40.1	GWHAATB00000011	18319837	H	A	H	A	A	H	H	A	H	A	A	H	H	A	H	A	H	H	H	A	A	A	H	H	H	A	A	H	H	H	A	A	A	H	A	A	A	A	H	H	H	H	A	A
lg1	66	Tag_57553	41.5	GWHAATB00000011	10610203	H	A	H	A	A	H	H	A	H	A	A	H	-	A	H	A	H	H	H	A	A	H	H	H	H	A	A	H	H	H	A	A	A	H	A	A	A	A	H	H	H	H	A	A
lg1	67	Tag_58046	41.5	GWHAATB00000011	14989271	H	A	H	A	A	H	H	A	H	A	A	H	H	A	H	A	H	H	H	A	A	H	H	H	H	A	A	H	H	H	A	A	A	H	A	A	A	A	H	H	H	H	A	A
lg1	68	Tag_57969	41.5	GWHAATB00000011	14197532	H	A	H	A	A	H	H	A	H	A	A	H	H	A	H	A	H	H	H	A	A	H	H	H	-	A	A	H	H	H	A	A	A	H	A	A	A	A	H	H	H	H	A	A
lg1	69	Tag_57294	42.1	GWHAATB00000011	9177431	H	A	H	A	A	H	H	A	H	A	A	H	H	A	H	A	H	H	H	A	A	H	H	H	H	-	A	H	H	H	A	A	A	H	A	A	A	A	H	H	H	H	A	A
lg1	70	Tag_57522	42.1	GWHAATB00000011	10354686	H	A	H	A	A	H	H	A	H	A	A	H	H	A	H	A	H	H	H	A	A	H	H	H	H	A	A	H	H	H	A	A	A	H	A	A	A	A	H	H	H	H	A	A
lg1	71	Tag_57000	42.1	GWHAATB00000011	7034718	H	A	H	A	A	H	H	-	H	A	A	H	H	H	H	A	H	H	H	-	-	H	-	H	-	A	A	H	H	H	-	A	A	H	A	A	A	A	H	H	H	H	A	-
lg1	72	Tag_255931	42.7	GWHAATB00088631	669	H	A	H	A	A	H	H	A	H	A	A	H	H	A	H	A	H	H	H	A	A	H	H	H	H	A	A	H	H	H	A	A	A	H	A	A	A	A	H	H	H	H	A	A
lg1	73	Tag_58237	42.7	GWHAATB00000011	16333571	H	A	H	A	A	H	H	-	H	A	A	H	H	A	-	A	H	H	H	A	A	H	H	H	H	-	A	H	H	H	A	A	-	H	A	A	A	A	H	H	H	H	A	A
lg1	74	Tag_58797	42.7	GWHAATB00000011	19750839	H	A	H	A	A	H	H	A	H	A	A	H	H	A	H	A	H	H	H	A	A	H	H	H	H	A	A	H	H	H	A	A	A	H	-	A	A	A	H	H	-	H	A	A
lg1	75	Tag_58305	42.7	GWHAATB00000011	16592047	H	A	H	A	A	H	H	A	H	A	A	H	H	-	H	A	H	H	H	A	-	H	H	H	H	A	-	H	H	H	A	A	A	H	A	A	A	A	H	H	H	H	A	A
lg1	76	Tag_58363	43.6	GWHAATB00000011	16852511	H	A	H	A	A	H	H	A	H	A	A	H	H	A	H	A	H	H	H	A	A	-	H	H	H	A	A	H	H	H	A	A	A	H	A	A	A	A	H	H	H	H	A	A
lg1	*76	Tag_58364	43.6	GWHAATB00000011	16852514	H	A	H	A	A	H	H	A	H	A	A	H	H	A	H	A	H	H	H	A	A	-	H	H	H	A	A	H	H	H	A	A	A	H	A	A	A	A	H	H	H	H	A	A
lg1	*76	Tag_58365	43.6	GWHAATB00000011	16852525	H	A	H	A	A	H	H	A	H	A	A	H	H	A	H	A	H	H	H	A	A	-	H	H	H	A	A	H	H	H	A	A	A	H	A	A	A	A	H	H	H	H	A	A
lg1	*76	Tag_58366	43.6	GWHAATB00000011	16852547	H	A	H	A	A	H	H	A	H	A	A	H	H	A	H	A	H	H	H	A	A	-	H	H	H	A	A	H	H	H	A	A	A	H	A	A	A	A	H	H	H	H	A	A
lg1	*76	Tag_58368	43.6	GWHAATB00000011	16852589	H	A	H	A	A	H	H	A	H	A	A	H	H	A	H	A	H	H	H	A	A	-	H	H	H	A	A	H	H	H	A	A	A	H	A	A	A	A	H	H	H	H	A	A
lg1	77	Tag_58175	43.6	GWHAATB00000011	15848562	H	A	H	A	A	H	H	A	H	A	A	H	H	A	H	A	H	H	H	A	A	A	H	H	H	A	A	H	H	H	A	A	A	H	A	A	A	A	H	H	H	H	A	A
lg1	78	Tag_57415	43.6	GWHAATB00000011	9697887	H	A	H	A	A	H	H	A	H	A	A	H	H	A	H	A	H	H	H	A	A	H	H	H	H	A	A	H	H	H	A	A	A	H	A	A	A	A	H	H	H	H	A	A
lg1	*78	Tag_57416	43.6	GWHAATB00000011	9697890	H	A	H	A	A	H	H	A	H	A	A	H	H	A	H	A	H	H	H	A	A	H	H	H	H	A	A	H	H	H	A	A	A	H	A	A	A	A	H	H	H	H	A	A
lg1	*78	Tag_57419	43.6	GWHAATB00000011	9697955	H	A	H	A	A	H	H	A	H	A	A	H	H	A	H	A	H	H	H	A	A	H	H	H	H	A	A	H	H	H	A	A	A	H	A	A	A	A	H	H	H	H	A	A
lg1	79	Tag_57420	43.6	GWHAATB00000011	9697981	H	A	H	A	A	H	H	A	H	A	A	H	H	A	H	A	H	H	H	A	A	H	H	H	H	A	A	H	H	H	A	A	A	H	A	A	A	A	H	H	H	H	A	A
lg1	80	Tag_57834	44.1	GWHAATB00000011	12988836	H	A	H	A	A	H	H	A	H	-	-	H	H	A	H	A	H	H	H	A	A	H	H	H	H	A	A	H	H	H	A	A	A	H	A	A	A	A	H	H	H	H	A	A
lg1	*80	Tag_58189	44.1	GWHAATB00000011	16014602	H	A	H	A	A	H	H	A	H	A	A	H	-	A	H	A	H	H	H	A	A	H	H	H	H	A	A	H	H	H	A	A	A	H	A	A	A	-	H	H	H	H	A	A
lg1	81	Tag_58212	44.1	GWHAATB00000011	16234620	H	A	H	A	A	H	H	A	H	H	A	H	H	A	H	A	H	H	H	A	A	H	H	H	H	A	A	H	H	H	H	A	A	H	A	A	A	A	H	H	H	H	A	A
lg1	82	Tag_58220	44.1	GWHAATB00000011	16234711	H	A	H	A	A	H	H	A	H	H	A	H	H	A	H	A	H	H	H	A	A	H	H	H	H	A	A	H	H	H	A	A	A	H	A	A	A	A	H	H	H	H	A	A
lg1	83	Tag_57907	44.1	GWHAATB00000011	13434257	H	A	H	A	A	H	H	A	H	A	A	H	H	A	H	A	H	H	H	A	A	H	H	H	H	A	A	H	H	H	A	A	A	H	A	A	A	A	H	H	H	H	A	A
lg1	84	Tag_57458	44.1	GWHAATB00000011	9886158	H	A	H	A	A	H	H	A	H	A	A	H	H	A	H	A	H	H	H	A	A	H	H	H	H	A	A	H	H	H	A	A	A	H	A	A	A	A	-	H	H	H	A	A
lg1	85	Tag_57461	44.1	GWHAATB00000011	9886514	H	A	H	A	A	H	H	A	H	A	A	H	H	A	H	A	H	H	H	A	A	H	H	H	H	A	A	H	H	H	A	A	A	H	A	A	A	A	-	H	H	H	A	A
lg1	86	Tag_58232	44.6	GWHAATB00000011	16257548	-	A	H	A	A	H	H	A	H	A	A	H	H	A	H	A	H	H	H	A	A	H	H	H	H	A	A	H	H	A	A	A	A	H	A	A	A	A	H	H	H	H	A	A
lg1	*86	Tag_58231	44.6	GWHAATB00000011	16257443	-	A	H	A	A	H	H	A	H	A	A	H	H	A	H	A	H	H	H	A	A	H	H	H	H	A	A	H	H	A	A	A	A	H	A	A	A	A	H	H	H	H	A	A
lg1	87	Tag_58073	45.2	GWHAATB00000011	15251544	H	A	-	A	-	H	H	A	H	A	-	H	H	A	H	-	H	A	H	A	A	H	H	H	H	A	A	H	H	-	A	A	A	H	A	A	-	A	H	-	H	-	A	A
lg1	88	Tag_58077	45.2	GWHAATB00000011	15252006	H	A	-	A	-	H	H	A	H	A	-	H	H	A	H	-	H	A	H	A	A	H	H	H	H	A	A	H	H	-	A	A	A	H	A	A	-	A	H	-	H	-	A	A
lg1	89	Tag_58384	45.8	GWHAATB00000011	17001507	H	A	H	A	-	H	H	A	H	A	A	H	H	A	H	A	H	A	H	A	A	H	H	H	H	A	A	H	H	H	A	A	A	H	A	A	A	A	H	H	H	H	A	A
lg1	90	Tag_58164	45.8	GWHAATB00000011	15728068	H	A	H	A	A	H	H	A	H	A	-	H	H	A	H	A	H	A	H	A	A	H	H	H	H	A	A	H	H	H	A	A	A	H	A	H	A	A	H	H	H	H	A	A
lg1	91	Tag_57321	46.3	GWHAATB00000011	9309703	H	A	H	A	A	H	H	A	H	A	A	H	H	A	H	A	H	H	H	A	A	H	H	H	H	A	A	H	H	H	A	A	A	H	A	H	A	A	H	H	H	H	A	A
lg1	92	Tag_249933	46.8	GWHAATB00038157	870	H	A	H	A	A	H	H	A	H	A	A	H	H	A	H	A	H	H	H	A	A	H	H	H	H	A	A	H	H	H	A	A	A	H	A	A	A	A	H	H	H	H	A	A
lg1	*92	Tag_249934	46.8	GWHAATB00038157	907	H	A	H	A	A	H	H	A	H	A	A	H	H	A	H	A	H	H	H	A	A	H	H	H	H	A	A	H	H	H	A	A	A	H	A	A	A	A	H	H	H	H	A	A
lg1	93	Tag_57023	46.8	GWHAATB00000011	7201345	H	A	H	A	A	H	H	A	H	A	A	H	H	A	H	A	H	H	H	A	A	H	H	H	H	A	A	H	H	H	A	A	A	A	A	A	A	A	H	H	H	H	A	A
lg1	94	Tag_56714	47.3	GWHAATB00000011	4553075	H	A	H	A	A	H	H	A	H	A	A	H	H	A	H	A	H	H	H	A	A	H	H	H	H	A	A	H	H	H	A	A	A	H	A	A	A	A	H	H	H	H	A	A
lg1	95	Tag_56710	47.3	GWHAATB00000011	4553023	H	A	H	A	A	H	H	A	H	A	A	H	H	A	H	A	H	H	H	A	A	H	H	H	H	A	A	H	H	H	A	A	A	H	A	A	A	A	H	H	H	H	A	A
lg1	96	Tag_56711	47.3	GWHAATB00000011	4553038	H	A	H	A	A	H	H	A	H	A	A	H	H	A	H	A	H	H	H	A	A	H	H	H	H	A	A	H	H	H	A	A	A	H	A	A	A	A	H	H	H	H	A	A
lg1	*96	Tag_56713	47.3	GWHAATB00000011	4553050	H	A	H	A	A	H	H	A	H	A	A	H	H	A	H	A	H	H	H	A	A	H	H	H	H	A	A	H	H	H	A	A	A	H	A	A	A	A	H	H	H	H	A	A
lg1	97	Tag_56926	47.5	GWHAATB00000011	6274048	H	A	A	A	-	H	H	A	H	A	A	H	-	A	H	A	H	-	H	A	-	H	H	A	H	A	A	H	H	-	A	-	A	H	A	-	A	A	H	-	H	H	-	A
lg1	*97	Tag_56927	47.5	GWHAATB00000011	6274097	H	A	A	A	-	H	H	A	H	A	A	H	-	A	H	A	H	-	H	A	-	H	H	A	H	A	A	H	H	-	A	-	A	H	A	-	A	A	H	-	H	H	-	A
lg1	98	Tag_57919	48.9	GWHAATB00000011	13517363	H	A	-	A	-	H	H	A	H	A	A	H	H	A	H	A	H	A	H	A	A	H	H	H	H	A	A	H	H	H	A	A	A	H	A	A	A	A	H	H	H	H	A	A
lg1	99	Tag_58344	50.1	GWHAATB00000011	16784776	H	-	-	A	-	H	H	A	H	-	-	H	H	A	-	A	H	H	H	A	A	H	H	-	H	-	-	-	H	-	-	A	A	-	A	A	A	-	H	H	A	H	-	A
lg1	100	Tag_58343	50.1	GWHAATB00000011	16784740	H	-	A	A	-	H	H	A	H	-	-	H	H	A	-	A	H	H	H	A	A	H	H	-	H	-	-	-	H	-	-	A	A	-	A	A	A	-	H	H	A	H	-	A
lg1	101	Tag_56774	51.1	GWHAATB00000011	4953015	H	A	H	-	-	H	H	A	-	-	-	H	H	A	-	-	A	H	H	A	A	H	H	-	H	A	A	H	H	H	A	A	A	H	A	A	A	-	-	H	A	H	A	H
lg1	102	Tag_58006	54.2	GWHAATB00000011	14853446	-	A	H	A	A	H	H	A	-	A	A	H	H	A	H	A	-	H	H	A	A	H	H	-	H	A	A	H	-	H	A	A	-	H	A	A	A	A	H	H	H	H	A	A
lg1	103	Tag_58007	54.7	GWHAATB00000011	14853448	-	A	H	A	A	H	H	A	-	A	A	H	H	A	H	A	-	H	H	A	A	H	H	-	H	A	A	H	-	H	A	A	-	H	A	A	A	A	H	H	H	H	A	A
lg1	104	Tag_58016	55.2	GWHAATB00000011	14853607	-	A	H	A	A	H	H	A	-	A	A	H	H	A	H	A	-	H	H	A	H	H	H	-	H	A	A	H	-	H	A	A	-	H	A	A	A	A	H	H	H	H	A	A
lg1	105	Tag_58005	55.5	GWHAATB00000011	14853354	-	A	H	A	A	H	H	A	-	A	A	H	H	A	H	A	-	H	H	A	H	H	H	-	H	A	A	H	-	H	A	A	-	H	A	A	A	A	H	H	H	H	A	A
lg1	106	Tag_58008	56.1	GWHAATB00000011	14853495	-	A	H	A	A	H	H	A	-	A	A	H	-	A	H	H	-	H	H	A	A	H	H	-	H	A	A	H	-	H	A	A	-	H	A	A	A	A	H	H	H	H	A	A
lg1	107	Tag_58015	59.5	GWHAATB00000011	14853520	-	A	H	A	A	H	H	A	-	A	A	H	H	A	H	A	-	H	H	A	H	H	H	-	H	A	H	H	-	H	A	A	-	H	A	A	H	A	H	H	H	H	H	A
lg1	108	Tag_58014	63.4	GWHAATB00000011	14853518	-	A	H	A	A	H	H	A	-	A	H	H	H	H	H	A	-	H	H	H	H	H	H	-	H	A	H	H	-	H	A	A	-	H	A	A	H	A	H	H	H	H	H	A
lg1	109	Tag_58013	68.3	GWHAATB00000011	14853514	-	A	H	A	A	H	H	A	-	A	H	H	H	H	H	H	-	H	H	H	A	H	H	-	H	A	H	H	-	H	A	A	-	H	A	A	H	A	H	H	H	H	H	A
lg1	110	Tag_58009	74.8	GWHAATB00000011	14853496	-	A	H	A	A	H	H	A	-	A	H	H	H	A	H	H	-	H	A	H	A	H	H	-	H	A	A	H	-	H	A	A	-	H	A	A	H	A	H	H	H	H	H	A
lg1	111	Tag_58926r	91.3	GWHAATB00000011	20919965	H	A	A	A	-	A	H	H	H	A	-	H	-	-	-	H	H	H	H	-	-	A	H	H	A	-	-	H	H	H	H	A	-	H	A	A	A	-	H	H	A	H	H	A
lg1	112	Tag_57001	101.4	GWHAATB00000011	7034801	-	A	H	A	A	A	H	-	H	H	A	H	H	H	H	A	H	H	H	-	-	H	-	H	-	A	A	H	H	H	-	A	A	H	A	A	A	A	H	H	H	H	A	-
lg1	113	Tag_56677	102	GWHAATB00000011	4281086	H	A	H	A	A	H	H	A	H	A	A	H	H	A	H	A	H	H	H	A	-	H	H	H	H	A	A	H	H	H	A	A	A	H	A	A	A	A	H	H	H	H	A	A
lg1	114	Tag_56917	102.3	GWHAATB00000011	6220225	H	A	H	A	-	H	H	A	H	A	A	A	H	A	H	A	H	H	H	A	A	H	H	H	H	A	A	-	H	H	A	A	A	H	A	A	A	A	H	H	H	H	A	A
lg1	115	Tag_58040	102.8	GWHAATB00000011	14977962	H	-	H	A	A	H	H	A	H	A	A	H	-	A	H	A	-	H	H	A	A	H	H	H	H	A	A	H	H	H	A	A	-	H	A	A	A	A	H	H	H	H	A	A
lg1	116	Tag_57146	102.8	GWHAATB00000011	8143282	H	A	H	A	A	H	H	A	H	A	A	-	H	A	H	A	H	H	H	A	A	H	H	H	H	A	A	H	H	H	H	A	A	H	A	A	A	A	H	H	H	H	A	A
lg1	117	Tag_57088	102.8	GWHAATB00000011	7715078	H	A	H	A	A	H	H	A	H	A	A	H	H	A	H	A	H	H	H	A	A	H	H	H	H	A	A	H	H	H	A	A	A	H	A	A	A	A	H	H	H	H	A	A
lg1	118	Tag_57089	103.3	GWHAATB00000011	7715080	H	A	H	A	A	H	H	A	H	A	A	H	H	A	H	A	H	H	H	A	A	H	H	H	H	A	A	H	H	H	A	A	A	H	A	A	A	A	H	H	H	H	A	A
lg1	119	Tag_56831	103.3	GWHAATB00000011	5383858	H	A	H	A	A	H	H	A	H	A	A	H	H	A	H	A	H	H	H	A	A	H	H	H	H	A	A	H	H	H	A	A	A	H	A	A	A	A	H	H	H	H	A	A
lg1	120	Tag_56780	103.3	GWHAATB00000011	5027326	H	A	H	A	A	H	H	A	H	A	A	H	H	A	H	H	H	H	H	A	A	H	H	H	H	A	A	H	H	H	A	A	A	H	A	A	A	A	H	H	H	H	A	A
lg1	121	Tag_57065	104.2	GWHAATB00000011	7566018	-	A	H	A	A	H	H	-	H	A	A	H	H	A	H	-	H	H	H	A	A	-	H	H	-	A	A	A	H	-	A	A	A	H	A	A	A	A	H	H	H	H	A	A
lg1	122	Tag_57064	104.2	GWHAATB00000011	7566012	-	A	H	A	A	H	H	-	H	A	A	H	H	A	H	-	H	H	H	A	A	-	H	H	-	A	A	A	H	-	A	A	A	H	A	A	H	A	H	H	H	H	A	A
lg1	123	Tag_57041	105.1	GWHAATB00000011	7315187	H	A	H	A	A	H	H	A	H	A	A	H	H	H	H	A	H	H	H	A	A	H	H	H	H	A	H	H	H	H	A	A	A	H	A	A	A	A	H	H	H	H	A	A
lg1	124	Tag_57039	105.1	GWHAATB00000011	7315134	H	A	H	A	A	H	H	A	H	A	A	H	H	A	H	A	H	H	H	A	A	H	H	H	H	A	H	H	H	H	A	A	A	H	A	A	A	A	H	H	H	H	A	A
lg1	*124	Tag_57040	105.1	GWHAATB00000011	7315147	H	A	H	A	A	H	H	A	H	A	A	H	H	A	H	A	H	H	H	A	A	H	H	H	H	A	H	H	H	H	A	A	A	H	A	A	A	A	H	H	H	H	A	A
lg1	125	Tag_57038	105.1	GWHAATB00000011	7315123	H	A	H	A	A	H	H	A	H	A	A	H	H	A	H	A	H	H	H	A	A	H	H	H	H	A	A	H	H	H	A	A	A	H	A	A	A	A	H	H	H	H	A	A
lg1	126	Tag_56840	105.6	GWHAATB00000011	5424702	H	A	H	A	A	H	H	A	H	A	A	H	H	A	H	A	H	H	H	A	A	H	H	H	H	A	A	H	H	H	A	A	A	H	A	A	A	A	H	H	H	H	A	A
lg1	*126	Tag_57097	105.6	GWHAATB00000011	7793652	H	A	H	A	A	H	H	A	H	A	A	H	H	A	H	A	H	H	H	A	A	H	H	H	H	A	A	H	H	H	A	A	A	H	A	A	A	A	H	H	H	H	A	A
lg1	*126	Tag_57099	105.6	GWHAATB00000011	7793665	H	A	H	A	A	H	H	A	H	A	A	H	H	A	H	A	H	H	H	A	A	H	H	H	H	A	A	H	H	H	A	A	A	H	A	A	A	A	H	H	H	H	A	A
lg1	*126	Tag_56776	105.6	GWHAATB00000011	5012251	H	A	H	A	A	H	H	A	H	A	A	H	H	A	H	A	H	H	H	A	A	H	H	H	H	A	A	H	H	H	A	A	A	H	A	A	A	-	H	H	H	H	A	A
lg1	127	Tag_56775	105.6	GWHAATB00000011	5012248	H	A	H	A	A	H	H	A	H	A	A	H	H	A	H	A	H	H	H	A	A	H	H	H	H	A	A	H	H	H	A	A	A	H	A	A	A	-	H	H	H	H	A	A
lg1	128	Tag_57187	105.6	GWHAATB00000011	8256785	H	A	H	A	A	H	H	A	H	A	A	H	H	A	H	A	H	H	H	A	A	H	H	H	-	A	A	H	H	H	A	A	A	H	A	A	A	A	H	H	H	H	A	A
lg1	129	Tag_56617	105.6	GWHAATB00000011	3958824	H	A	H	A	A	H	H	A	H	A	A	H	-	A	H	A	H	H	H	A	A	H	H	H	H	A	A	H	H	H	A	-	A	H	A	A	A	A	A	H	H	H	A	A
lg1	130	Tag_56553	106.6	GWHAATB00000011	3513709	H	-	H	A	A	H	H	A	H	A	A	H	H	A	H	A	H	H	H	A	A	H	A	H	H	A	A	H	H	H	A	A	A	H	A	A	A	A	A	H	H	H	A	A
lg1	131	Tag_56552	106.6	GWHAATB00000011	3513693	H	-	H	A	A	H	H	A	H	A	A	H	H	A	H	A	H	H	H	A	A	H	A	H	H	A	A	H	H	H	A	A	A	H	A	A	A	A	H	H	H	H	A	A
lg1	*131	Tag_56554	106.6	GWHAATB00000011	3513790	H	-	H	A	A	H	H	A	H	A	A	H	H	A	H	A	H	H	H	A	A	H	A	H	H	A	A	H	H	H	A	A	A	H	A	A	A	A	H	H	H	H	A	A
lg1	132	Tag_56548	106.6	GWHAATB00000011	3491065	-	A	H	A	A	H	H	A	H	A	A	H	H	A	H	A	H	H	H	A	A	H	A	H	-	A	A	H	-	H	-	A	A	H	A	A	A	A	H	H	H	H	A	A
lg1	133	Tag_56536	106.6	GWHAATB00000011	3446712	H	A	H	A	A	H	H	A	-	A	A	H	H	A	H	A	H	H	A	A	-	H	A	H	H	A	A	H	H	H	A	A	A	H	A	A	A	A	H	H	H	H	A	A
lg1	134	Tag_56539	107.1	GWHAATB00000011	3456473	H	A	H	A	A	H	H	A	H	A	A	H	H	A	H	A	H	H	-	A	A	H	A	H	H	A	A	-	H	-	A	A	A	H	A	A	A	A	H	A	H	H	A	A
lg1	*134	Tag_56540	107.1	GWHAATB00000011	3456484	H	A	H	A	A	H	H	A	H	A	A	H	H	A	H	A	H	H	-	A	A	H	A	H	H	A	A	-	H	-	A	A	A	H	A	A	A	A	H	A	H	H	A	A
lg1	135	Tag_57116	109.1	GWHAATB00000011	7872931	H	H	H	A	A	H	H	A	H	A	A	H	H	A	-	-	H	H	H	A	A	H	H	-	H	-	-	H	A	-	A	-	A	H	A	A	A	-	H	A	H	-	A	A
lg1	136	Tag_57114	109.1	GWHAATB00000011	7872831	H	A	H	A	A	H	H	A	H	A	A	H	H	A	-	-	H	H	H	A	A	H	H	-	H	-	-	H	A	-	A	-	A	H	A	A	A	-	H	A	H	H	A	A
lg1	137	Tag_57111	110.1	GWHAATB00000011	7872730	H	A	H	A	A	H	H	A	H	A	A	H	H	A	-	-	H	H	H	A	A	H	H	-	H	-	-	H	A	-	A	-	A	H	A	A	A	-	H	A	H	H	A	A
lg1	138	Tag_58572	112.7	GWHAATB00000011	18312656	H	A	H	A	A	H	H	A	H	A	A	H	H	A	H	A	H	H	-	A	A	A	H	H	H	A	A	H	H	H	A	A	-	H	A	A	A	A	H	-	H	H	A	A
lg1	139	Tag_58571	112.8	GWHAATB00000011	18312287	H	A	H	A	A	H	H	A	H	A	A	H	H	A	H	A	H	H	-	H	A	A	H	H	H	A	H	H	H	H	A	A	-	H	A	A	A	A	H	-	H	H	A	A
lg1	140	Tag_58184	114.8	GWHAATB00000011	15989573	H	A	H	A	A	H	H	A	H	A	A	H	H	A	H	A	H	H	H	A	A	H	H	H	H	A	H	H	H	H	A	A	H	H	A	A	A	A	H	H	H	H	A	A
lg1	141	Tag_58257	115.3	GWHAATB00000011	16407739	H	A	H	A	A	H	H	A	H	A	A	H	H	A	H	A	H	H	-	A	A	H	H	H	H	A	A	H	H	H	A	A	A	H	A	A	A	A	H	H	H	H	A	A
lg1	142	Tag_58236	115.3	GWHAATB00000011	16322333	H	A	H	A	-	H	H	A	H	-	-	H	-	A	H	A	H	H	-	-	A	H	H	H	-	A	-	H	H	H	A	A	A	-	A	-	A	A	-	H	H	H	A	A
lg1	143	Tag_56767	118.1	GWHAATB00000011	4910984	H	A	H	A	A	H	H	A	H	H	A	H	H	A	H	-	H	H	H	A	-	H	H	H	-	A	A	H	H	H	A	A	A	H	A	A	A	A	H	H	H	H	A	A
lg1	144	Tag_56769	118.1	GWHAATB00000011	4910987	H	A	H	A	A	H	H	A	H	H	A	H	H	A	H	-	H	H	H	A	-	H	H	H	-	A	A	H	H	H	A	A	A	H	A	A	A	A	H	H	H	H	A	A
lg1	145	Tag_56770	119.4	GWHAATB00000011	4910988	H	A	H	A	A	H	H	A	H	H	A	H	H	A	H	-	H	H	H	A	-	H	H	H	-	A	A	H	H	H	A	A	A	H	A	A	A	A	H	H	H	H	A	A
lg1	146	Tag_56771	119.9	GWHAATB00000011	4910999	H	A	H	A	A	H	H	A	H	H	A	H	H	A	H	-	H	H	H	A	-	H	H	H	-	A	A	H	H	H	A	A	A	H	A	A	A	A	H	H	H	H	A	A
lg1	*146	Tag_56772	119.9	GWHAATB00000011	4911140	H	A	H	A	A	H	H	A	H	H	A	H	H	A	H	-	H	H	H	A	-	H	H	H	-	A	A	H	H	H	A	A	A	H	A	A	A	A	H	H	H	H	A	A
lg1	147	Tag_56768	120.4	GWHAATB00000011	4910986	H	A	H	A	A	H	H	A	H	H	A	H	H	A	H	-	H	H	H	A	-	H	H	H	-	A	A	H	H	H	A	A	A	H	A	A	A	A	H	H	H	H	A	A
lg1	148	Tag_57152	121.4	GWHAATB00000011	8191931	H	A	H	A	A	H	H	A	H	H	A	H	H	A	H	A	H	H	H	A	A	H	H	H	H	A	A	H	H	H	A	A	A	H	A	A	A	A	H	H	H	H	A	A
lg1	149	Tag_57151	121.9	GWHAATB00000011	8191926	H	A	H	A	A	H	H	A	H	A	A	H	H	A	H	A	H	H	H	A	A	H	H	H	H	A	A	H	H	H	A	A	A	H	A	A	A	A	H	H	H	H	A	A
lg1	*149	Tag_57154	121.9	GWHAATB00000011	8191942	H	A	H	A	A	H	H	A	H	A	A	H	H	A	H	A	H	H	H	A	A	H	H	H	H	A	A	H	H	H	A	A	A	H	A	A	A	A	H	H	H	H	A	A
lg1	*149	Tag_57155	121.9	GWHAATB00000011	8191959	H	A	H	A	A	H	H	A	H	A	A	H	H	A	H	A	H	H	H	A	A	H	H	H	H	A	A	H	H	H	A	A	A	H	A	A	A	A	H	H	H	H	A	A
lg1	150	Tag_57082	121.9	GWHAATB00000011	7685776	H	A	H	A	A	H	H	A	H	A	A	H	-	A	H	A	H	H	H	A	A	H	H	H	H	A	A	-	H	H	A	A	A	H	A	A	A	A	H	H	H	H	A	A
lg1	151	Tag_57132	121.9	GWHAATB00000011	8000322	H	A	H	A	A	H	H	A	H	A	A	H	H	A	H	A	H	H	H	A	A	H	H	H	H	A	H	H	H	H	A	A	A	H	A	A	A	A	H	H	H	H	A	A
lg1	*151	Tag_57133	121.9	GWHAATB00000011	8000340	H	A	H	A	A	H	H	A	H	A	A	H	H	A	H	A	H	H	H	A	A	H	H	H	H	A	H	H	H	H	A	A	A	H	A	A	A	A	H	H	H	H	A	A
lg1	152	Tag_57024	121.9	GWHAATB00000011	7207133	H	A	H	A	A	H	H	A	H	A	A	H	H	A	H	A	H	H	H	A	A	H	H	H	H	-	A	H	H	H	A	A	A	H	A	A	A	A	H	H	H	H	A	A
lg1	153	Tag_57027	122.4	GWHAATB00000011	7207463	H	A	H	A	A	H	H	A	H	A	A	H	H	A	H	A	H	H	H	A	A	H	H	H	H	A	A	H	H	H	A	A	A	H	A	A	A	A	H	H	H	H	A	A
lg1	154	Tag_59064	123.4	GWHAATB00000011	21793359	H	A	H	A	A	H	H	A	H	A	A	H	H	A	H	A	H	H	H	A	A	-	H	-	-	A	A	H	H	-	A	A	A	H	A	A	A	A	H	H	H	H	A	A
lg1	155	Tag_58953	123.4	GWHAATB00000011	21073343	H	A	H	A	A	H	H	A	H	A	A	H	H	A	H	A	H	H	H	A	A	A	H	H	H	A	A	H	H	H	A	A	A	H	A	A	A	A	H	H	H	H	A	A
lg1	*155	Tag_58885	123.4	GWHAATB00000011	20785035	H	A	H	A	-	H	H	A	H	A	-	H	H	A	-	A	-	-	H	A	-	A	H	-	-	A	A	H	H	H	A	A	A	H	-	A	A	-	-	H	H	H	A	A
lg1	156	Tag_58761	123.4	GWHAATB00000011	19432725	H	A	H	A	A	H	H	A	H	A	A	H	H	A	H	A	H	H	H	A	A	H	H	H	H	A	A	H	H	-	-	A	A	H	A	-	A	A	H	H	H	H	A	A
lg1	157	Tag_57917	123.9	GWHAATB00000011	13485258	H	A	H	A	A	H	H	A	H	A	A	H	H	A	H	A	H	H	-	A	A	H	H	H	H	A	A	H	-	H	A	A	A	H	A	A	A	A	H	H	H	H	A	A
lg1	158	Tag_58385	124.4	GWHAATB00000011	17001511	H	A	H	A	-	H	H	A	H	A	A	H	H	A	H	A	H	H	H	A	A	H	H	H	H	A	A	H	H	H	A	A	A	H	A	A	A	A	H	H	H	H	A	A
lg1	159	Tag_57839	124.4	GWHAATB00000011	13012066	H	A	H	A	A	H	H	A	H	A	A	H	H	A	H	A	H	H	H	A	A	H	H	H	H	A	A	H	H	H	A	A	A	H	A	A	A	A	H	H	H	H	A	A
lg1	*159	Tag_57817	124.4	GWHAATB00000011	12905573	H	A	H	A	A	H	H	A	H	A	A	H	H	A	H	A	H	H	H	A	A	H	H	H	H	A	A	H	H	H	A	A	A	H	A	A	A	A	H	H	H	H	A	A
lg1	*159	Tag_57819	124.4	GWHAATB00000011	12905739	H	A	H	A	A	H	H	A	H	A	A	H	H	A	H	A	H	H	H	A	A	H	H	H	H	A	A	H	H	H	A	A	A	H	A	A	A	A	H	H	H	H	A	A
lg1	*159	Tag_57840	124.4	GWHAATB00000011	13012321	H	A	H	A	A	H	H	A	H	A	A	H	H	A	H	A	H	H	H	A	A	H	H	H	H	A	A	H	H	H	A	A	A	H	A	A	A	A	H	H	H	H	A	A
lg1	*159	Tag_57841	124.4	GWHAATB00000011	13012329	H	A	H	A	A	H	H	A	H	A	A	H	H	A	H	A	H	H	H	A	A	H	H	H	H	A	A	H	H	H	A	A	A	H	A	A	A	A	H	H	H	H	A	A
lg1	*159	Tag_57843	124.4	GWHAATB00000011	13012431	H	A	H	A	A	H	H	A	H	A	A	H	H	A	H	A	H	H	H	A	A	H	H	H	H	A	A	H	H	H	A	A	A	H	A	A	A	A	H	H	H	H	A	A
lg1	*159	Tag_58093	124.4	GWHAATB00000011	15328685	H	A	H	A	A	H	H	A	H	A	A	H	H	A	H	A	H	H	H	A	A	H	H	H	H	A	A	H	H	H	A	A	A	H	A	A	A	A	H	H	H	H	A	A
lg1	*159	Tag_58276	124.4	GWHAATB00000011	16471666	H	A	H	A	A	H	H	A	H	A	A	H	H	A	H	A	H	H	H	A	A	H	H	H	H	A	A	H	H	H	A	A	A	H	A	A	A	A	H	H	H	H	A	A
lg1	*159	Tag_58433	124.4	GWHAATB00000011	17296061	H	A	H	A	A	H	H	A	H	A	A	H	H	A	H	A	H	H	H	A	A	H	H	H	H	A	A	H	H	H	A	A	A	H	A	A	A	A	H	H	H	H	A	A
lg1	*159	Tag_58444	124.4	GWHAATB00000011	17336210	H	A	H	A	A	H	H	A	H	A	A	H	H	A	H	A	H	H	H	A	A	H	H	H	H	A	A	H	H	H	A	A	A	H	A	A	A	A	H	H	H	H	A	A
lg1	*159	Tag_58445	124.4	GWHAATB00000011	17336233	H	A	H	A	A	H	H	A	H	A	A	H	H	A	H	A	H	H	H	A	A	H	H	H	H	A	A	H	H	H	A	A	A	H	A	A	A	A	H	H	H	H	A	A
lg1	*159	Tag_58446	124.4	GWHAATB00000011	17336241	H	A	H	A	A	H	H	A	H	A	A	H	H	A	H	A	H	H	H	A	A	H	H	H	H	A	A	H	H	H	A	A	A	H	A	A	A	A	H	H	H	H	A	A
lg1	*159	Tag_57847	124.4	GWHAATB00000011	13062891	-	A	H	A	A	H	H	A	H	A	A	H	H	A	H	A	H	H	H	A	A	H	H	H	H	A	A	H	H	H	A	A	A	H	A	A	A	A	H	H	H	H	A	A
lg1	*159	Tag_57999	124.4	GWHAATB00000011	14800771	-	A	H	A	A	H	H	A	H	A	A	H	H	A	H	A	H	H	H	A	A	H	H	H	H	A	A	H	H	H	A	A	A	H	A	A	A	A	H	H	H	H	A	A
lg1	*159	Tag_58001	124.4	GWHAATB00000011	14800924	-	A	H	A	A	H	H	A	H	A	A	H	H	A	H	A	H	H	H	A	A	H	H	H	H	A	A	H	H	H	A	A	A	H	A	A	A	A	H	H	H	H	A	A
lg1	*159	Tag_58388	124.4	GWHAATB00000011	17001828	H	A	H	A	-	H	H	A	H	A	A	H	H	A	H	A	H	H	H	A	A	H	H	H	H	A	A	H	H	H	A	A	A	H	A	A	A	A	H	H	H	H	A	A
lg1	*159	Tag_58389	124.4	GWHAATB00000011	17001832	H	A	H	A	-	H	H	A	H	A	A	H	H	A	H	A	H	H	H	A	A	H	H	H	H	A	A	H	H	H	A	A	A	H	A	A	A	A	H	H	H	H	A	A
lg1	*159	Tag_58390	124.4	GWHAATB00000011	17001868	H	A	H	A	-	H	H	A	H	A	A	H	H	A	H	A	H	H	H	A	A	H	H	H	H	A	A	H	H	H	A	A	A	H	A	A	A	A	H	H	H	H	A	A
lg1	*159	Tag_58796	124.4	GWHAATB00000011	19735078	H	A	H	A	A	H	H	A	H	A	A	H	H	A	H	A	H	H	H	A	A	H	H	H	H	A	A	H	H	H	A	A	A	H	A	A	A	A	H	H	H	H	A	A
lg1	*159	Tag_58809	124.4	GWHAATB00000011	19875049	H	A	H	A	A	H	H	A	H	A	A	H	H	A	H	A	H	H	H	A	A	H	H	H	H	A	A	H	H	H	A	A	A	H	A	A	A	A	H	H	H	H	A	A
lg1	*159	Tag_58811	124.4	GWHAATB00000011	19875265	H	A	H	A	A	H	H	A	H	A	A	H	H	A	H	A	H	H	H	A	A	H	H	H	H	A	A	H	H	H	A	A	A	H	A	A	A	A	H	H	H	H	A	A
lg1	*159	Tag_58002	124.4	GWHAATB00000011	14800945	-	A	H	A	A	H	H	A	H	A	A	H	H	A	H	A	H	H	H	A	A	H	H	H	H	A	A	H	H	H	A	A	A	H	A	A	A	A	H	H	H	H	A	A
lg1	*159	Tag_58258	124.4	GWHAATB00000011	16407741	H	A	H	A	A	H	H	A	H	A	A	H	H	A	H	A	H	H	-	A	A	H	H	H	H	A	A	H	H	H	A	A	A	H	A	A	A	A	H	H	H	H	A	A
lg1	*159	Tag_58386	124.4	GWHAATB00000011	17001518	H	A	H	A	-	H	H	A	H	A	A	H	H	A	H	A	H	H	H	A	A	H	H	H	H	A	A	H	H	H	A	A	A	H	A	A	A	A	H	H	H	H	A	A
lg1	*159	Tag_58000	124.4	GWHAATB00000011	14800786	-	A	H	A	A	H	H	A	H	A	A	H	H	A	H	A	H	H	H	A	A	H	H	H	H	A	A	H	H	H	A	A	A	H	A	A	A	A	H	H	H	H	A	A
lg1	*159	Tag_58161	124.4	GWHAATB00000011	15674902	H	A	H	A	-	H	H	A	H	A	-	H	H	-	H	A	H	H	-	-	A	H	H	H	H	A	-	H	H	H	A	A	A	H	A	A	A	A	-	H	-	H	A	A
lg1	160	Tag_57807	124.4	GWHAATB00000011	12817064	H	A	H	A	A	H	H	A	H	A	A	H	H	A	H	A	H	H	A	A	A	H	H	H	H	A	A	H	H	H	A	A	A	H	A	A	A	A	H	H	H	H	A	A
lg1	161	Tag_58810	124.4	GWHAATB00000011	19875257	H	A	H	A	A	H	H	A	H	A	A	H	H	A	H	A	H	H	H	A	A	H	H	H	H	A	A	H	H	H	A	A	A	H	H	A	A	A	H	H	H	H	A	A
lg1	162	Tag_58294	125.1	GWHAATB00000011	16552784	H	A	H	A	A	H	H	A	H	A	A	H	H	A	H	A	H	H	H	A	A	H	H	H	H	A	-	H	H	H	A	A	A	H	H	A	A	A	H	H	H	H	A	A
lg1	163	Tag_58291	125.1	GWHAATB00000011	16552780	H	A	H	A	A	H	H	A	H	A	A	H	H	A	H	A	H	H	H	A	A	H	H	H	H	A	-	H	H	H	H	A	A	H	A	A	A	A	H	H	H	H	A	A
lg1	164	Tag_58292	125.1	GWHAATB00000011	16552781	H	A	H	A	A	H	H	A	H	A	A	H	H	A	H	A	H	H	H	A	A	H	H	H	H	A	-	H	H	H	A	A	A	H	A	A	A	A	H	H	H	H	A	A
lg1	*164	Tag_58293	125.1	GWHAATB00000011	16552783	H	A	H	A	A	H	H	A	H	A	A	H	H	A	H	A	H	H	H	A	A	H	H	H	H	A	-	H	H	H	A	A	A	H	A	A	A	A	H	H	H	H	A	A
lg1	165	Tag_57509	125.8	GWHAATB00000011	10216790	H	A	H	A	A	H	H	A	H	A	A	H	H	A	H	A	H	H	H	A	A	H	H	H	H	A	A	H	H	H	A	A	A	H	A	A	A	A	H	H	H	H	A	A
lg1	*165	Tag_58454	125.8	GWHAATB00000011	17405018	H	A	H	A	A	H	H	A	H	A	A	H	H	A	H	A	H	H	H	A	A	H	H	H	H	A	A	H	H	H	A	A	A	H	A	A	A	A	H	H	H	H	A	A
lg1	*165	Tag_57510	125.8	GWHAATB00000011	10216835	H	A	H	A	A	H	H	A	H	A	A	H	H	A	H	A	H	H	H	A	A	H	H	H	H	A	A	H	H	H	A	A	A	H	A	A	A	A	H	H	H	H	A	A
lg1	166	Tag_58633	125.8	GWHAATB00000011	18675020	H	A	H	A	A	H	H	A	H	A	A	H	H	A	H	A	H	H	H	A	A	H	H	H	H	A	A	H	H	H	A	A	A	H	A	A	A	A	H	H	H	H	A	A
lg1	167	Tag_58453	125.8	GWHAATB00000011	17404993	-	A	H	A	A	H	H	A	H	A	A	H	H	A	H	A	H	H	H	A	A	H	H	H	-	A	A	H	H	H	A	A	A	H	A	A	A	A	H	H	H	H	A	A
lg1	168	Tag_59262	126.3	GWHAATB00000011	22590444	H	A	H	A	A	H	H	A	H	A	-	H	-	A	H	A	H	H	H	A	A	A	H	H	H	A	-	H	H	-	A	A	A	A	A	A	A	A	A	H	H	H	A	A
lg1	169	Tag_58959	126.3	GWHAATB00000011	21089946	H	A	H	A	A	A	H	A	-	-	A	-	-	A	H	A	H	H	H	A	A	A	H	H	H	A	A	H	H	-	-	A	-	-	A	A	A	A	H	H	-	H	A	A
lg1	170	Tag_58945	126.3	GWHAATB00000011	21021560	H	A	H	A	A	H	H	A	H	H	A	H	H	A	H	A	H	H	H	A	A	A	H	H	H	A	A	H	H	H	A	A	A	H	A	A	A	A	H	H	H	H	A	A
lg1	*170	Tag_58946	126.3	GWHAATB00000011	21021585	H	A	H	A	A	H	H	A	H	H	A	H	H	A	H	A	H	H	H	A	A	A	H	H	H	A	A	H	H	H	A	A	A	H	A	A	A	A	H	H	H	H	A	A
lg1	171	Tag_58939	126.8	GWHAATB00000011	21021278	H	A	H	A	A	H	H	A	H	H	A	H	H	A	H	A	H	H	H	A	A	A	H	H	H	A	A	H	H	H	A	A	A	H	A	A	A	A	H	H	H	H	A	A
lg1	*171	Tag_58943	126.8	GWHAATB00000011	21021384	H	A	H	A	A	H	H	A	H	H	A	H	H	A	H	A	H	H	H	A	A	A	H	H	H	A	A	H	H	H	A	A	A	H	A	A	A	A	H	H	H	H	A	A
lg1	*171	Tag_58947	126.8	GWHAATB00000011	21021586	H	A	H	A	A	H	H	A	H	H	A	H	H	A	H	A	H	H	H	A	A	A	H	H	H	A	A	H	H	H	A	A	A	H	A	A	A	A	H	H	H	H	A	A
lg1	172	Tag_58944	126.8	GWHAATB00000011	21021559	H	A	H	A	A	H	H	A	H	A	A	H	H	A	H	A	H	H	H	A	A	A	H	H	H	A	A	H	H	H	A	A	A	H	A	A	A	A	H	H	H	H	A	A
lg1	173	Tag_58940	126.8	GWHAATB00000011	21021298	H	A	H	A	A	H	H	A	H	A	A	H	H	A	H	A	H	H	H	A	A	A	H	H	H	A	A	H	H	H	A	A	A	H	A	A	A	A	H	H	H	H	A	A
lg1	174	Tag_58924	127.3	GWHAATB00000011	20897376	H	H	H	A	A	H	H	A	H	A	A	H	H	A	H	A	H	H	H	A	A	A	H	H	H	A	A	H	H	H	-	A	A	H	A	A	A	A	H	H	H	H	A	A
lg1	175	Tag_59224	127.3	GWHAATB00000011	22453595	H	A	H	A	A	H	H	A	H	A	A	H	H	A	H	A	H	H	H	A	A	A	H	H	H	A	A	H	H	H	A	A	A	H	A	A	A	A	H	H	H	H	A	A
lg1	176	Tag_58523	127.3	GWHAATB00000011	17989484	H	A	H	A	A	H	H	A	H	A	A	H	H	A	H	A	H	H	H	A	A	A	H	H	H	A	A	H	H	H	A	A	A	H	A	A	A	A	H	H	H	H	A	A
lg1	177	Tag_58501	127.3	GWHAATB00000011	17844306	-	A	H	A	A	H	H	A	H	A	A	H	H	A	H	A	H	H	H	A	A	A	A	-	-	A	A	H	H	H	A	A	A	H	A	A	A	A	H	H	H	H	-	A
lg1	178	Tag_58632	128.1	GWHAATB00000011	18672342	A	-	A	A	-	H	H	A	H	-	A	-	H	A	H	A	H	H	H	A	A	A	H	H	H	A	A	-	H	H	A	A	A	H	A	A	A	A	H	H	H	H	A	A
lg1	179	Tag_56742	129.1	GWHAATB00000011	4799964	H	A	H	A	A	H	H	A	H	A	A	H	H	A	H	A	H	H	H	A	A	H	H	H	H	A	A	H	-	H	A	A	A	H	A	A	A	A	H	H	H	H	A	A
lg1	*179	Tag_56746	129.1	GWHAATB00000011	4800091	H	A	H	A	A	H	H	A	H	A	A	H	H	A	H	A	H	H	H	A	A	H	H	H	H	A	A	H	-	H	A	A	A	H	A	A	A	A	H	H	H	H	A	A
lg1	*179	Tag_56747	129.1	GWHAATB00000011	4800111	H	A	H	A	A	H	H	A	H	A	A	H	H	A	H	A	H	H	H	A	A	H	H	H	H	A	A	H	-	H	A	A	A	H	A	A	A	A	H	H	H	H	A	A
lg1	*179	Tag_56744	129.1	GWHAATB00000011	4800068	H	A	H	A	A	H	H	A	H	A	A	H	H	A	H	A	H	H	H	A	A	H	H	H	H	A	A	H	-	H	A	A	A	H	A	A	A	A	H	H	H	H	A	A
lg1	180	Tag_57472	130.9	GWHAATB00000011	9933917	H	A	H	H	A	-	H	A	H	A	A	H	H	A	H	A	H	H	H	A	-	H	H	-	-	-	A	H	H	H	A	A	A	H	A	A	A	A	H	-	H	H	A	A
lg1	181	Tag_57468	130.9	GWHAATB00000011	9933684	H	A	H	H	A	-	H	A	H	A	A	H	H	A	H	A	H	H	H	A	-	H	H	-	-	-	A	H	H	H	A	A	A	H	A	A	A	A	H	H	H	H	A	A
lg1	*181	Tag_57469	130.9	GWHAATB00000011	9933716	H	A	H	H	A	-	H	A	H	A	A	H	H	A	H	A	H	H	H	A	-	H	H	-	-	-	A	H	H	H	A	A	A	H	A	A	A	A	H	H	H	H	A	A
lg1	182	Tag_57470	130.9	GWHAATB00000011	9933858	H	A	H	H	A	-	H	A	H	A	A	H	H	A	H	A	H	H	H	A	-	H	H	-	-	-	A	H	H	H	A	A	A	H	A	A	A	A	H	H	H	H	A	A
lg1	183	Tag_57358	132.8	GWHAATB00000011	9381759	H	A	H	A	A	H	H	A	H	A	A	H	H	A	H	A	H	H	H	A	A	H	H	H	H	A	A	H	H	H	A	A	A	H	A	A	A	A	H	H	H	H	A	A
lg1	184	Tag_58387	132.8	GWHAATB00000011	17001799	H	A	H	A	-	H	H	A	H	A	A	H	H	A	H	A	H	H	H	A	A	H	H	H	H	A	A	H	H	H	A	A	A	H	A	A	A	A	H	H	H	H	A	A
lg1	185	Tag_58340	133.7	GWHAATB00000011	16714331	H	A	H	A	A	-	H	-	H	A	A	H	H	A	A	A	H	H	A	A	A	H	-	-	H	A	A	H	-	H	A	A	A	H	A	A	A	A	H	H	H	-	A	A
lg1	186	Tag_58162	142.8	GWHAATB00000011	15704669	H	A	H	A	A	H	H	A	A	A	A	H	H	A	H	A	H	H	H	A	A	H	H	H	H	A	A	H	H	H	A	A	A	H	A	A	A	A	H	H	H	H	A	A
lg1	187	Tag_59730	151	GWHAATB00000011	25606098	-	A	H	H	A	H	H	A	H	A	A	H	H	H	H	A	H	H	-	A	A	-	H	H	H	-	A	H	H	H	A	A	A	H	A	A	A	A	H	H	H	-	A	A
lg1	188	Tag_59773	155.8	GWHAATB00000011	25744221	H	A	H	H	A	H	H	A	H	A	A	H	H	H	H	A	H	H	H	A	A	A	H	-	H	A	A	-	H	H	A	A	A	H	A	A	A	A	H	H	H	H	A	A
lg1	189	Tag_59836	156.9	GWHAATB00000011	25868092	H	H	H	H	A	H	H	A	H	A	H	H	H	A	H	A	H	H	H	A	A	A	H	H	H	A	A	H	H	H	A	A	A	H	A	A	A	A	H	H	H	H	A	A
lg1	190	Tag_59835	156.9	GWHAATB00000011	25868084	H	H	H	H	A	H	H	A	H	A	H	H	H	A	H	A	H	H	H	A	A	A	H	H	H	A	A	H	H	H	A	A	A	H	A	A	A	A	H	H	H	H	A	A
lg1	*190	Tag_59837	156.9	GWHAATB00000011	25868120	H	H	H	H	A	H	H	A	H	A	H	H	H	A	H	A	H	H	H	A	A	A	H	H	H	A	A	H	H	H	A	A	A	H	A	A	A	A	H	H	H	H	A	A
lg1	191	Tag_59775	157.6	GWHAATB00000011	25770220	H	A	H	H	A	H	H	A	H	A	H	H	H	A	H	A	H	H	H	A	A	A	H	H	H	A	A	H	H	H	A	A	A	H	A	A	A	A	H	H	H	H	A	A
lg1	*191	Tag_59776	157.6	GWHAATB00000011	25770221	H	A	H	H	A	H	H	A	H	A	H	H	H	A	H	A	H	H	H	A	A	A	H	H	H	A	A	H	H	H	A	A	A	H	A	A	A	A	H	H	H	H	A	A
lg1	*191	Tag_59777	157.6	GWHAATB00000011	25770399	H	A	H	H	A	H	H	A	H	A	H	H	H	A	H	A	H	H	H	A	A	A	H	H	H	A	A	H	H	H	A	A	A	H	A	A	A	A	H	H	H	H	A	A
lg1	192	Tag_59847	157.6	GWHAATB00000011	25894494	H	A	H	H	A	H	H	A	A	A	H	H	H	A	H	A	H	H	H	A	A	A	H	H	H	A	A	H	H	H	A	A	A	H	A	A	A	A	H	H	H	H	A	A
lg1	193	Tag_59844	157.6	GWHAATB00000011	25869077	H	A	-	H	A	H	H	A	H	A	-	H	H	A	H	A	H	H	H	A	A	A	H	H	H	-	A	H	H	H	A	A	A	H	A	-	A	-	H	H	H	H	A	A
lg1	194	Tag_59379	159.4	GWHAATB00000011	23449703	H	A	H	H	A	H	H	A	H	A	A	H	H	A	H	A	H	H	H	A	A	A	H	H	H	H	A	H	H	H	A	A	A	H	A	A	A	A	H	H	H	H	A	H
lg1	195	Tag_59378	159.9	GWHAATB00000011	23449699	H	H	H	H	A	H	H	A	H	A	A	H	H	A	H	A	H	H	H	A	A	A	H	H	H	H	A	H	H	H	A	A	A	H	A	A	A	A	H	H	H	H	A	A
lg1	196	Tag_59695	161.1	GWHAATB00000011	25400452	H	A	H	H	A	H	H	A	H	A	A	H	H	A	H	A	H	H	H	A	A	A	H	H	H	A	A	H	H	H	A	A	A	H	A	A	A	A	H	H	H	H	A	A
lg1	197	Tag_59749	161.1	GWHAATB00000011	25697347	H	H	H	H	A	H	H	A	H	A	A	-	-	A	-	A	H	H	H	A	A	A	H	H	H	A	A	-	H	H	A	A	A	H	A	A	A	A	H	-	H	H	H	A
lg1	198	Tag_59513	161.6	GWHAATB00000011	24077976	-	A	H	H	A	H	H	A	H	A	A	H	H	A	A	A	H	H	H	A	A	A	H	H	H	A	A	-	H	H	A	A	A	H	A	A	A	A	H	H	H	H	A	A
lg1	199	Tag_59548	161.6	GWHAATB00000011	24409365	H	A	H	H	-	H	H	A	H	A	-	H	H	A	-	A	H	H	H	A	A	A	H	H	H	A	A	H	H	H	A	A	A	H	A	A	A	A	H	H	H	H	A	A
lg1	200	Tag_59522	161.6	GWHAATB00000011	24116855	H	A	H	H	A	H	H	A	H	A	A	H	H	A	H	A	H	H	H	A	A	A	H	H	H	A	A	H	H	H	A	A	A	H	A	A	A	A	H	H	H	H	A	A
lg1	201	Tag_59463	161.6	GWHAATB00000011	23862038	H	A	H	H	A	H	H	A	H	A	A	H	H	A	H	A	H	H	H	A	A	A	H	H	H	A	A	H	H	H	A	A	A	H	A	A	A	A	H	H	H	H	A	A
lg1	*201	Tag_59464	161.6	GWHAATB00000011	23862039	H	A	H	H	A	H	H	A	H	A	A	H	H	A	H	A	H	H	H	A	A	A	H	H	H	A	A	H	H	H	A	A	A	H	A	A	A	A	H	H	H	H	A	A
lg1	*201	Tag_59466	161.6	GWHAATB00000011	23862046	H	A	H	H	A	H	H	A	H	A	A	H	H	A	H	A	H	H	H	A	A	A	H	H	H	A	A	H	H	H	A	A	A	H	A	A	A	A	H	H	H	H	A	A
lg1	*201	Tag_59648	161.6	GWHAATB00000011	25117600	H	A	H	H	A	H	H	A	H	A	A	H	H	A	H	A	H	H	H	A	A	A	H	H	H	A	A	H	H	H	A	A	A	H	A	A	A	A	H	H	H	H	A	A
lg1	*201	Tag_59704	161.6	GWHAATB00000011	25511836	H	A	H	H	A	H	H	A	-	A	A	H	H	A	H	A	H	H	H	A	A	A	H	H	H	A	A	H	H	H	A	A	A	H	A	A	A	A	-	H	H	H	A	A
lg1	202	Tag_59636	161.6	GWHAATB00000011	25015915	H	A	H	H	A	H	H	A	H	A	A	H	H	A	H	A	H	H	H	A	A	A	H	H	H	A	A	H	H	H	A	A	A	H	-	-	A	A	H	H	H	H	A	A
lg1	203	Tag_59632	161.6	GWHAATB00000011	24964757	H	A	H	H	A	H	H	A	H	A	A	H	H	A	H	A	H	H	H	A	A	A	H	H	H	H	A	H	H	H	A	A	A	H	A	A	A	A	H	H	H	H	A	A
lg1	204	Tag_59380	162.1	GWHAATB00000011	23449707	H	H	H	H	A	H	H	A	H	A	A	H	H	A	H	A	H	H	H	A	A	A	H	H	H	H	A	H	H	H	A	A	A	H	A	A	A	A	H	H	H	H	A	A
lg1	205	Tag_59384	162.1	GWHAATB00000011	23449714	H	A	H	H	A	H	H	A	H	A	A	H	H	A	H	A	H	H	H	A	A	A	H	H	H	A	A	H	H	H	A	A	A	H	A	A	A	A	H	H	H	H	A	A
lg1	206	Tag_59373	162.1	GWHAATB00000011	23402244	H	A	H	H	A	H	H	A	H	A	A	H	H	A	H	A	H	H	H	A	A	A	H	H	H	A	A	H	H	H	A	A	A	H	A	A	A	A	H	H	H	H	A	A
lg1	*206	Tag_59382	162.1	GWHAATB00000011	23449711	H	A	H	H	A	H	H	A	H	A	A	H	H	A	H	A	H	H	H	A	A	A	H	H	H	A	A	H	H	H	A	A	A	H	A	A	A	A	H	H	H	H	A	A
lg1	*206	Tag_59383	162.1	GWHAATB00000011	23449712	H	A	H	H	A	H	H	A	H	A	A	H	H	A	H	A	H	H	H	A	A	A	H	H	H	A	A	H	H	H	A	A	A	H	A	A	A	A	H	H	H	H	A	A
lg1	*206	Tag_59386	162.1	GWHAATB00000011	23449898	H	A	H	H	A	H	H	A	H	A	A	H	H	A	H	A	H	H	H	A	A	A	H	H	H	A	A	H	H	H	A	A	A	H	A	A	A	A	H	H	H	H	A	A
lg1	207	Tag_59374	162.1	GWHAATB00000011	23402246	H	A	H	H	A	H	H	A	H	H	A	H	H	A	H	A	H	H	H	A	A	A	H	H	H	A	A	H	H	H	A	A	A	H	A	A	A	A	H	H	H	H	A	A
lg1	208	Tag_59403	163	GWHAATB00000011	23530547	H	A	-	H	A	H	H	A	H	-	A	H	-	A	H	A	A	H	H	-	A	A	H	H	H	A	A	H	H	H	A	A	A	A	A	A	-	A	H	-	H	H	A	A
lg1	209	Tag_59407	163	GWHAATB00000011	23530562	H	A	-	H	A	H	H	A	H	-	A	H	-	A	H	A	A	H	H	-	A	A	H	H	H	A	A	H	H	H	A	A	A	A	A	A	-	A	H	-	A	H	A	A
lg1	210	Tag_58977	164.9	GWHAATB00000011	21184189	H	A	-	A	A	H	H	A	H	A	A	H	H	A	H	A	-	H	H	A	-	A	H	H	H	-	A	-	H	H	A	A	A	-	A	A	A	A	H	-	-	H	A	A
lg1	211	Tag_58542	164.9	GWHAATB00000011	18094501	H	A	H	A	A	H	H	A	H	A	A	H	H	A	H	A	H	H	H	A	A	A	H	H	H	H	A	H	H	H	A	A	A	H	A	A	A	A	H	H	H	H	A	A
lg1	212	Tag_58901	164.9	GWHAATB00000011	20810040	H	A	H	A	A	H	H	A	H	A	A	H	H	A	H	A	H	H	H	A	A	A	H	H	H	A	A	H	H	H	A	A	A	H	A	A	A	A	H	H	H	H	A	A
lg1	*212	Tag_59014	164.9	GWHAATB00000011	21414924	H	A	H	A	A	H	H	A	H	A	A	H	H	A	H	A	H	H	H	A	A	A	H	H	H	A	A	H	H	H	A	A	A	H	A	A	A	A	H	H	H	H	A	A
lg1	*212	Tag_59072	164.9	GWHAATB00000011	21834602	H	A	H	A	A	H	H	A	H	A	A	H	H	A	H	A	H	H	H	A	A	A	H	H	H	A	A	H	H	H	A	A	A	H	A	A	A	A	H	H	H	H	A	A
lg1	*212	Tag_59144	164.9	GWHAATB00000011	22084663	H	A	H	A	A	H	H	A	H	A	A	H	H	A	H	A	H	H	H	A	A	A	H	H	H	A	A	H	H	H	A	A	A	H	A	A	A	A	H	H	H	H	A	A
lg1	213	Tag_59111	164.9	GWHAATB00000011	21920766	H	A	H	A	A	H	H	A	H	A	A	H	H	A	H	A	H	H	-	A	A	A	H	H	H	A	A	H	H	H	A	A	A	H	A	A	A	A	H	H	H	-	A	A
lg1	214	Tag_58995	164.9	GWHAATB00000011	21285488	H	A	H	A	A	H	H	A	H	A	A	H	H	A	H	A	H	H	H	A	A	A	H	H	H	A	A	H	H	H	A	A	A	H	A	A	A	A	H	H	H	H	A	A
lg1	215	Tag_59031	164.9	GWHAATB00000011	21586538	-	A	H	A	A	H	H	-	H	A	A	H	H	A	H	A	H	H	H	A	A	A	H	H	-	A	A	H	H	-	A	-	-	H	A	A	A	A	H	H	H	H	A	A
lg1	216	Tag_59437	166.4	GWHAATB00000011	23700480	H	A	H	H	A	H	H	A	H	A	A	H	H	A	H	A	H	H	H	A	A	A	H	H	H	A	A	H	H	H	A	A	A	H	A	A	A	A	H	H	H	H	A	A
lg1	*216	Tag_59439	166.4	GWHAATB00000011	23700532	H	A	H	H	A	H	H	A	H	A	A	H	H	A	H	A	H	H	H	A	A	A	H	H	H	A	A	H	H	H	A	A	A	H	A	A	A	A	H	H	H	H	A	A
lg1	217	Tag_59438	166.4	GWHAATB00000011	23700490	H	A	H	H	A	H	H	A	H	A	A	H	H	A	H	A	H	H	H	A	A	A	H	H	H	A	A	H	H	H	A	A	A	H	A	A	A	A	H	H	H	H	A	A
lg1	218	Tag_59759	166.5	GWHAATB00000011	25715167	H	A	H	H	A	H	H	A	H	A	A	H	H	A	H	A	H	H	H	A	A	A	H	H	H	A	A	H	H	-	A	A	A	H	A	A	A	A	H	H	H	H	A	A
lg1	219	Tag_59462	166.5	GWHAATB00000011	23862033	H	A	H	H	A	H	H	A	H	A	A	H	H	A	H	A	H	H	H	A	A	A	H	H	H	A	A	H	H	H	A	A	A	H	A	A	A	A	H	H	H	H	A	A
lg1	220	Tag_59465	166.6	GWHAATB00000011	23862045	H	A	H	H	A	H	H	A	H	A	A	H	H	A	H	A	H	H	H	A	A	A	H	H	H	A	A	H	H	H	A	A	A	H	A	A	A	A	H	H	H	H	A	A
lg1	221	Tag_59825	167.6	GWHAATB00000011	25847010	H	A	H	H	-	H	H	A	H	A	H	H	H	A	H	A	H	-	H	-	A	A	H	H	H	A	A	-	H	-	-	A	A	-	A	A	A	A	H	H	H	H	-	A
lg1	222	Tag_59925	169.7	GWHAATB00000011	26345702	-	A	H	H	A	H	H	A	H	A	H	H	H	A	H	A	H	H	H	A	A	A	H	H	-	A	A	H	H	H	A	-	A	H	A	A	A	A	H	H	H	A	A	A
lg1	223	Tag_59926	169.7	GWHAATB00000011	26345707	-	A	H	H	A	H	H	A	H	A	H	H	H	A	H	A	H	H	H	A	A	A	H	H	-	A	A	H	H	H	A	-	A	H	A	A	A	A	H	H	H	A	A	A
lg1	224	Tag_59935	171.2	GWHAATB00000011	26370269	-	A	H	H	A	H	H	A	H	-	H	H	-	A	A	A	H	H	H	A	A	A	H	H	H	A	A	H	H	H	A	A	A	H	A	A	A	A	H	A	H	H	A	A
lg1	225	Tag_59942	171.2	GWHAATB00000011	26474069	H	A	H	H	A	H	H	A	H	A	H	H	H	A	H	A	H	H	H	A	A	A	H	H	H	A	A	H	H	H	A	A	A	H	A	A	A	A	H	H	H	H	A	A
lg1	*225	Tag_59948	171.2	GWHAATB00000011	26474370	H	A	H	H	A	H	H	A	H	A	H	H	H	A	H	A	H	H	H	A	A	A	H	H	H	A	A	H	H	H	A	A	A	H	A	A	A	A	H	H	H	H	A	A
lg1	226	Tag_59947	171.7	GWHAATB00000011	26474347	H	A	H	H	A	H	H	A	H	A	H	H	H	A	H	A	H	H	H	A	A	A	H	H	H	A	A	H	H	H	A	A	A	H	A	A	A	A	H	H	H	H	A	A
lg1	227	Tag_59899	173.2	GWHAATB00000011	26214881	H	A	H	H	A	H	H	A	H	H	H	H	H	A	H	A	H	H	H	A	A	A	H	H	H	A	A	H	H	H	A	A	A	H	A	A	A	A	H	H	H	H	A	A
lg1	*227	Tag_59902	173.2	GWHAATB00000011	26214886	H	A	H	H	A	H	H	A	H	H	H	H	H	A	H	A	H	H	H	A	A	A	H	H	H	A	A	H	H	H	A	A	A	H	A	A	A	A	H	H	H	H	A	A
lg1	228	Tag_59900	173.2	GWHAATB00000011	26214884	H	A	H	H	A	H	H	A	H	H	H	H	H	A	H	A	H	H	H	A	A	A	H	H	H	A	A	H	H	H	A	A	A	H	A	A	A	A	H	H	H	H	A	A
lg1	*228	Tag_59903	173.2	GWHAATB00000011	26214887	H	A	H	H	A	H	H	A	H	H	H	H	H	A	H	A	H	H	H	A	A	A	H	H	H	A	A	H	H	H	A	A	A	H	A	A	A	A	H	H	H	H	A	A
lg1	*228	Tag_59898	173.2	GWHAATB00000011	26214871	H	A	H	H	A	H	H	A	H	H	H	H	H	A	H	A	H	H	H	A	A	A	H	H	H	A	A	H	H	H	A	A	A	H	A	A	A	A	H	H	H	H	A	A
lg1	229	Tag_59901	173.2	GWHAATB00000011	26214885	H	A	H	H	A	H	H	A	H	H	H	H	H	A	H	A	H	H	H	A	A	A	H	H	H	A	A	H	H	H	A	A	A	H	A	A	A	A	H	H	H	H	A	A
lg1	230	Tag_59986	175.2	GWHAATB00000011	26589747	H	H	H	H	A	H	H	A	H	A	H	H	H	A	H	A	H	H	H	A	A	A	H	-	H	A	A	H	H	H	-	A	A	H	-	A	-	A	H	H	H	H	A	A
lg1	231	Tag_59976r	175.2	GWHAATB00000011	26584634	H	H	H	H	A	H	H	A	H	A	H	H	H	-	H	A	H	H	H	A	H	A	H	H	H	A	A	H	H	H	A	A	A	H	A	A	A	A	H	H	H	H	A	A
lg1	232	Tag_60000	176	GWHAATB00000011	26636622	H	H	H	H	A	H	H	A	H	A	H	H	H	A	-	A	H	H	H	A	A	A	H	H	H	A	-	H	H	H	A	A	A	H	A	A	A	A	H	-	H	H	A	A
lg1	*232	Tag_59999	176	GWHAATB00000011	26636618	H	H	H	H	A	H	H	A	H	A	H	H	H	A	-	A	H	H	H	A	A	A	H	H	H	A	-	H	H	H	A	A	A	H	A	A	A	A	H	-	H	H	A	A
lg1	233	Tag_60008	176.5	GWHAATB00000011	26691517	A	H	H	H	A	H	H	A	H	A	H	H	H	A	H	A	H	H	H	A	A	H	H	H	H	A	-	H	H	H	A	A	A	H	A	A	A	A	H	H	H	H	A	A
lg1	234	Tag_252138	179.5	GWHAATB00052812	37616	A	H	H	H	A	H	H	A	-	H	H	H	A	A	H	A	H	H	H	A	A	A	H	H	H	A	A	H	H	H	A	A	A	H	A	A	A	H	H	H	H	H	A	A
lg1	235	Tag_252137	179.5	GWHAATB00052812	37536	A	H	H	H	A	H	H	A	-	H	H	H	A	A	H	A	H	H	H	A	A	A	H	H	H	A	A	H	H	H	A	A	A	H	A	A	A	A	H	H	H	H	A	A
lg1	236	Tag_60017	180.6	GWHAATB00000011	26819402	A	H	H	H	A	H	H	A	H	A	H	H	A	A	H	A	H	H	H	A	A	A	H	H	H	A	A	H	H	H	A	A	A	H	A	A	A	A	H	H	H	H	A	A
lg1	237	Tag_59604	181.1	GWHAATB00000011	24641614	A	H	H	H	A	H	H	A	H	A	H	H	A	A	-	A	H	H	-	A	A	A	H	H	H	A	A	H	H	H	A	-	H	H	A	A	A	A	H	H	H	H	A	A
lg1	238	Tag_60378r	182.6	GWHAATB00000011	27731509	A	H	H	H	A	H	H	A	H	A	H	H	A	A	H	A	H	H	H	A	A	A	H	H	H	A	A	H	H	H	A	A	H	H	A	A	A	A	H	H	H	H	A	A
lg1	239	Tag_60380r	182.6	GWHAATB00000011	27733289	A	-	H	H	H	H	-	A	H	A	H	H	-	A	-	-	-	H	H	A	A	A	H	H	H	-	A	H	H	H	-	-	H	H	A	-	A	A	-	H	H	H	A	A
lg1	240	Tag_60418r	183.3	GWHAATB00000011	27867888	A	H	H	H	A	H	H	A	H	A	H	H	A	A	H	A	H	H	H	A	A	A	H	H	-	A	A	H	H	H	A	A	-	-	-	A	A	A	H	H	H	H	A	-
lg1	*240	Tag_60417r	183.3	GWHAATB00000011	27867884	A	H	H	H	A	H	H	A	H	A	H	H	A	A	H	A	H	H	H	A	A	-	H	H	-	A	A	H	H	H	A	A	-	-	-	A	A	A	H	H	H	H	A	-
lg1	241	Tag_60419r	183.3	GWHAATB00000011	27867909	A	H	H	H	A	H	H	A	H	A	H	H	A	A	H	A	H	H	H	A	A	A	H	H	-	A	A	H	H	H	A	A	-	-	-	A	A	A	H	H	H	H	A	-
lg1	242	Tag_60447r	184.5	GWHAATB00000011	27960362	A	H	H	H	-	H	H	A	H	H	-	H	A	A	-	A	-	H	H	A	A	A	H	H	H	A	A	H	H	H	A	A	H	H	A	A	A	H	H	H	H	H	A	A
lg1	243	Tag_60474	185	GWHAATB00000011	27994148	A	H	H	H	A	H	H	A	H	H	H	H	A	A	-	A	H	H	H	A	A	A	H	H	H	A	A	H	H	H	A	A	H	H	A	A	A	A	H	H	H	H	A	A
lg1	244	Tag_60510	187.3	GWHAATB00000011	28020525	A	H	H	H	A	A	H	A	H	A	H	H	A	A	H	A	H	H	H	A	A	A	H	H	H	A	A	H	H	H	A	A	H	H	A	A	A	A	H	H	H	H	A	A
lg1	245	Tag_60503	187.3	GWHAATB00000011	28020251	A	H	H	H	A	A	H	A	H	A	H	H	A	A	H	A	H	H	H	A	A	A	H	H	H	A	A	H	H	H	A	A	H	H	A	A	A	A	H	H	H	H	A	A
lg1	246	Tag_60507r	187.8	GWHAATB00000011	28020463	A	H	H	H	H	A	H	A	H	A	H	H	A	A	H	A	H	H	H	A	A	A	H	H	H	A	A	H	H	H	A	A	H	H	A	A	A	A	H	H	H	H	A	A
lg1	247	Tag_60491r	189.8	GWHAATB00000011	28015948	A	H	H	H	-	A	H	A	H	-	H	H	A	A	H	A	H	H	H	A	-	A	H	H	H	A	-	H	H	-	A	A	H	H	A	-	A	A	H	H	A	H	A	A
lg1	248	Tag_60489r	189.8	GWHAATB00000011	28015940	A	H	H	H	-	A	H	A	H	-	H	H	A	A	H	A	H	H	H	A	-	A	H	H	H	A	-	H	H	-	A	A	H	H	A	-	A	A	H	H	A	H	A	A
lg1	249	Tag_60490r	189.8	GWHAATB00000011	28015942	A	H	H	H	-	A	H	A	H	-	H	H	A	A	H	A	H	H	H	A	-	A	H	H	H	A	-	H	H	-	A	A	H	H	A	-	A	A	H	H	A	H	A	A
lg1	250	Tag_60224	198.6	GWHAATB00000011	27406891	-	H	H	H	A	A	H	A	H	A	H	H	A	H	H	A	H	H	H	H	A	A	H	H	-	H	A	H	H	H	H	A	A	H	A	A	A	A	H	H	-	A	A	A
lg1	251	Tag_60220	198.6	GWHAATB00000011	27406829	-	H	H	H	A	A	H	A	H	A	H	H	A	H	H	A	H	H	H	H	A	A	H	H	-	H	A	H	H	H	H	A	A	H	A	A	A	A	H	H	-	A	A	A
lg1	252	Tag_60237r	200.1	GWHAATB00000011	27413997	A	H	H	H	A	A	H	A	H	A	H	H	A	H	H	A	H	H	H	H	A	A	H	H	H	H	A	H	H	H	H	A	H	H	A	A	A	A	H	H	H	H	A	A
lg1	253	Tag_60280	200.5	GWHAATB00000011	27471744	-	H	H	H	A	A	H	A	H	A	H	H	A	H	H	-	H	H	H	H	A	-	H	H	H	H	-	H	H	H	H	A	H	H	A	A	A	A	-	H	-	H	A	A
lg1	254	Tag_60278	201	GWHAATB00000011	27459520	A	H	H	H	A	A	H	A	H	A	H	H	A	H	H	A	H	H	H	H	A	A	H	H	H	H	A	H	H	H	H	A	H	H	A	A	A	A	H	H	H	H	A	A
lg1	255	Tag_60298r	203.5	GWHAATB00000011	27545849	A	H	H	H	A	A	H	A	H	A	H	H	A	H	H	A	H	H	H	H	A	A	H	H	A	H	A	H	H	H	H	A	H	H	A	A	A	A	H	H	H	H	A	A
lg1	256	Tag_60308r	203.6	GWHAATB00000011	27560074	-	H	H	-	A	A	H	A	H	-	H	H	A	H	H	-	-	H	H	H	A	A	H	H	A	-	-	-	-	H	H	A	H	H	A	A	A	-	H	H	H	H	A	A
lg1	257	Tag_60348	203.7	GWHAATB00000011	27657936	A	-	H	H	-	A	H	A	-	-	H	H	A	H	-	A	H	H	-	H	A	A	A	H	A	-	A	H	A	-	H	A	H	H	A	A	A	-	-	A	H	-	A	A
lg1	258	Tag_60322r	204.3	GWHAATB00000011	27572902	A	H	H	H	A	-	H	A	H	-	H	H	A	H	H	-	H	H	H	H	A	-	H	H	A	-	A	H	A	H	H	A	H	H	A	A	A	A	H	H	A	H	A	A
lg1	259	Tag_60304r	207.5	GWHAATB00000011	27555397	A	H	H	H	A	A	H	A	H	A	H	H	A	H	H	A	H	H	H	-	A	A	H	H	A	H	A	H	H	H	H	A	H	H	A	-	A	A	H	H	A	H	A	A
lg2	1	Tag_21660	0	GWHAATB00000004	27100740	A	H	H	H	H	A	H	H	H	H	A	A	H	A	H	H	A	H	A	A	A	H	A	A	H	-	A	H	H	H	H	H	A	H	A	H	H	A	A	H	H	H	A	A
lg2	2	Tag_21666	0.4	GWHAATB00000004	27121633	A	H	-	H	H	A	H	H	H	H	A	A	H	A	H	H	A	H	A	A	A	H	A	-	H	H	A	H	H	H	H	H	A	H	A	H	H	A	A	-	H	H	A	A
lg2	*2	Tag_21667	0.4	GWHAATB00000004	27121645	A	H	-	H	H	A	H	H	H	H	A	A	H	A	H	H	A	H	A	A	A	H	A	-	H	H	A	H	H	H	H	-	A	H	A	H	H	A	A	-	H	H	A	A
lg2	3	Tag_21650	2.4	GWHAATB00000004	26941694	A	H	H	H	-	A	H	H	H	A	A	A	H	A	-	-	A	-	A	A	A	H	A	-	H	H	A	H	H	-	H	H	A	H	A	A	H	A	A	H	H	H	-	A
lg2	4	Tag_21580	3.9	GWHAATB00000004	26779821	A	H	H	H	H	A	H	H	H	A	A	A	H	A	H	H	A	H	A	A	A	H	A	A	H	H	A	H	H	H	H	H	A	H	A	H	H	A	A	H	A	H	A	A
lg2	5	Tag_21552	4.5	GWHAATB00000004	26620125	A	-	H	-	-	A	H	H	H	A	A	A	H	A	-	-	A	-	A	A	A	A	A	A	H	H	A	H	H	-	-	H	A	H	A	H	H	-	A	H	A	A	-	A
lg2	6	Tag_21527	6.2	GWHAATB00000004	26312106	A	H	H	H	H	A	H	H	H	A	A	A	H	A	H	A	A	H	A	A	A	-	A	A	H	H	A	H	H	H	H	H	A	H	A	H	H	A	A	H	A	H	A	A
lg2	7	Tag_21520	7.3	GWHAATB00000004	26281230	A	H	H	H	H	A	H	H	H	A	A	A	H	A	H	A	A	H	A	A	A	-	A	A	H	H	A	H	H	H	H	H	A	H	A	H	H	A	A	H	A	H	A	A
lg2	8	Tag_21518	7.3	GWHAATB00000004	26281225	A	H	H	H	H	A	H	H	H	A	A	A	H	A	H	A	A	H	A	A	A	-	A	A	H	H	A	H	H	H	H	H	A	H	A	H	H	A	A	H	A	H	A	A
lg2	9	Tag_21490	10.1	GWHAATB00000004	26057727	A	H	H	H	H	A	H	H	H	A	A	A	H	A	H	A	A	H	A	A	A	H	A	A	H	H	A	H	H	H	H	H	A	H	A	H	H	A	A	A	A	H	A	A
lg2	10	Tag_21499	10.1	GWHAATB00000004	26110694	A	H	H	H	H	A	H	H	H	A	A	A	H	A	H	A	A	H	A	A	A	H	A	A	H	-	A	H	H	H	H	H	A	H	A	H	H	A	A	A	A	H	A	A
lg2	*10	Tag_21500	10.1	GWHAATB00000004	26110763	A	H	H	H	H	A	H	H	H	A	A	A	H	A	H	A	A	H	A	A	A	H	A	A	H	-	A	H	H	H	H	H	A	H	A	H	H	A	A	A	A	H	A	A
lg2	*10	Tag_21501	10.1	GWHAATB00000004	26110768	A	H	H	H	H	A	H	H	H	A	A	A	H	A	H	A	A	H	A	A	A	H	A	A	H	-	A	H	H	H	H	H	A	H	A	H	H	A	A	A	A	H	A	A
lg2	11	Tag_21474	10.1	GWHAATB00000004	26001182	A	H	H	H	H	A	H	H	H	A	A	A	H	A	H	A	A	H	A	H	A	H	A	A	H	H	A	H	H	H	H	H	A	H	A	H	H	A	A	A	A	H	A	A
lg2	*11	Tag_21475	10.1	GWHAATB00000004	26001218	A	H	H	H	H	A	H	H	H	A	A	A	H	A	H	A	A	H	A	H	A	H	A	A	H	H	A	H	H	H	H	H	A	H	A	H	H	A	A	A	A	H	A	A
lg2	*11	Tag_21479	10.1	GWHAATB00000004	26001560	A	H	H	H	H	A	H	H	H	A	A	A	H	A	H	A	A	H	A	H	A	H	A	A	H	H	A	H	H	H	H	H	A	H	A	H	H	A	A	A	A	H	A	A
lg2	*11	Tag_21476	10.1	GWHAATB00000004	26001230	A	H	H	H	H	A	H	H	H	A	A	A	H	A	H	A	A	H	A	H	A	H	A	A	H	H	A	H	H	H	H	H	A	H	A	H	H	A	A	A	A	H	A	A
lg2	12	Tag_21434	11.1	GWHAATB00000004	25713928	A	H	H	H	H	A	H	H	H	A	A	A	H	A	H	A	A	H	A	A	A	H	A	A	H	H	A	H	H	H	H	H	A	H	A	H	H	A	A	A	A	H	A	A
lg2	13	Tag_21431	11.1	GWHAATB00000004	25713707	A	H	H	H	H	A	H	H	H	A	A	A	H	A	H	A	A	H	A	A	A	H	A	A	H	H	A	H	H	H	H	H	A	H	A	H	H	A	A	A	A	H	A	A
lg2	*13	Tag_21432	11.1	GWHAATB00000004	25713712	A	H	H	H	H	A	H	H	H	A	A	A	H	A	H	A	A	H	A	A	A	H	A	A	H	H	A	H	H	H	H	H	A	H	A	H	H	A	A	A	A	H	A	A
lg2	*13	Tag_21435	11.1	GWHAATB00000004	25713939	A	H	H	H	H	A	H	H	H	A	A	A	H	A	H	A	A	H	A	A	A	H	A	A	H	H	A	H	H	H	H	H	A	H	A	H	H	A	A	A	A	H	A	A
lg2	14	Tag_21453	11.1	GWHAATB00000004	25859888	A	H	H	H	H	A	H	H	H	A	A	A	H	A	H	A	A	H	A	A	A	H	A	A	H	H	A	H	H	H	H	H	A	H	A	H	H	A	A	A	A	H	A	A
lg2	15	Tag_21438	11.7	GWHAATB00000004	25721755	A	H	H	H	-	A	H	H	H	A	A	A	H	A	H	A	A	H	A	A	-	H	A	A	-	H	A	H	-	-	H	H	A	H	-	-	H	A	A	A	A	H	A	A
lg2	*15	Tag_21441	11.7	GWHAATB00000004	25722181	A	H	H	H	-	A	H	H	H	A	A	A	H	A	H	A	A	H	A	A	-	H	A	A	-	H	A	H	-	-	H	H	A	H	-	-	H	A	A	A	A	H	A	A
lg2	*15	Tag_21443	11.7	GWHAATB00000004	25722234	A	H	H	H	-	A	H	H	H	A	A	A	H	A	H	A	A	H	A	A	-	H	A	A	-	H	A	H	-	-	H	H	A	H	-	-	H	A	A	A	A	H	A	A
lg2	16	Tag_21425	13.8	GWHAATB00000004	25655854	A	H	H	H	H	A	H	A	H	A	A	A	H	A	H	A	A	H	A	A	H	H	A	A	A	H	A	H	H	-	A	H	A	H	-	H	H	A	H	A	A	H	A	A
lg2	17	Tag_21424	13.9	GWHAATB00000004	25655795	A	H	H	H	H	A	H	A	H	A	A	A	H	A	H	A	A	H	A	A	A	H	A	A	A	H	A	H	H	-	H	H	A	H	-	H	H	A	A	A	A	H	A	A
lg2	18	Tag_21423	14.9	GWHAATB00000004	25655794	A	H	H	H	H	A	H	A	H	A	A	A	H	A	H	A	A	H	A	A	A	H	A	A	H	H	A	H	H	-	H	H	A	H	-	H	H	A	A	A	A	H	A	A
lg2	19	Tag_21419	16	GWHAATB00000004	25641360	A	H	H	H	H	A	H	A	H	A	A	A	H	A	H	A	A	H	A	A	A	H	A	A	H	H	A	H	H	H	H	H	A	H	A	H	H	A	A	A	A	H	A	A
lg2	20	Tag_21384	17.2	GWHAATB00000004	25409041	A	H	H	H	H	A	H	A	H	A	A	A	H	A	H	A	A	H	A	A	A	A	A	A	H	H	A	H	H	H	H	H	A	H	A	H	H	A	A	A	A	H	A	A
lg2	*20	Tag_21385	17.2	GWHAATB00000004	25409047	A	H	H	H	H	A	H	A	H	A	A	A	H	A	H	A	A	H	A	A	A	A	A	A	H	H	A	H	H	H	H	H	A	H	A	H	H	A	A	A	A	H	A	A
lg2	*20	Tag_21386	17.2	GWHAATB00000004	25409086	A	H	H	H	H	A	H	A	H	A	A	A	H	A	H	A	A	H	A	A	A	A	A	A	H	H	A	H	H	H	H	H	A	H	A	H	H	A	A	A	A	H	A	A
lg2	21	Tag_21393	17.2	GWHAATB00000004	25481917	-	H	H	H	H	A	H	A	H	A	A	A	H	A	H	A	A	H	A	A	A	A	A	A	H	-	A	H	H	H	H	H	A	H	A	H	H	A	A	A	A	H	A	A
lg2	22	Tag_21399	17.2	GWHAATB00000004	25482416	A	H	H	H	H	A	H	A	H	A	A	A	H	A	H	A	A	H	A	A	A	A	A	A	H	H	A	H	H	H	H	H	A	H	A	H	H	A	A	A	A	H	A	A
lg2	*22	Tag_21394	17.2	GWHAATB00000004	25481920	-	H	H	H	H	A	H	A	H	A	A	A	H	A	H	A	A	H	A	A	A	A	A	A	H	-	A	H	H	H	H	H	A	H	A	H	H	A	A	A	A	H	A	A
lg2	*22	Tag_21400	17.2	GWHAATB00000004	25482424	A	H	H	H	H	A	H	A	H	A	A	A	H	A	H	A	A	H	A	A	A	A	A	A	H	H	A	H	H	H	H	H	A	H	A	H	H	A	A	A	A	H	A	A
lg2	*22	Tag_21396	17.2	GWHAATB00000004	25481969	-	H	H	H	H	A	H	A	H	A	A	A	H	A	H	A	A	H	A	A	A	A	A	A	H	-	A	H	H	H	H	H	A	H	A	H	H	A	A	A	A	H	A	A
lg2	23	Tag_21367	17.7	GWHAATB00000004	25355894	A	H	H	H	H	A	H	A	H	A	A	A	H	A	H	A	A	H	A	A	A	A	A	A	H	H	A	H	H	H	H	H	A	H	A	H	H	A	A	A	A	H	A	A
lg2	*23	Tag_21368	17.7	GWHAATB00000004	25355900	A	H	H	H	H	A	H	A	H	A	A	A	H	A	H	A	A	H	A	A	A	A	A	A	H	H	A	H	H	H	H	H	A	H	A	H	H	A	A	A	A	H	A	A
lg2	*23	Tag_21369	17.7	GWHAATB00000004	25355921	A	H	H	H	H	A	H	A	H	A	A	A	H	A	H	A	A	H	A	A	A	A	A	A	H	H	A	H	H	H	H	H	A	H	A	H	H	A	A	A	A	H	A	A
lg2	24	Tag_21383	17.7	GWHAATB00000004	25389929	A	H	H	H	H	A	H	A	H	H	A	A	H	A	H	A	A	H	A	A	A	-	A	-	H	H	A	H	H	H	H	H	A	H	A	H	H	A	A	A	A	H	A	A
lg2	25	Tag_21382	17.7	GWHAATB00000004	25389926	A	H	H	H	H	A	H	A	H	H	A	A	H	A	H	A	A	H	A	A	A	-	A	-	H	H	A	H	H	H	H	H	A	H	A	H	H	A	A	A	A	H	A	A
lg2	26	Tag_21401	17.7	GWHAATB00000004	25483582	-	A	-	H	A	A	H	A	H	A	A	A	H	A	H	A	-	H	A	A	A	-	A	A	H	H	A	-	A	H	H	H	A	H	A	H	-	A	A	A	A	A	A	A
lg2	27	Tag_21325	19.2	GWHAATB00000004	25078967	A	A	H	H	H	A	H	A	H	A	A	A	H	A	-	A	A	H	A	A	A	A	A	A	A	H	A	H	H	H	H	H	A	H	A	H	H	A	A	A	A	H	A	A
lg2	28	Tag_21281	19.7	GWHAATB00000004	24912647	A	H	H	H	H	A	H	A	H	A	A	A	H	A	H	A	A	H	A	H	A	-	A	A	H	H	A	H	H	H	H	H	A	H	A	H	H	A	A	A	A	H	A	A
lg2	29	Tag_21282	20.2	GWHAATB00000004	24912656	A	H	H	H	H	A	H	A	H	A	A	A	H	A	H	A	A	H	A	H	A	-	A	A	H	H	A	H	H	H	H	H	A	H	A	H	H	A	A	A	A	H	A	A
lg2	30	Tag_21283	21.2	GWHAATB00000004	24920038	A	H	H	H	H	A	H	A	H	A	A	A	H	A	H	A	A	H	A	A	A	A	A	A	H	H	A	H	H	H	H	H	A	H	A	H	H	A	A	A	A	H	A	A
lg2	*30	Tag_21272	21.2	GWHAATB00000004	24899436	A	H	H	H	H	A	H	A	H	A	A	A	H	A	H	A	A	H	A	A	A	A	A	A	-	H	A	H	H	H	H	H	-	H	A	H	H	-	A	A	A	H	A	A
lg2	*30	Tag_21284	21.2	GWHAATB00000004	24920299	A	H	H	H	H	A	H	A	H	A	A	A	H	A	H	A	A	H	A	A	A	A	A	A	H	H	A	H	H	H	H	H	A	H	A	H	H	A	A	A	A	H	A	A
lg2	31	Tag_21340	21.2	GWHAATB00000004	25186389	A	H	H	H	H	A	H	A	H	A	A	A	H	A	H	A	A	H	A	A	A	A	A	A	H	H	A	H	H	H	H	H	A	H	A	H	H	A	A	A	A	H	A	A
lg2	32	Tag_21304	21.2	GWHAATB00000004	25035916	-	H	H	H	H	A	H	A	H	A	A	A	A	A	H	A	A	H	A	A	A	A	A	A	H	H	A	H	H	H	H	H	A	H	A	H	H	A	A	A	A	H	A	A
lg2	33	Tag_21084	21.7	GWHAATB00000004	23673381	A	H	H	H	H	A	H	A	H	A	A	A	H	A	H	A	A	H	A	A	A	A	A	A	H	H	A	H	H	H	H	H	A	H	A	H	H	A	A	A	A	H	A	A
lg2	*33	Tag_21237	21.7	GWHAATB00000004	24781618	A	H	H	H	H	A	H	A	H	A	A	A	H	A	H	A	A	H	A	A	A	A	A	A	H	H	A	H	H	H	H	H	A	H	A	H	H	A	A	A	A	H	A	A
lg2	*33	Tag_21238	21.7	GWHAATB00000004	24781791	A	H	H	H	H	A	H	A	H	A	A	A	H	A	H	A	A	H	A	A	A	A	A	A	H	H	A	H	H	H	H	H	A	H	A	H	H	A	A	A	A	H	A	A
lg2	*33	Tag_255762	21.7	GWHAATB00084325	2243	A	H	H	H	H	A	H	A	H	A	A	A	H	A	H	A	A	H	A	A	A	A	A	A	H	H	A	H	H	H	H	H	A	H	A	H	H	A	A	A	A	H	A	A
lg2	*33	Tag_255763	21.7	GWHAATB00084325	2257	A	H	H	H	H	A	H	A	H	A	A	A	H	A	H	A	A	H	A	A	A	A	A	A	H	H	A	H	H	H	H	H	A	H	A	H	H	A	A	A	A	H	A	A
lg2	34	Tag_21044	22.2	GWHAATB00000004	23473933	A	H	H	H	H	A	H	A	H	A	A	A	H	A	H	A	A	H	A	A	A	A	A	A	H	H	A	H	H	H	H	H	A	H	A	H	H	H	A	A	A	H	A	A
lg2	35	Tag_21045	22.2	GWHAATB00000004	23473973	A	H	H	H	H	A	H	A	H	A	A	A	H	A	H	A	A	H	A	A	A	A	A	A	H	H	A	H	H	H	H	H	A	H	A	H	H	H	A	A	A	H	A	A
lg2	36	Tag_21022	22.2	GWHAATB00000004	23400089	A	H	H	H	H	A	H	A	H	A	A	A	H	A	H	A	A	H	A	A	A	A	A	A	H	H	A	H	-	H	H	H	A	H	A	H	H	A	A	A	A	H	A	A
lg2	37	Tag_21024	22.3	GWHAATB00000004	23400136	A	H	H	H	H	A	H	A	H	A	A	A	H	A	H	A	A	H	A	A	A	A	A	A	H	H	A	H	-	H	H	H	A	H	A	H	H	A	A	A	A	H	A	A
lg2	38	Tag_21244	23.3	GWHAATB00000004	24800409	A	H	H	H	H	A	H	A	H	H	A	A	H	A	H	A	A	H	A	A	A	A	A	A	A	H	A	H	H	H	H	H	A	H	A	H	H	A	-	A	A	H	H	A
lg2	39	Tag_21059	25.8	GWHAATB00000004	23620864	A	H	H	-	H	A	H	A	H	A	-	A	H	H	H	-	-	H	-	A	A	A	A	-	H	H	A	-	H	H	H	-	-	A	A	H	H	-	A	A	A	H	A	A
lg2	40	Tag_21060	25.8	GWHAATB00000004	23620896	A	H	H	-	H	A	H	A	H	A	-	A	H	H	H	-	-	H	-	A	A	A	A	-	H	H	A	H	H	H	H	-	-	A	A	H	H	-	A	A	A	H	A	A
lg2	41	Tag_20220r	29.2	GWHAATB00000004	19022237	A	H	H	-	H	A	H	A	H	-	-	A	-	-	H	A	A	H	A	-	A	A	A	H	H	H	A	H	H	H	H	H	A	H	A	H	-	A	A	-	A	H	A	A
lg2	42	Tag_20219r	29.7	GWHAATB00000004	19022236	A	H	H	-	H	A	H	A	H	-	-	A	-	-	H	A	A	H	A	-	A	A	A	H	H	H	A	H	H	H	H	H	A	H	A	H	-	A	A	-	A	H	A	A
lg2	43	Tag_20611r	30.1	GWHAATB00000004	20935049	A	H	H	H	H	A	H	A	H	-	A	A	H	A	H	A	A	H	A	A	A	A	A	H	H	H	A	H	H	H	H	H	A	H	A	H	H	A	A	A	A	H	A	A
lg2	44	Tag_21174	30.1	GWHAATB00000004	24528996	A	H	H	H	H	A	H	A	H	A	A	A	-	A	H	A	A	H	A	A	A	A	A	H	H	H	A	H	H	H	H	H	A	H	A	H	H	A	A	A	A	H	A	A
lg2	45	Tag_20530r	30.6	GWHAATB00000004	20559073	A	H	H	H	H	A	H	A	H	-	A	A	H	A	H	A	A	H	A	A	A	A	A	H	H	H	A	H	H	H	H	H	A	H	A	H	H	A	A	A	A	H	A	A
lg2	46	Tag_20531r	30.6	GWHAATB00000004	20559100	A	H	H	H	H	A	H	A	H	-	A	A	H	A	H	A	A	H	A	A	A	A	A	H	H	H	A	H	H	H	H	H	A	H	A	H	H	A	A	A	A	H	A	A
lg2	47	Tag_20367r	31.6	GWHAATB00000004	19618741	A	H	H	H	H	A	H	A	H	A	A	A	H	A	H	A	A	H	A	A	A	A	A	H	H	H	A	H	H	H	H	H	A	H	A	H	H	A	A	A	A	H	A	A
lg2	48	Tag_20365r	31.6	GWHAATB00000004	19618547	A	H	H	H	H	A	H	A	H	A	A	A	H	A	H	A	A	H	A	A	A	A	A	H	H	H	A	H	H	H	H	H	A	H	A	H	H	A	A	A	A	H	A	A
lg2	49	Tag_20368r	31.6	GWHAATB00000004	19618746	A	H	H	H	H	A	H	A	H	A	A	A	H	A	H	A	A	H	A	A	A	A	A	H	H	H	A	H	H	H	H	H	A	H	A	H	H	A	A	A	A	H	A	A
lg2	50	Tag_21005	36.9	GWHAATB00000004	23312021	A	A	H	H	H	A	H	A	H	A	A	A	H	A	H	A	A	-	-	A	A	A	A	A	H	H	A	H	H	H	-	H	A	H	A	H	H	A	-	A	A	-	A	A
lg2	51	Tag_21006	37.2	GWHAATB00000004	23312022	A	A	H	H	H	A	H	A	H	A	A	A	H	A	H	A	A	-	-	A	A	A	A	A	H	H	A	H	H	H	-	H	A	H	A	H	H	A	-	A	A	-	A	A
lg2	52	Tag_21003	37.7	GWHAATB00000004	23312018	A	A	H	H	H	A	H	A	H	A	A	A	H	A	H	A	A	-	-	A	A	A	A	A	H	H	A	H	H	H	-	H	A	H	A	H	H	A	-	A	A	-	A	A
lg2	53	Tag_21178	41.2	GWHAATB00000004	24531942	A	H	H	H	H	A	H	A	H	A	A	A	H	A	A	A	-	H	A	A	A	A	A	-	H	H	A	H	H	H	H	-	-	H	A	H	H	A	A	A	A	H	A	-
lg2	54	Tag_18635r	42.3	GWHAATB00000004	12387208	A	H	H	H	H	A	H	A	H	-	-	A	H	A	H	A	A	H	-	A	A	A	A	H	H	H	A	H	H	-	H	H	-	H	A	H	H	-	-	-	A	H	A	A
lg2	*54	Tag_18637r	42.3	GWHAATB00000004	12387267	A	H	H	H	H	A	H	A	H	-	-	A	-	A	H	A	A	H	-	A	A	A	A	H	H	H	A	H	H	-	H	H	-	H	A	H	H	-	-	-	A	H	A	A
lg2	*54	Tag_18636r	42.3	GWHAATB00000004	12387266	A	H	H	H	H	A	H	A	H	-	-	A	-	A	H	A	A	H	-	A	A	A	A	H	H	H	A	H	H	-	H	H	-	H	A	H	H	-	-	-	A	H	A	A
lg2	55	Tag_18675r	42.3	GWHAATB00000004	12432803	A	H	H	H	H	A	H	A	H	A	-	A	H	A	H	A	A	H	A	A	A	A	A	H	H	H	A	H	H	H	H	H	A	H	A	H	H	A	A	A	A	H	A	A
lg2	*55	Tag_18676r	42.3	GWHAATB00000004	12432825	A	H	H	H	H	A	H	A	H	A	-	A	H	A	H	A	A	H	A	A	A	A	A	H	H	H	A	H	H	H	H	H	A	H	A	H	H	A	-	A	A	H	A	A
lg2	56	Tag_19929	42.8	GWHAATB00000004	17866687	A	H	H	H	H	A	H	A	H	A	-	A	H	A	H	A	A	H	-	A	-	A	A	H	-	H	A	H	H	-	H	H	-	-	A	H	H	A	A	-	-	-	A	A
lg2	57	Tag_19612r	42.8	GWHAATB00000004	16511649	A	H	H	H	H	A	H	A	H	A	A	A	H	A	H	A	A	H	A	A	A	A	A	H	H	H	A	H	H	H	H	H	A	H	A	H	H	A	A	A	A	H	A	A
lg2	58	Tag_19376r	42.8	GWHAATB00000004	15694185	A	H	H	H	H	A	H	A	H	A	A	A	H	A	-	A	A	H	A	A	A	A	A	H	H	H	A	H	H	H	H	H	A	H	A	H	H	A	A	A	A	H	A	A
lg2	59	Tag_18638	42.8	GWHAATB00000004	12402783	A	H	H	H	H	A	H	A	H	A	A	A	H	A	H	A	A	H	A	A	A	A	A	H	H	H	A	H	H	H	H	H	A	H	A	H	H	A	A	A	A	H	A	A
lg2	*59	Tag_18429	42.8	GWHAATB00000004	11371804	A	H	H	H	H	A	H	A	H	A	A	A	H	A	H	A	A	H	A	A	A	A	A	H	H	H	A	H	H	H	H	H	A	H	A	H	H	A	A	A	A	H	A	A
lg2	*59	Tag_18927r	42.8	GWHAATB00000004	13805289	A	H	H	H	H	A	H	A	H	A	A	A	H	A	H	A	A	H	A	A	A	A	A	H	H	H	A	H	H	H	H	H	A	H	A	H	H	A	A	A	A	H	A	A
lg2	*59	Tag_19238r	42.8	GWHAATB00000004	15314245	A	H	H	H	H	A	H	A	H	A	A	A	H	A	H	A	A	H	A	A	A	A	A	H	H	H	A	H	H	H	H	H	A	H	A	H	H	A	A	A	A	H	A	A
lg2	*59	Tag_19261r	42.8	GWHAATB00000004	15430423	A	H	H	H	H	A	H	A	H	A	A	A	H	A	H	A	A	H	A	A	A	A	A	H	H	H	A	H	H	H	H	H	A	H	A	H	H	A	A	A	A	H	A	A
lg2	*59	Tag_19277r	42.8	GWHAATB00000004	15513151	A	H	H	H	H	A	H	A	H	A	A	A	H	A	H	A	A	H	A	A	A	A	A	H	H	H	A	H	H	H	H	H	A	H	A	H	H	A	A	A	A	H	A	A
lg2	*59	Tag_19293	42.8	GWHAATB00000004	15536314	A	H	H	H	H	A	H	A	H	A	A	A	H	A	H	A	A	H	A	A	A	A	A	H	H	H	A	H	H	H	H	H	A	H	A	H	H	A	A	A	A	H	A	A
lg2	*59	Tag_19560	42.8	GWHAATB00000004	16357564	A	H	H	H	H	A	H	A	H	A	A	A	H	A	H	A	A	H	A	A	A	A	A	H	H	H	A	H	H	H	H	H	A	H	A	H	H	A	A	A	A	H	A	A
lg2	*59	Tag_19611r	42.8	GWHAATB00000004	16511603	A	H	H	H	H	A	H	A	H	A	A	A	H	A	H	A	A	H	A	A	A	A	A	H	H	H	A	H	H	H	H	H	A	H	A	H	H	A	A	A	A	H	A	A
lg2	*59	Tag_19676	42.8	GWHAATB00000004	16744218	A	H	H	H	H	A	H	A	H	A	A	A	H	A	H	A	A	H	A	A	A	A	A	H	H	H	A	H	H	H	H	H	A	H	A	H	H	A	A	A	A	H	A	A
lg2	*59	Tag_19697r	42.8	GWHAATB00000004	16819499	A	H	H	H	H	A	H	A	H	A	A	A	H	A	H	A	A	H	A	A	A	A	A	H	H	H	A	H	H	H	H	H	A	H	A	-	H	A	A	A	A	H	A	A
lg2	*59	Tag_19847	42.8	GWHAATB00000004	17585328	A	H	H	H	H	A	H	A	H	A	A	A	H	A	H	A	A	H	A	A	A	A	A	H	H	H	A	H	H	H	H	H	A	H	A	H	H	A	A	A	A	H	A	A
lg2	*59	Tag_19264r	42.8	GWHAATB00000004	15444923	A	H	H	H	H	A	H	A	H	A	A	A	H	A	H	A	A	H	A	A	A	A	A	H	H	H	A	H	H	H	H	H	A	H	A	H	H	A	A	A	A	H	A	A
lg2	*59	Tag_19541r	42.8	GWHAATB00000004	16297476	-	H	H	H	H	A	H	A	H	A	A	A	H	A	H	A	A	H	A	A	A	A	A	H	H	H	A	H	H	H	H	H	A	H	A	H	H	A	A	A	A	H	A	A
lg2	*59	Tag_19613r	42.8	GWHAATB00000004	16511651	A	H	H	H	H	A	H	A	H	A	A	A	H	A	H	A	A	H	A	A	A	A	A	H	H	H	A	H	H	H	H	H	A	H	A	H	H	A	A	A	A	H	A	A
lg2	*59	Tag_20656r	42.8	GWHAATB00000004	21181054	A	H	H	H	H	A	H	A	H	A	A	A	-	A	H	A	A	H	A	A	A	A	A	H	H	H	A	H	H	H	-	H	A	H	A	-	H	A	A	A	A	H	A	A
lg2	*59	Tag_19186r	42.8	GWHAATB00000004	15091808	A	H	H	H	H	A	-	A	H	A	A	A	H	A	H	A	A	H	A	A	A	A	A	H	H	H	A	H	H	H	H	H	A	H	A	H	H	A	A	A	A	H	A	A
lg2	*59	Tag_19430r	42.8	GWHAATB00000004	15815158	A	H	H	H	H	A	H	A	H	A	A	A	H	A	H	A	A	H	A	A	A	A	A	H	H	H	-	H	H	H	H	H	A	H	A	H	H	A	A	A	A	H	A	A
lg2	*59	Tag_19482r	42.8	GWHAATB00000004	15922703	A	H	H	H	H	A	H	A	H	A	A	A	H	A	H	-	A	H	A	A	A	A	A	-	H	H	A	H	H	H	H	H	A	H	A	H	H	A	A	A	A	H	A	A
lg2	*59	Tag_19691	42.8	GWHAATB00000004	16778707	A	H	H	H	H	A	H	-	H	A	A	A	H	A	H	A	A	H	A	A	A	A	A	H	H	H	-	H	H	H	H	H	A	H	A	H	H	A	A	A	A	H	A	A
lg2	60	Tag_19517r	42.8	GWHAATB00000004	16190890	A	H	H	H	H	A	H	A	H	A	A	A	H	A	H	A	A	H	A	A	A	A	A	H	H	H	A	H	H	H	H	H	A	H	A	H	H	A	A	A	A	H	A	A
lg2	61	Tag_19851r	42.8	GWHAATB00000004	17585747	A	H	H	H	H	A	H	A	H	A	A	A	H	A	H	A	A	H	A	A	A	A	A	H	H	H	A	H	H	H	H	H	A	H	A	H	H	A	A	A	A	H	A	A
lg2	*61	Tag_19852r	42.8	GWHAATB00000004	17585758	A	H	H	H	H	A	H	A	H	A	A	A	H	A	H	A	A	H	A	A	A	A	A	H	H	H	A	H	H	H	H	H	A	H	A	H	H	A	A	A	A	H	A	A
lg2	62	Tag_19253r	42.8	GWHAATB00000004	15331169	A	H	H	H	H	A	H	A	H	A	A	A	H	A	H	-	A	H	A	A	A	-	A	H	H	H	A	H	H	H	H	H	A	H	A	H	H	A	A	-	A	H	A	A
lg2	63	Tag_18735r	42.8	GWHAATB00000004	12719902	A	H	H	A	H	A	H	A	H	A	A	A	H	A	H	A	A	H	A	A	A	A	A	H	H	H	A	H	H	H	H	H	A	H	A	H	H	A	A	A	A	H	A	A
lg2	64	Tag_18610r	43.3	GWHAATB00000004	12328570	A	H	H	H	H	A	H	A	H	A	A	A	H	A	H	A	A	H	A	A	A	A	A	A	H	H	A	H	H	H	H	H	A	H	A	H	H	A	A	A	A	H	A	A
lg2	*64	Tag_18611r	43.3	GWHAATB00000004	12328575	A	H	H	H	H	A	H	A	H	A	A	A	H	A	H	A	A	H	A	A	A	A	A	A	H	H	A	H	H	H	H	H	A	H	A	H	H	A	A	A	A	H	A	A
lg2	*64	Tag_18616r	43.3	GWHAATB00000004	12329041	A	H	H	H	H	A	H	A	H	A	A	A	H	A	H	A	A	H	A	A	A	A	A	A	H	H	A	H	H	H	H	H	A	H	A	H	H	A	A	A	A	H	A	A
lg2	65	Tag_21167	44.1	GWHAATB00000004	24448194	-	H	H	H	H	A	H	A	H	A	A	A	H	A	H	A	A	H	A	A	A	A	A	A	H	H	A	H	H	H	H	H	A	H	A	H	H	A	A	A	A	H	A	A
lg2	*65	Tag_21154	44.1	GWHAATB00000004	24383156	-	H	H	H	H	A	H	-	H	A	A	A	H	A	H	A	A	H	A	A	A	A	-	A	H	H	A	H	-	H	H	H	-	H	A	H	H	A	A	A	A	H	A	A
lg2	*65	Tag_21156	44.1	GWHAATB00000004	24383193	-	H	H	H	H	A	H	-	H	A	A	A	H	A	H	A	A	H	A	A	A	A	-	A	H	H	A	H	-	H	H	H	-	H	A	H	H	A	A	A	A	H	A	A
lg2	66	Tag_21150	44.1	GWHAATB00000004	24368158	A	H	H	-	H	A	H	A	H	A	A	A	-	A	H	-	A	H	-	-	A	A	A	A	H	H	A	H	H	H	H	-	A	-	A	-	-	-	A	A	A	H	A	A
lg2	67	Tag_18336	45.2	GWHAATB00000004	10840893	A	H	H	-	-	A	H	A	H	A	-	A	H	A	H	A	A	H	A	A	A	A	A	H	H	-	-	H	H	H	H	H	A	-	-	-	A	A	A	A	A	H	A	A
lg2	68	Tag_251393	45.8	GWHAATB00050941	54772	A	H	H	H	H	A	H	A	H	A	A	A	H	A	H	A	A	H	A	A	A	A	A	H	H	A	A	H	H	H	H	A	A	H	A	H	A	A	A	A	A	H	A	A
lg2	*68	Tag_251394	45.8	GWHAATB00050941	55012	A	H	H	H	H	A	H	A	H	A	A	A	H	A	H	A	A	H	A	A	A	A	A	H	H	A	A	H	H	H	H	A	A	H	A	H	A	A	A	A	A	H	A	A
lg2	69	Tag_17843	47.3	GWHAATB00000004	8524995	A	H	H	H	H	A	H	A	H	A	A	A	H	A	H	A	A	H	A	A	A	A	A	H	H	H	A	H	H	H	H	A	A	H	A	H	A	A	A	A	A	H	A	A
lg2	70	Tag_17234r	47.8	GWHAATB00000004	5860669	A	H	H	H	H	A	H	A	H	A	A	A	H	A	H	A	A	H	A	A	A	A	A	H	A	H	A	H	H	H	H	A	A	H	A	H	A	A	A	A	A	H	A	A
lg2	71	Tag_16955	48.3	GWHAATB00000004	4650445	A	-	-	H	H	A	H	A	H	-	-	-	-	A	H	A	A	-	A	-	-	A	A	H	H	-	A	-	H	H	H	A	A	-	A	H	A	-	-	A	A	H	A	A
lg2	*71	Tag_16956	48.3	GWHAATB00000004	4650446	A	-	-	H	H	A	H	A	H	-	-	-	-	A	H	A	A	-	A	-	-	A	A	H	H	-	A	-	H	H	H	A	A	-	A	H	A	-	-	A	A	H	A	A
lg2	72	Tag_16954	48.3	GWHAATB00000004	4650037	A	-	-	H	H	A	H	A	H	-	-	-	-	A	H	A	A	-	A	-	-	A	A	H	H	-	A	-	H	H	H	A	A	-	A	H	A	-	-	A	A	-	A	A
lg2	73	Tag_17748	55.2	GWHAATB00000004	7884172	A	A	H	H	A	A	H	A	H	A	A	A	H	A	H	A	A	H	A	A	A	A	A	H	H	H	A	A	H	H	A	A	A	H	A	H	A	A	A	A	A	A	A	A
lg2	74	Tag_20921r	68.1	GWHAATB00000004	22619199	A	H	A	H	H	A	H	A	H	H	A	H	H	-	A	A	A	A	A	A	A	A	A	H	H	H	A	A	A	A	H	H	A	H	A	H	H	A	A	A	A	A	A	A
lg2	75	Tag_20924r	77.7	GWHAATB00000004	22619545	A	H	H	H	H	A	H	A	H	A	A	A	H	-	H	A	A	H	A	A	A	A	A	H	H	H	A	H	H	H	H	H	A	H	A	H	H	A	A	A	A	H	A	A
lg2	76	Tag_20020r	79.1	GWHAATB00000004	18428168	A	A	H	H	H	A	H	A	H	A	A	A	H	A	H	A	A	H	A	A	A	A	A	H	H	H	A	H	H	H	H	H	A	H	A	H	H	A	A	A	A	H	A	A
lg2	77	Tag_20883r	79.6	GWHAATB00000004	22487494	A	A	H	H	H	A	H	A	H	A	A	A	H	-	H	A	A	H	-	A	A	A	A	H	H	H	A	H	H	H	H	H	A	H	A	H	H	A	A	A	A	H	A	A
lg2	78	Tag_20044r	79.6	GWHAATB00000004	18477586	A	H	H	H	H	A	H	A	H	A	A	A	H	A	H	A	A	H	A	A	A	A	A	H	H	H	A	H	H	H	H	H	A	H	A	H	H	A	A	A	A	H	A	A
lg2	*78	Tag_20031r	79.6	GWHAATB00000004	18438832	A	H	H	H	H	A	H	A	H	A	A	A	H	A	H	A	A	H	A	A	A	A	A	H	H	H	A	-	H	H	H	H	A	H	A	H	H	A	A	A	A	H	A	A
lg2	*78	Tag_20064r	79.6	GWHAATB00000004	18507563	A	H	H	H	H	A	H	A	H	A	A	A	H	A	H	A	A	H	A	A	A	A	A	H	H	H	A	H	H	H	H	H	A	H	A	H	H	A	A	A	A	H	A	A
lg2	*78	Tag_20081r	79.6	GWHAATB00000004	18564788	A	H	H	H	H	A	H	A	H	A	A	A	H	A	H	A	A	H	A	A	A	A	A	H	H	H	A	H	H	H	H	H	A	H	A	H	H	A	A	A	A	H	A	A
lg2	*78	Tag_20236r	79.6	GWHAATB00000004	19095077	A	H	H	H	H	A	H	A	H	A	A	A	H	A	H	A	A	H	A	A	A	A	A	H	H	H	A	H	H	H	H	H	A	H	A	H	H	A	A	A	A	H	A	A
lg2	*78	Tag_20237r	79.6	GWHAATB00000004	19095079	A	H	H	H	H	A	H	A	H	A	A	A	H	A	H	A	A	H	A	A	A	A	A	H	H	H	A	H	H	H	H	H	A	H	A	H	H	A	A	A	A	H	A	A
lg2	*78	Tag_20281r	79.6	GWHAATB00000004	19302956	A	H	H	H	H	A	H	A	H	A	A	A	H	A	H	A	A	H	A	A	A	A	A	H	H	H	A	H	H	H	H	H	A	H	A	H	H	A	A	A	A	H	A	A
lg2	*78	Tag_20370r	79.6	GWHAATB00000004	19619072	A	H	H	H	H	A	H	A	H	A	A	A	H	A	H	A	A	H	A	A	A	A	A	H	H	H	A	H	H	H	H	H	A	H	A	H	H	A	A	A	A	H	A	A
lg2	*78	Tag_20535r	79.6	GWHAATB00000004	20604950	A	H	H	H	H	A	H	A	H	A	A	A	H	A	H	A	A	H	A	A	A	A	A	H	H	H	A	H	H	H	H	H	A	H	A	H	H	A	A	A	A	H	A	A
lg2	*78	Tag_20546r	79.6	GWHAATB00000004	20681600	A	H	H	H	H	A	H	A	H	A	A	A	H	A	H	A	A	H	A	A	A	A	A	H	H	H	A	H	H	H	H	H	A	H	A	H	H	A	A	A	A	H	A	A
lg2	*78	Tag_20547r	79.6	GWHAATB00000004	20681616	A	H	H	H	H	A	H	A	H	A	A	A	H	A	H	A	A	H	A	A	A	A	A	H	H	H	A	H	H	H	H	H	A	H	A	H	H	A	A	A	A	H	A	A
lg2	*78	Tag_20586r	79.6	GWHAATB00000004	20899490	A	H	H	H	H	A	H	A	H	A	A	A	H	A	H	A	A	H	A	A	A	A	A	H	H	H	A	H	H	H	H	H	A	H	A	H	H	A	A	A	A	H	A	A
lg2	*78	Tag_20593r	79.6	GWHAATB00000004	20917817	A	H	H	H	H	A	H	A	H	A	A	A	H	A	H	A	A	H	A	A	A	A	A	H	H	H	A	H	H	H	H	H	A	H	A	H	H	A	A	A	A	H	A	A
lg2	*78	Tag_20842r	79.6	GWHAATB00000004	22188794	A	H	H	H	H	A	H	A	H	A	A	A	H	A	H	A	A	H	A	A	A	A	A	H	H	H	A	H	H	H	H	H	A	H	A	H	H	A	A	A	A	H	A	A
lg2	*78	Tag_21184	79.6	GWHAATB00000004	24549569	A	H	H	H	H	A	H	A	H	A	A	A	H	A	H	A	A	H	A	A	A	A	A	H	H	H	A	H	H	H	H	H	A	H	A	H	H	A	A	A	A	H	A	A
lg2	*78	Tag_20612r	79.6	GWHAATB00000004	20945556	A	H	H	H	H	A	H	A	H	A	A	A	H	A	H	A	A	H	A	A	A	A	A	H	H	H	A	H	H	H	H	H	A	H	A	H	H	A	A	A	A	H	A	A
lg2	*78	Tag_20789r	79.6	GWHAATB00000004	21967535	A	H	H	H	H	A	H	A	H	-	A	A	H	A	H	A	A	H	A	A	A	A	A	H	H	H	A	H	H	H	H	H	A	H	A	H	H	A	A	A	A	H	A	A
lg2	*78	Tag_20646r	79.6	GWHAATB00000004	21171999	A	H	H	H	H	A	H	A	H	A	A	A	H	A	H	A	A	H	A	A	A	-	A	H	H	H	A	H	H	H	H	H	A	H	A	H	H	A	A	A	A	H	A	A
lg2	*78	Tag_20787r	79.6	GWHAATB00000004	21967530	A	H	H	H	H	A	H	A	H	-	A	A	H	A	H	A	A	H	A	A	A	A	A	H	H	H	A	H	H	H	H	H	A	H	A	H	H	A	A	A	A	H	A	A
lg2	*78	Tag_20235r	79.6	GWHAATB00000004	19095034	A	H	H	H	H	A	H	A	H	A	A	A	H	A	H	A	A	H	A	A	A	A	A	H	H	H	-	H	H	H	H	H	A	H	A	H	H	A	A	A	A	H	A	A
lg2	79	Tag_20559r	80.3	GWHAATB00000004	20773840	A	-	H	H	H	A	H	A	H	-	A	A	H	-	H	A	A	H	A	A	A	A	A	A	H	H	A	H	H	H	H	H	A	-	A	H	H	H	A	-	A	H	A	A
lg2	80	Tag_20558r	80.3	GWHAATB00000004	20773581	A	-	H	H	H	A	H	A	H	-	A	A	H	A	H	A	A	H	A	A	A	A	A	H	H	H	A	H	H	H	H	H	A	-	A	H	H	-	A	-	A	H	A	A
lg2	81	Tag_18414	81.9	GWHAATB00000004	11293392	A	H	H	H	H	H	H	A	-	-	A	A	H	A	H	-	A	H	-	A	A	A	A	H	H	H	-	-	H	-	H	H	-	A	A	H	H	-	-	A	A	-	A	A
lg2	82	Tag_18415	81.9	GWHAATB00000004	11293825	A	H	H	H	H	H	H	A	-	-	A	A	H	A	H	-	A	H	-	A	A	A	A	H	H	H	-	-	H	-	H	H	-	A	A	H	H	-	-	A	H	-	A	A
lg2	83	Tag_20554r	82.7	GWHAATB00000004	20718533	A	H	H	H	H	A	H	A	H	A	A	A	H	A	H	A	A	H	A	A	A	-	A	H	-	H	A	H	H	H	H	H	A	A	-	H	H	-	A	A	H	H	A	A
lg2	84	Tag_19619r	83.3	GWHAATB00000004	16515495	A	H	H	H	H	A	H	A	H	A	A	A	H	A	H	A	A	H	A	A	A	A	A	H	A	H	A	H	H	H	H	H	A	H	A	H	H	A	A	A	A	H	A	A
lg2	*84	Tag_20812r	83.3	GWHAATB00000004	22079876	A	-	H	H	-	A	H	A	-	A	A	A	H	A	H	-	-	H	A	A	-	A	A	H	A	H	A	H	H	H	H	H	A	H	A	H	H	-	A	-	A	-	A	A
lg2	85	Tag_19650	83.3	GWHAATB00000004	16631320	A	H	H	H	H	A	H	A	H	A	A	A	H	A	H	A	A	H	A	A	A	A	A	H	H	H	A	H	H	H	H	H	A	H	A	H	H	A	A	A	A	H	A	A
lg2	86	Tag_19880r	83.3	GWHAATB00000004	17676675	A	H	H	H	H	A	H	A	H	A	A	A	H	A	H	A	A	H	A	A	A	A	A	H	H	H	A	H	H	H	H	H	A	H	A	H	H	A	A	A	A	H	A	A
lg2	*86	Tag_19881r	83.3	GWHAATB00000004	17676774	A	H	H	H	H	A	H	A	H	A	A	A	H	A	H	A	A	H	A	A	A	A	A	H	H	H	A	H	H	H	H	H	A	H	A	H	H	A	A	A	A	H	A	A
lg2	87	Tag_19628r	83.8	GWHAATB00000004	16526791	A	H	H	H	H	A	H	A	H	A	A	A	H	A	H	A	A	A	A	A	A	A	A	H	H	H	A	H	H	H	H	H	A	H	A	H	H	A	A	A	A	H	A	A
lg2	*87	Tag_19629r	83.8	GWHAATB00000004	16526837	A	H	H	H	H	A	H	A	H	A	A	A	H	A	H	A	A	A	A	A	A	A	A	H	H	H	A	H	H	H	H	H	A	H	A	H	H	A	A	A	A	H	A	A
lg2	*87	Tag_19630r	83.8	GWHAATB00000004	16526849	A	H	H	H	H	A	H	A	H	A	A	A	H	A	H	A	A	A	A	A	A	A	A	H	H	H	A	H	H	H	H	H	A	H	A	H	H	A	A	A	A	H	A	A
lg2	88	Tag_19702r	83.8	GWHAATB00000004	16831083	A	-	H	H	-	A	H	A	H	A	A	A	H	A	H	A	A	A	A	A	A	A	A	H	H	H	A	H	H	H	-	H	A	H	A	H	H	A	A	A	A	H	A	A
lg2	89	Tag_18916	84.6	GWHAATB00000004	13698328	A	H	H	H	H	A	H	H	H	A	A	A	H	A	H	-	A	A	A	-	A	A	-	A	H	H	A	H	H	H	H	H	A	H	A	H	H	A	A	A	A	H	A	A
lg2	90	Tag_21052	86.2	GWHAATB00000004	23547693	A	H	H	H	H	A	H	A	H	A	A	A	H	A	H	A	A	H	A	A	A	A	A	A	H	H	A	H	H	H	H	H	A	H	-	H	H	A	A	A	A	H	A	A
lg2	*90	Tag_21055	86.2	GWHAATB00000004	23548134	A	H	H	H	H	A	H	A	H	A	A	A	H	A	H	A	A	H	A	A	A	A	A	A	H	H	A	H	H	H	H	H	A	H	-	H	H	A	A	A	A	H	A	A
lg2	91	Tag_21028	86.2	GWHAATB00000004	23420683	A	H	H	H	H	A	H	A	H	A	A	A	H	A	H	A	A	H	A	A	A	A	A	A	H	H	A	H	H	H	H	H	A	H	A	H	H	A	A	A	A	H	A	A
lg2	92	Tag_21042	86.2	GWHAATB00000004	23459588	A	H	H	H	H	A	H	A	H	A	A	A	H	A	H	A	A	H	A	A	A	A	A	A	H	H	A	H	H	H	H	H	A	H	A	H	H	A	A	A	A	H	A	A
lg2	93	Tag_21195	86.7	GWHAATB00000004	24645618	A	H	H	H	H	A	H	A	H	A	A	A	H	A	H	A	A	H	A	A	A	A	A	A	H	H	A	H	H	H	H	H	A	H	A	H	H	A	A	A	A	H	A	A
lg2	94	Tag_21080	86.7	GWHAATB00000004	23664653	A	H	H	H	H	A	H	A	H	A	A	A	H	A	H	A	A	H	A	A	A	A	A	A	H	H	A	H	H	H	H	H	A	H	A	H	H	A	A	A	A	H	A	A
lg2	95	Tag_21267	86.7	GWHAATB00000004	24896881	-	H	H	H	H	A	H	A	H	A	A	A	H	A	H	A	A	H	A	A	A	-	A	A	H	H	A	H	H	H	H	H	A	H	A	H	H	A	A	A	A	H	A	A
lg2	*95	Tag_21270	86.7	GWHAATB00000004	24897017	-	H	H	H	H	A	H	A	H	A	A	A	H	A	H	A	A	H	A	A	A	-	A	A	H	H	A	H	H	H	H	H	A	H	A	H	H	A	A	A	A	H	A	A
lg2	96	Tag_21269	86.7	GWHAATB00000004	24897016	-	H	H	H	H	A	H	A	H	A	A	A	H	A	H	A	A	H	A	A	A	-	A	A	H	H	A	H	H	H	H	H	H	H	A	H	H	A	A	A	A	H	A	A
lg2	97	Tag_21093	86.7	GWHAATB00000004	23799628	A	H	H	H	H	A	H	A	H	A	A	A	H	A	H	A	A	H	A	A	A	A	A	A	H	H	H	H	H	H	H	H	A	H	A	H	H	A	A	A	A	H	A	A
lg2	98	Tag_21091	86.7	GWHAATB00000004	23799434	A	H	H	H	H	A	H	A	H	A	A	A	H	A	H	A	A	H	A	A	A	A	A	A	H	H	H	H	H	H	H	H	A	H	A	H	H	A	A	A	A	H	A	A
lg2	*98	Tag_21092	86.7	GWHAATB00000004	23799438	A	H	H	H	H	A	H	A	H	A	A	A	H	A	H	A	A	H	A	A	A	A	A	A	H	H	H	H	H	H	H	H	A	H	A	H	H	A	A	A	A	H	A	A
lg2	99	Tag_255760	86.7	GWHAATB00084325	2216	A	H	H	H	H	A	H	A	H	A	A	A	H	A	H	A	A	H	A	A	A	A	A	A	H	H	A	H	H	H	H	H	A	H	A	H	H	A	A	A	A	H	A	A
lg2	100	Tag_21061	86.7	GWHAATB00000004	23637253	A	H	H	H	H	A	H	A	H	A	A	A	H	A	H	-	A	H	A	A	A	A	A	A	H	H	A	H	H	H	H	H	A	H	A	H	H	A	A	A	A	H	A	-
lg2	101	Tag_21289	87.3	GWHAATB00000004	24955797	-	H	H	H	H	A	H	-	H	A	A	A	H	A	H	A	A	A	A	A	A	A	A	-	H	H	A	H	-	H	H	-	A	H	A	-	H	-	A	A	A	H	A	A
lg2	102	Tag_21036	88.7	GWHAATB00000004	23442298	A	H	H	H	H	A	H	A	H	A	A	A	H	A	H	A	A	H	A	A	A	A	A	A	H	H	A	H	H	H	H	-	A	H	A	H	H	A	A	A	A	H	A	A
lg2	*102	Tag_21039	88.7	GWHAATB00000004	23442407	A	H	H	H	H	A	H	A	H	A	A	A	H	A	H	A	A	H	A	A	A	A	A	A	H	H	A	H	H	H	H	-	A	H	A	H	H	A	A	A	A	H	A	A
lg2	103	Tag_21037	88.7	GWHAATB00000004	23442311	A	H	H	H	H	A	H	A	H	A	A	A	H	A	H	A	A	H	A	A	A	A	A	A	H	H	A	H	H	H	H	-	A	H	A	H	H	A	A	A	A	H	A	A
lg2	104	Tag_21280	90	GWHAATB00000004	24910365	A	H	H	H	-	A	H	A	-	A	A	A	H	A	-	A	A	H	A	A	A	A	A	A	A	A	A	H	H	A	-	-	A	H	-	H	A	A	A	A	A	A	A	A
lg2	105	Tag_21049	90.8	GWHAATB00000004	23525796	A	H	H	H	-	A	H	A	A	A	-	A	H	A	A	-	A	H	A	A	A	A	-	A	-	-	A	-	H	H	-	H	A	H	A	H	H	A	-	A	A	H	A	A
lg2	106	Tag_19664r	92.8	GWHAATB00000004	16715970	A	-	H	H	H	A	-	A	H	-	-	A	H	A	H	-	A	-	A	-	-	A	-	H	H	A	A	-	-	H	-	-	-	H	A	H	H	-	A	A	A	H	A	A
lg2	107	Tag_18849r	94.3	GWHAATB00000004	13427131	-	H	H	H	H	A	H	A	H	A	A	A	H	A	H	-	A	H	A	A	A	A	A	H	H	H	A	H	H	-	-	H	A	H	A	H	H	A	A	A	A	H	A	A
lg2	108	Tag_18851r	94.3	GWHAATB00000004	13427293	-	H	H	H	H	A	H	A	H	A	A	A	H	A	H	-	A	H	A	A	A	A	A	H	H	H	A	H	H	-	-	H	A	H	A	H	H	A	A	A	A	H	A	A
lg2	109	Tag_18852	94.8	GWHAATB00000004	13435999	A	H	H	H	H	A	H	A	H	A	A	A	H	H	H	A	A	H	A	A	A	A	A	H	H	H	A	H	H	H	H	H	A	H	A	H	H	A	A	A	A	H	A	A
lg2	110	Tag_19970r	95.5	GWHAATB00000004	18259520	A	H	H	H	H	A	H	A	H	A	A	A	H	-	H	A	A	H	A	A	A	A	A	H	H	H	A	H	H	H	H	H	A	H	A	-	H	-	A	A	A	H	A	A
lg2	111	Tag_19203r	95.5	GWHAATB00000004	15192557	A	H	H	H	H	A	H	A	H	A	A	A	H	A	H	A	-	H	A	A	A	A	A	H	H	H	A	H	H	H	H	H	A	H	A	-	H	A	A	A	A	H	A	A
lg2	112	Tag_19551r	95.5	GWHAATB00000004	16314849	A	H	H	H	H	A	H	A	H	A	A	A	H	-	-	A	A	H	A	A	A	A	A	H	H	H	A	H	H	H	-	H	-	H	A	H	H	A	A	A	A	A	A	A
lg2	113	Tag_19272r	96.6	GWHAATB00000004	15473447	A	-	H	H	H	A	H	A	H	A	A	A	H	A	H	A	A	H	A	A	A	A	A	H	H	H	A	H	H	H	H	H	A	H	A	-	H	A	A	A	A	A	A	A
lg2	114	Tag_20231	97.9	GWHAATB00000004	19083089	A	-	-	H	A	A	A	A	-	A	-	A	A	A	A	A	A	H	A	A	-	A	A	A	H	-	A	-	H	-	A	H	A	H	-	-	-	A	-	A	A	H	A	A
lg2	115	Tag_253847r	98.4	GWHAATB00060516	18275	A	A	H	H	A	A	H	A	A	A	A	A	H	A	H	A	A	H	A	A	A	A	A	H	H	H	A	H	H	A	H	H	A	H	A	A	H	A	A	A	A	H	A	A
lg2	116	Tag_20455	98.4	GWHAATB00000004	20277646	A	H	H	H	-	A	H	A	H	A	A	A	H	A	H	A	A	H	-	A	A	A	A	H	H	-	A	H	H	H	H	-	A	H	A	-	H	A	-	A	A	H	A	A
lg2	117	Tag_20520r	99.2	GWHAATB00000004	20510281	A	H	H	H	A	A	H	A	H	A	A	A	H	A	H	H	A	H	A	A	A	A	A	H	H	H	A	-	H	H	H	H	A	H	A	H	H	A	A	A	A	H	A	A
lg2	118	Tag_20730r	99.7	GWHAATB00000004	21693544	A	H	H	H	H	A	H	A	H	A	A	-	-	A	H	H	A	H	A	A	A	A	A	H	H	H	A	-	H	H	H	H	A	H	A	H	H	A	A	A	-	H	A	A
lg2	119	Tag_20181r	99.7	GWHAATB00000004	18863647	A	-	-	H	H	A	H	A	-	A	-	-	H	A	H	-	A	H	A	-	-	A	A	H	H	-	-	-	H	H	H	H	A	-	A	H	H	-	-	A	-	H	A	A
lg2	120	Tag_20407r	99.7	GWHAATB00000004	19852434	A	H	H	H	H	A	H	A	H	A	A	A	H	A	H	A	A	H	A	A	A	A	A	H	H	H	A	H	H	H	H	H	A	H	A	H	H	A	H	A	A	H	A	A
lg2	121	Tag_20347r	100.2	GWHAATB00000004	19509046	A	H	H	H	H	A	H	A	H	A	A	A	H	A	H	A	A	H	A	A	A	A	A	H	H	H	A	H	H	H	H	H	A	H	A	H	H	A	A	A	A	H	A	A
lg2	122	Tag_20378r	100.2	GWHAATB00000004	19762918	A	H	H	H	H	A	H	A	H	A	A	A	H	A	H	A	A	H	A	A	A	A	A	H	H	H	A	H	H	H	H	H	A	H	A	H	H	A	A	A	A	H	A	A
lg2	123	Tag_20432r	100.2	GWHAATB00000004	20033639	A	H	H	H	-	A	H	A	H	A	A	A	H	A	H	A	A	H	A	A	A	A	A	H	H	H	A	H	H	H	H	H	A	H	A	H	H	A	A	A	A	H	A	A
lg2	124	Tag_20534r	100.7	GWHAATB00000004	20604927	A	H	H	H	H	A	H	A	H	A	A	A	H	A	H	A	A	H	A	A	A	A	A	H	H	H	A	H	H	H	H	H	A	H	A	H	H	A	A	A	A	H	A	A
lg2	125	Tag_20361r	100.7	GWHAATB00000004	19602457	A	H	H	H	H	A	H	A	H	A	A	A	H	A	H	A	A	H	A	A	A	A	A	H	H	H	A	H	H	H	H	H	A	H	A	-	H	A	A	A	A	H	A	A
lg2	126	Tag_255427	101.2	GWHAATB00077443	3715	A	H	H	H	H	A	H	A	H	A	A	A	H	A	H	A	A	H	H	H	A	A	A	H	H	H	A	H	H	H	H	H	A	H	A	H	H	A	A	A	A	H	A	A
lg2	127	Tag_20499r	101.2	GWHAATB00000004	20455100	A	-	H	H	H	A	H	A	H	A	A	A	-	A	H	A	A	H	H	A	A	A	A	H	H	H	A	H	H	H	H	H	A	H	A	H	H	A	A	A	A	H	A	A
lg2	128	Tag_19307r	101.2	GWHAATB00000004	15541302	A	H	H	H	H	A	H	A	H	A	A	A	H	A	H	A	A	H	H	A	H	A	A	H	H	H	A	-	-	H	H	H	A	-	A	-	H	A	A	A	A	H	A	A
lg2	129	Tag_18617r	101.7	GWHAATB00000004	12348878	A	H	H	H	H	A	H	A	H	A	A	A	H	A	H	A	A	H	A	A	A	A	A	H	H	H	A	H	H	H	H	H	A	H	A	H	H	A	A	A	A	H	A	A
lg2	*129	Tag_18618r	101.7	GWHAATB00000004	12348899	A	H	H	H	H	A	H	A	H	A	A	A	H	A	H	A	A	H	A	A	A	A	A	H	H	H	A	H	H	H	H	H	A	H	A	H	H	A	A	A	A	H	A	A
lg2	*129	Tag_18620r	101.7	GWHAATB00000004	12349136	A	H	H	H	H	A	H	A	H	A	A	A	H	A	H	A	A	H	A	A	A	A	A	H	H	H	A	H	H	H	H	H	A	H	A	H	H	A	A	A	A	H	A	A
lg2	130	Tag_20784r	102.7	GWHAATB00000004	21934759	-	H	H	H	H	A	H	A	H	A	A	A	H	-	H	A	A	H	A	A	-	-	-	-	H	H	A	-	H	-	H	H	A	H	A	H	H	A	-	A	A	H	A	A
lg2	131	Tag_20838r	102.7	GWHAATB00000004	22186694	A	H	H	H	H	A	H	-	H	A	A	A	H	A	-	A	A	H	A	-	A	-	-	H	-	H	A	-	H	H	H	H	A	H	-	H	H	A	A	A	A	H	A	A
lg2	132	Tag_20839r	102.7	GWHAATB00000004	22186702	A	H	H	H	H	A	H	-	H	A	A	A	H	A	-	A	A	H	A	-	A	-	-	H	-	H	A	-	H	H	H	H	A	H	-	H	H	A	A	A	A	A	A	A
lg2	133	Tag_20915r	103.7	GWHAATB00000004	22579085	A	-	-	-	H	A	H	A	-	A	-	A	-	A	H	A	A	H	A	A	A	A	A	H	H	H	A	-	-	-	H	H	A	H	-	H	-	A	A	A	A	-	A	A
lg2	134	Tag_20325r	104.2	GWHAATB00000004	19441736	A	H	H	H	H	A	H	A	H	A	A	A	H	A	H	A	A	H	A	A	A	A	A	H	H	H	A	H	H	H	H	H	A	H	A	H	H	A	A	A	A	H	A	A
lg2	135	Tag_20326r	104.2	GWHAATB00000004	19441752	A	H	H	H	H	A	H	A	H	A	A	A	H	A	H	A	A	H	A	A	A	A	A	H	H	H	A	H	H	H	H	H	A	H	A	H	H	A	A	A	A	H	A	A
lg2	136	Tag_21164	105.7	GWHAATB00000004	24447750	A	H	H	H	H	A	H	A	H	A	A	A	H	A	A	A	A	H	A	A	A	A	A	A	H	H	A	H	H	H	H	H	A	H	A	H	H	A	A	A	A	H	A	A
lg2	137	Tag_21165	105.7	GWHAATB00000004	24447779	A	H	H	H	H	A	H	A	H	A	A	A	H	A	A	A	A	H	A	A	A	A	A	A	H	H	A	H	H	H	H	H	A	H	A	H	H	A	A	A	A	H	A	A
lg2	*137	Tag_21166	105.7	GWHAATB00000004	24447829	A	H	H	H	H	A	H	A	H	A	A	A	H	A	A	A	A	H	A	A	A	A	A	A	H	H	A	H	H	H	H	H	A	H	A	H	H	A	A	A	A	H	A	A
lg2	*137	Tag_21155	105.7	GWHAATB00000004	24383166	-	H	H	H	H	A	H	-	H	A	A	A	H	A	-	A	A	H	A	A	A	A	-	A	H	H	A	H	-	H	H	H	-	H	A	H	H	A	A	A	A	H	A	A
lg2	138	Tag_21168	105.7	GWHAATB00000004	24448274	-	H	H	H	H	A	H	A	H	A	A	A	H	A	H	A	A	H	A	A	A	H	A	A	H	H	A	H	H	H	H	H	A	H	A	H	H	A	A	A	A	H	A	A
lg2	139	Tag_21027	106.2	GWHAATB00000004	23420677	A	H	H	H	H	A	H	A	H	A	A	A	H	A	H	A	A	H	A	A	A	A	A	A	H	H	A	H	H	H	H	H	A	H	A	H	H	A	A	A	A	H	A	A
lg2	*139	Tag_21029	106.2	GWHAATB00000004	23420844	A	H	H	H	H	A	H	A	H	A	A	A	H	A	H	A	A	H	A	A	A	A	A	A	H	H	A	H	H	H	H	H	A	H	A	H	H	A	A	A	A	H	A	A
lg2	*139	Tag_21030	106.2	GWHAATB00000004	23420848	A	H	H	H	H	A	H	A	H	A	A	A	H	A	H	A	A	H	A	A	A	A	A	A	H	H	A	H	H	H	H	H	A	H	A	H	H	A	A	A	A	H	A	A
lg2	*139	Tag_21041	106.2	GWHAATB00000004	23459577	A	H	H	H	H	A	H	A	H	A	A	A	H	A	H	A	A	H	A	A	A	A	A	A	H	H	A	H	H	H	H	H	A	H	A	H	H	A	A	A	A	H	A	A
lg2	*139	Tag_21043	106.2	GWHAATB00000004	23459652	A	H	H	H	H	A	H	A	H	A	A	A	H	A	H	A	A	H	A	A	A	A	A	A	H	H	A	H	H	H	H	H	A	H	A	H	H	A	A	A	A	H	A	A
lg2	*139	Tag_21051	106.2	GWHAATB00000004	23547666	A	H	H	H	H	A	H	A	H	A	A	A	H	A	H	A	A	H	A	A	A	A	A	A	H	H	A	H	H	H	H	H	A	H	-	H	H	A	A	A	A	H	A	A
lg2	*139	Tag_21053	106.2	GWHAATB00000004	23547775	A	H	H	H	H	A	H	A	H	A	A	A	H	A	H	A	A	H	A	A	A	A	A	A	H	H	A	H	H	H	H	H	A	H	-	H	H	A	A	A	A	H	A	A
lg2	*139	Tag_21021	106.2	GWHAATB00000004	23400087	A	H	H	H	H	A	H	A	H	A	A	A	H	A	H	A	A	H	A	A	A	A	A	A	H	H	A	H	-	H	H	H	A	H	A	H	H	A	A	A	A	H	A	A
lg2	*139	Tag_21034	106.2	GWHAATB00000004	23435499	A	H	-	H	H	A	H	A	H	-	-	-	H	A	H	A	-	H	A	A	A	A	A	A	H	H	A	H	H	H	-	H	A	-	A	H	H	-	-	A	A	H	A	A
lg2	140	Tag_21144	106.2	GWHAATB00000004	24257812	A	H	H	H	H	A	H	A	H	A	A	A	H	A	H	A	A	H	A	A	A	A	A	A	H	H	A	H	H	H	H	H	A	H	A	H	H	A	A	A	A	H	A	A
lg2	141	Tag_21050	106.9	GWHAATB00000004	23534469	A	H	H	H	-	A	H	A	H	A	A	A	H	A	H	A	-	H	A	-	-	A	A	A	H	H	A	H	H	H	H	H	H	H	A	H	H	-	A	A	A	-	A	A
lg2	142	Tag_20953	108.4	GWHAATB00000004	22911897	-	H	H	H	H	H	H	-	H	A	H	A	H	A	H	A	H	H	A	H	A	A	A	H	H	-	-	H	-	H	H	H	H	H	H	H	H	H	A	A	A	H	A	A
lg2	143	Tag_20952	109.5	GWHAATB00000004	22911896	-	H	H	H	H	A	H	-	H	A	A	A	H	A	H	A	A	H	A	A	A	A	A	H	H	-	-	H	-	H	H	H	A	H	A	H	H	A	A	A	A	H	A	A
lg2	144	Tag_20954	109.5	GWHAATB00000004	22911900	-	H	H	H	H	A	H	-	H	A	A	A	H	A	H	A	A	H	A	A	A	A	A	H	H	-	-	H	-	H	H	H	A	H	A	H	H	A	A	A	A	H	A	A
lg2	145	Tag_21180	111.2	GWHAATB00000004	24539985	-	H	H	H	H	A	H	A	H	A	A	A	H	A	H	A	A	H	A	A	H	A	A	H	H	H	A	H	H	H	H	H	A	H	A	H	H	A	A	A	A	H	A	A
lg2	*145	Tag_21182	111.2	GWHAATB00000004	24540029	-	H	H	H	H	A	H	A	H	A	A	A	H	A	H	A	A	H	A	A	H	A	A	H	H	H	A	H	H	H	H	H	A	H	A	H	H	A	A	A	A	H	A	A
lg2	146	Tag_21179	111.2	GWHAATB00000004	24539962	-	H	H	H	H	A	H	A	H	A	A	A	H	A	H	A	A	H	A	A	H	A	A	H	H	H	A	H	H	H	H	H	A	H	A	H	H	A	A	A	A	H	A	A
lg2	147	Tag_20819	112.3	GWHAATB00000004	22107420	A	H	H	H	H	A	H	A	H	A	A	A	H	A	H	A	A	H	A	A	A	A	A	H	H	H	A	H	H	H	H	H	A	H	A	H	H	A	A	A	A	H	A	A
lg2	*147	Tag_20491r	112.3	GWHAATB00000004	20442316	A	H	H	H	H	A	H	A	H	A	A	A	H	A	H	A	A	H	A	A	-	-	A	H	H	-	A	H	-	H	H	H	A	H	A	H	H	A	A	A	A	H	A	A
lg2	*147	Tag_20484r	112.3	GWHAATB00000004	20442213	A	H	H	H	H	A	H	A	H	A	A	A	H	A	H	A	A	H	A	A	-	-	A	H	H	-	A	H	-	H	H	H	A	H	A	H	H	A	A	A	A	H	A	A
lg2	148	Tag_20489r	112.3	GWHAATB00000004	20442296	A	H	H	H	H	A	H	A	H	A	A	A	H	A	H	A	A	H	A	A	-	-	A	H	H	-	A	H	-	H	H	H	A	H	A	H	H	A	A	A	A	H	A	A
lg2	149	Tag_20201r	115.7	GWHAATB00000004	18932630	-	H	H	H	H	A	H	-	H	H	A	A	H	A	H	A	A	H	A	A	-	-	-	H	H	H	A	H	H	H	H	-	A	H	A	H	H	A	A	A	A	H	A	A
lg2	150	Tag_20202r	115.7	GWHAATB00000004	18932640	-	H	H	H	H	A	H	-	H	H	A	A	H	A	H	A	A	H	A	A	-	-	-	H	H	H	A	H	H	H	A	-	A	H	A	H	H	A	A	A	A	H	A	A
lg2	151	Tag_20936r	119.3	GWHAATB00000004	22814599	H	H	H	H	H	-	H	A	H	A	A	A	H	A	H	A	A	H	-	A	-	A	A	H	H	H	A	H	H	H	H	H	A	H	A	H	H	A	A	A	A	H	A	A
lg2	152	Tag_20933r	119.8	GWHAATB00000004	22814572	H	H	H	H	H	-	H	A	H	A	A	A	H	A	H	A	A	H	-	A	-	A	A	H	H	H	A	H	H	H	H	H	A	H	A	H	H	A	A	A	A	H	A	A
lg2	153	Tag_20076r	121.6	GWHAATB00000004	18556950	A	H	H	H	H	A	H	A	H	A	A	A	H	A	H	A	A	H	A	A	A	A	A	H	H	-	A	H	H	H	H	H	A	H	A	H	H	A	A	A	A	H	A	A
lg2	154	Tag_20075r	121.6	GWHAATB00000004	18556941	A	H	H	H	H	A	H	A	H	A	-	A	H	A	H	A	A	H	A	A	A	A	A	H	H	-	A	H	H	H	H	H	A	H	A	H	H	A	A	A	A	H	A	A
lg2	155	Tag_20738	122.9	GWHAATB00000004	21702231	A	H	H	H	H	A	H	A	H	A	A	A	H	A	H	A	A	H	A	A	A	A	A	H	H	H	A	H	H	H	H	H	A	H	A	H	H	A	A	A	A	H	A	A
lg2	156	Tag_20737	122.9	GWHAATB00000004	21702226	A	H	H	H	H	A	H	A	H	A	A	A	H	A	H	A	A	H	A	A	A	A	A	H	H	H	A	H	H	H	H	H	A	H	A	H	H	A	A	A	A	H	A	A
lg2	157	Tag_20741	122.9	GWHAATB00000004	21702249	A	H	H	H	H	A	H	A	H	A	A	A	H	A	H	A	A	H	A	A	A	A	A	H	H	H	A	H	H	H	H	H	A	H	A	H	H	A	A	A	A	H	A	A
lg2	158	Tag_20110r	123.6	GWHAATB00000004	18590088	A	H	H	H	H	A	H	A	H	A	A	A	H	A	H	A	A	H	A	A	A	A	A	H	H	H	A	H	H	H	H	H	A	H	A	H	H	A	A	A	A	A	A	A
lg2	159	Tag_19201r	124.1	GWHAATB00000004	15181581	A	H	H	H	H	A	H	A	H	A	A	A	H	A	H	-	A	H	A	A	A	A	A	H	H	H	A	H	H	H	H	H	A	H	A	H	H	A	A	A	A	A	A	A
lg2	160	Tag_19948r	124.1	GWHAATB00000004	18099154	-	H	-	H	H	A	H	A	H	A	A	A	H	A	H	A	A	H	A	A	A	A	A	H	H	H	H	H	-	H	H	H	A	H	A	H	H	A	A	A	-	-	A	A
lg2	161	Tag_19401	124.9	GWHAATB00000004	15730218	A	-	H	H	H	A	H	A	H	A	A	A	H	A	H	A	A	H	A	A	A	A	A	-	-	H	-	H	H	H	H	A	A	H	A	H	H	A	A	-	A	H	A	H
lg2	162	Tag_17131r	126.7	GWHAATB00000004	5444723	A	H	H	H	H	A	H	A	H	A	A	A	H	A	H	A	A	H	A	A	H	A	A	H	A	H	A	H	H	H	H	A	A	H	A	H	A	H	A	A	A	H	A	A
lg2	163	Tag_17129r	126.7	GWHAATB00000004	5444716	A	H	H	H	H	A	H	A	H	A	A	A	H	A	H	A	A	H	A	A	A	A	A	H	H	H	A	H	H	H	H	A	A	H	A	H	A	A	A	A	A	H	A	A
lg2	164	Tag_17126	127.3	GWHAATB00000004	5444520	A	H	H	H	H	A	H	A	H	A	A	A	H	A	A	A	A	H	A	A	A	A	A	H	A	H	A	H	H	H	H	A	A	H	A	H	A	A	A	A	A	H	A	A
lg2	165	Tag_17345r	127.3	GWHAATB00000004	6303787	A	H	H	H	H	A	H	A	H	A	A	A	H	A	H	A	A	H	A	A	A	A	A	-	A	H	A	H	H	H	H	A	A	H	A	H	A	A	A	A	A	H	A	A
lg2	166	Tag_17350	127.3	GWHAATB00000004	6342374	A	H	-	H	H	A	H	A	H	A	A	A	H	A	H	A	A	-	A	A	A	A	A	H	A	H	A	H	H	-	H	A	A	H	A	H	A	-	-	A	A	H	H	A
lg2	167	Tag_17283	127.3	GWHAATB00000004	6124033	A	H	H	H	A	A	H	A	H	A	A	A	H	A	H	-	A	H	A	A	A	A	A	H	A	A	A	H	H	H	H	A	A	H	A	-	A	A	A	A	A	H	A	A
lg2	168	Tag_16985r	127.8	GWHAATB00000004	4789674	A	H	H	H	H	A	H	A	H	A	A	A	H	A	H	H	A	H	A	A	A	A	A	H	H	H	A	H	H	H	A	A	A	H	A	H	A	-	A	A	A	H	A	A
lg2	*168	Tag_16986r	127.8	GWHAATB00000004	4789718	A	H	H	H	H	A	H	A	H	A	A	A	H	A	H	H	A	H	A	A	A	A	A	H	H	H	A	H	H	H	A	A	A	H	A	H	A	-	A	A	A	H	A	A
lg2	169	Tag_16877	127.8	GWHAATB00000004	4478702	A	-	H	H	H	A	-	A	H	A	A	A	H	A	H	A	A	H	A	A	A	A	A	H	H	H	A	H	H	H	A	A	A	-	A	H	A	A	-	A	A	H	A	A
lg2	170	Tag_17103r	127.8	GWHAATB00000004	5293756	A	H	H	H	H	A	H	A	H	A	A	A	H	A	H	A	A	H	A	A	A	A	A	H	H	H	A	H	H	H	H	A	A	H	A	H	A	A	A	A	A	H	A	A
lg2	*170	Tag_17106r	127.8	GWHAATB00000004	5294111	A	H	H	H	H	A	H	A	H	A	A	A	H	A	H	A	A	H	A	A	A	A	A	H	H	H	A	H	H	H	H	A	A	H	A	H	A	A	A	A	A	H	A	A
lg2	*170	Tag_17107r	127.8	GWHAATB00000004	5294117	A	H	H	H	H	A	H	A	H	A	A	A	H	A	H	A	A	H	A	A	A	A	A	H	H	H	A	H	H	H	H	A	A	H	A	H	A	A	A	A	A	H	A	A
lg2	171	Tag_16896r	127.8	GWHAATB00000004	4488168	A	H	H	H	H	A	H	A	H	A	A	A	H	A	H	A	A	H	A	A	A	A	A	H	H	H	A	H	H	H	H	A	A	H	A	H	A	A	A	A	A	H	A	A
lg2	*171	Tag_16899r	127.8	GWHAATB00000004	4488486	A	H	H	H	H	A	H	A	H	A	A	A	H	A	H	A	A	H	A	A	A	A	A	H	H	H	A	H	H	H	H	A	A	H	A	H	A	A	A	A	A	H	A	A
lg2	172	Tag_17039	127.8	GWHAATB00000004	5016812	A	H	H	H	-	A	H	A	H	A	A	A	H	A	H	A	A	H	A	A	A	A	A	H	H	H	A	H	H	H	H	A	A	H	A	H	A	A	A	A	A	H	A	A
lg2	173	Tag_17110	127.8	GWHAATB00000004	5326174	A	H	H	H	H	A	H	A	H	A	A	A	H	A	H	A	A	H	A	A	A	A	A	H	H	H	A	A	H	H	H	A	A	H	A	H	A	A	A	A	A	H	A	A
lg2	174	Tag_16881	127.8	GWHAATB00000004	4479199	A	H	H	H	H	A	H	A	H	A	A	A	H	A	H	-	A	H	A	A	-	A	A	H	H	H	A	H	H	H	H	A	A	H	A	-	A	A	A	A	A	H	A	A
lg2	175	Tag_17844	128.3	GWHAATB00000004	8557563	A	H	H	H	H	A	H	A	H	A	A	A	H	A	H	A	A	H	A	A	A	A	A	-	H	H	A	H	H	H	H	A	A	H	A	H	A	A	A	A	A	H	A	A
lg2	176	Tag_17840	128.3	GWHAATB00000004	8505894	A	H	H	H	H	A	H	A	H	A	A	A	H	A	H	A	A	H	A	A	A	A	A	H	H	H	A	H	H	H	H	A	A	H	A	H	A	A	A	A	A	H	A	A
lg2	177	Tag_16610	128.3	GWHAATB00000004	2993957	A	H	H	H	H	A	H	A	H	A	A	A	H	A	H	A	A	H	A	A	A	A	A	H	H	H	A	H	H	H	H	A	A	H	A	H	A	A	A	A	A	H	A	A
lg2	178	Tag_16611	128.3	GWHAATB00000004	2994190	A	H	H	H	H	A	H	A	H	A	A	A	H	A	H	A	A	H	A	A	A	A	A	H	H	H	A	H	H	H	H	A	A	H	A	H	A	A	A	A	A	H	A	A
lg2	179	Tag_16828	128.3	GWHAATB00000004	4146378	A	H	H	H	H	A	H	A	H	A	A	A	H	A	H	A	A	H	A	A	A	A	A	H	H	H	A	H	H	H	H	A	A	H	A	H	A	A	A	A	A	H	A	A
lg2	*179	Tag_18548	128.3	GWHAATB00000004	12061209	A	-	H	H	-	A	H	A	H	A	A	A	H	A	H	A	A	H	A	A	A	A	A	H	H	H	A	-	H	-	H	-	-	H	A	-	-	-	A	A	A	-	A	A
lg2	*179	Tag_18549	128.3	GWHAATB00000004	12061210	A	-	H	H	-	A	H	A	H	A	A	A	H	A	H	A	A	H	A	A	A	A	A	H	H	H	A	-	H	-	H	-	-	H	A	-	-	-	A	A	A	-	A	A
lg2	180	Tag_251390	128.3	GWHAATB00050941	25573	A	H	H	H	H	A	H	A	H	A	A	A	H	A	H	A	A	H	A	A	A	A	A	H	H	H	A	H	H	H	H	A	A	H	A	H	A	A	A	A	A	H	A	A
lg2	181	Tag_17842	128.3	GWHAATB00000004	8517066	A	H	H	H	H	A	H	A	H	A	A	A	H	A	H	A	A	-	A	A	A	A	A	H	H	H	A	H	H	H	H	A	A	H	A	H	A	A	A	A	A	-	A	A
lg2	182	Tag_16853	128.3	GWHAATB00000004	4323412	A	H	H	H	H	A	H	A	H	A	A	A	H	A	H	A	A	H	A	A	A	A	A	H	H	H	A	H	H	H	H	A	A	H	A	H	A	A	A	A	A	H	A	A
lg2	*182	Tag_16595	128.3	GWHAATB00000004	2854674	A	H	H	H	H	A	H	A	H	A	A	A	H	A	H	A	A	H	A	A	A	A	A	H	H	H	A	H	H	H	H	A	A	H	A	H	A	A	A	A	A	H	A	A
lg2	*182	Tag_17839	128.3	GWHAATB00000004	8505890	A	H	H	H	H	A	H	A	H	A	A	A	H	A	H	A	A	H	A	A	A	A	A	H	H	H	A	H	H	H	H	A	A	H	A	H	A	A	A	A	A	H	A	A
lg2	*182	Tag_251388	128.3	GWHAATB00050941	25438	A	H	H	H	H	A	H	A	H	A	A	A	H	A	H	A	A	H	A	A	A	A	A	H	H	H	A	H	H	H	H	A	A	H	A	H	A	A	A	A	A	H	A	A
lg2	*182	Tag_252892	128.3	GWHAATB00055575	12969	A	H	H	H	H	A	H	A	H	A	A	A	H	A	H	A	A	H	A	A	A	A	A	H	H	H	A	H	H	H	H	A	A	H	A	H	A	A	A	A	A	H	A	A
lg2	*182	Tag_17841	128.3	GWHAATB00000004	8506594	A	H	H	H	H	-	H	A	H	A	A	A	H	A	H	A	A	H	A	A	A	A	A	H	H	H	A	H	H	H	H	A	-	H	A	H	A	A	A	A	A	H	A	A
lg2	183	Tag_17753	128.8	GWHAATB00000004	7898981	A	H	H	H	H	A	H	A	H	A	A	A	H	A	H	A	A	H	A	A	A	A	A	H	H	H	A	H	H	H	H	A	A	H	A	H	A	A	A	A	A	H	A	A
lg2	184	Tag_17836	128.8	GWHAATB00000004	8464422	A	H	H	H	H	A	H	A	H	A	A	A	H	A	H	A	A	H	A	A	-	A	A	H	H	H	A	H	H	H	H	A	A	H	A	H	A	A	A	A	A	H	A	A
lg2	185	Tag_17835	128.8	GWHAATB00000004	8464369	A	H	H	H	H	A	H	A	H	A	A	A	H	A	H	A	A	H	A	A	-	A	A	H	H	H	A	H	H	H	H	A	A	H	A	H	A	A	A	A	A	H	A	A
lg2	186	Tag_251245	129.4	GWHAATB00050581	37078	A	H	H	H	H	A	H	A	H	A	A	A	H	A	H	A	A	H	A	A	A	A	A	H	H	H	A	H	H	H	H	A	A	H	A	H	A	A	A	A	A	H	A	A
lg2	187	Tag_18294r	129.9	GWHAATB00000004	10493126	A	H	H	H	H	A	H	A	H	A	A	A	H	A	H	A	A	H	A	A	A	A	A	H	H	H	A	H	H	H	H	H	A	H	A	H	A	A	A	A	A	H	A	A
lg2	188	Tag_18346r	130.5	GWHAATB00000004	10896171	A	H	H	H	H	A	H	A	H	A	A	A	H	A	H	A	A	H	A	A	A	A	A	H	H	H	A	H	H	H	H	H	A	H	A	H	A	A	A	A	A	H	A	A
lg2	*188	Tag_18347r	130.5	GWHAATB00000004	10896202	A	H	H	H	H	A	H	A	H	A	A	A	H	A	H	A	A	H	A	A	A	A	A	H	H	H	A	H	H	H	H	H	A	H	A	H	A	A	A	A	A	H	A	A
lg2	189	Tag_19172	130.6	GWHAATB00000004	15068054	-	H	H	H	H	A	H	-	H	A	A	A	H	A	H	A	A	H	A	A	A	A	A	H	H	H	-	H	H	H	-	H	A	H	A	H	H	A	A	A	A	H	A	A
lg2	190	Tag_19029	130.6	GWHAATB00000004	14290377	-	H	H	H	H	A	H	-	H	A	A	A	H	A	H	A	A	-	A	A	-	A	-	H	H	A	A	H	-	H	H	H	A	H	A	H	H	A	A	A	A	H	A	-
lg2	*190	Tag_19027	130.6	GWHAATB00000004	14290309	-	H	H	H	H	A	H	-	H	A	A	A	H	A	H	A	A	-	A	A	-	A	-	H	H	A	A	H	-	H	H	H	A	H	A	H	H	A	A	A	A	H	A	-
lg2	191	Tag_18246	131.2	GWHAATB00000004	10315420	-	H	H	H	H	A	H	A	H	A	A	A	H	A	H	A	A	H	A	-	A	A	A	H	H	H	A	H	-	H	H	H	A	H	A	H	A	A	A	A	A	H	A	-
lg2	192	Tag_18396	131.2	GWHAATB00000004	11151615	-	H	H	H	H	A	H	A	H	A	A	A	H	A	H	A	A	-	A	-	-	A	A	-	-	-	A	A	H	H	H	H	-	H	A	H	A	A	A	A	A	H	A	A
lg2	193	Tag_18410	131.7	GWHAATB00000004	11292579	A	-	H	-	H	A	H	A	H	A	A	A	H	A	H	A	A	H	A	A	-	A	A	H	H	H	A	H	H	A	H	-	-	-	A	-	-	-	A	A	A	H	A	A
lg2	194	Tag_18419r	131.7	GWHAATB00000004	11321367	A	H	H	H	H	A	H	A	H	A	A	A	H	A	H	A	A	H	A	A	A	A	A	H	H	H	A	H	H	H	H	H	A	H	A	H	H	A	A	A	A	H	A	A
lg2	195	Tag_19169	131.7	GWHAATB00000004	15068051	-	H	H	H	H	A	H	-	H	A	A	A	H	A	H	A	A	H	A	A	A	A	A	H	H	H	-	H	H	H	-	H	A	H	A	H	H	A	A	A	A	H	A	A
lg2	196	Tag_19949r	131.7	GWHAATB00000004	18099230	-	H	-	H	H	A	H	A	H	A	A	A	H	A	H	A	A	H	A	A	A	A	A	H	H	H	A	H	-	H	H	H	A	H	A	H	H	A	A	A	-	-	A	A
lg2	197	Tag_252672r	131.7	GWHAATB00054474	32735	A	H	H	H	-	A	H	A	-	A	A	A	-	A	H	A	A	-	A	A	A	A	A	H	H	H	A	H	H	-	H	-	-	H	A	A	H	A	-	-	A	H	-	A
lg2	198	Tag_19147r	132.2	GWHAATB00000004	14919046	-	H	H	H	H	A	H	A	H	A	A	A	H	A	H	A	A	H	A	A	-	-	A	-	H	H	A	H	-	-	H	H	H	H	A	H	H	A	A	A	A	H	A	A
lg2	199	Tag_19485r	132.2	GWHAATB00000004	15962994	H	H	H	H	H	A	H	-	H	A	A	A	H	A	H	A	A	H	A	A	A	A	A	H	H	H	A	H	H	H	H	H	A	H	A	H	H	A	A	A	A	A	A	A
lg2	200	Tag_18044r	132.2	GWHAATB00000004	9723705	A	H	H	H	H	A	H	A	H	A	A	A	H	A	H	A	A	H	A	A	A	A	A	H	H	H	A	H	H	H	H	H	A	H	A	H	A	A	A	A	A	H	A	A
lg2	201	Tag_20481r	132.2	GWHAATB00000004	20437315	A	H	H	H	H	A	H	A	H	A	-	A	H	A	H	-	A	H	A	A	A	A	A	H	H	H	A	H	H	H	H	H	A	H	A	H	H	A	A	A	A	H	A	A
lg2	202	Tag_19647r	132.3	GWHAATB00000004	16617358	A	H	H	H	H	A	H	A	H	A	A	A	H	A	H	A	A	H	A	A	A	A	A	H	H	H	A	H	H	H	H	H	A	H	A	H	H	A	A	A	A	H	A	A
lg2	203	Tag_19535r	132.7	GWHAATB00000004	16276336	-	H	H	H	H	A	H	A	H	A	A	A	H	A	H	A	A	-	A	A	A	A	A	H	H	H	A	H	H	H	H	-	A	H	A	H	H	A	A	A	A	H	A	A
lg2	*203	Tag_19537r	132.7	GWHAATB00000004	16276358	-	H	H	H	H	A	H	A	H	A	A	A	H	A	H	A	A	-	A	A	A	A	A	H	H	H	A	H	H	H	H	-	A	H	A	H	H	A	A	A	A	H	A	A
lg2	*203	Tag_19536r	132.7	GWHAATB00000004	16276337	-	H	H	H	H	A	H	A	H	A	A	A	H	A	H	A	A	-	A	A	-	A	A	H	H	H	A	H	H	H	H	-	A	H	A	H	H	A	A	A	A	H	A	A
lg2	204	Tag_252774	132.7	GWHAATB00054875	14015	A	H	H	H	H	A	H	A	H	A	A	A	H	A	H	A	A	H	A	A	A	A	A	H	H	H	A	H	H	H	H	H	A	H	A	H	H	A	A	A	A	H	A	A
lg2	*204	Tag_252775	132.7	GWHAATB00054875	14041	A	H	H	H	H	A	H	A	H	A	A	A	H	A	H	A	A	H	A	A	A	A	A	H	H	H	A	H	H	H	H	H	A	H	A	H	H	A	A	A	A	H	A	A
lg2	*204	Tag_252776	132.7	GWHAATB00054875	14056	A	H	H	H	H	A	H	A	H	A	A	A	H	A	H	A	A	H	A	A	A	A	A	H	H	H	A	H	H	H	H	H	A	H	A	H	H	A	A	A	A	H	A	A
lg2	*204	Tag_252777	132.7	GWHAATB00054875	14070	A	H	H	H	H	A	H	A	H	A	A	A	H	A	H	A	A	H	A	A	A	A	A	H	H	H	A	H	H	H	H	H	A	H	A	H	H	A	A	A	A	H	A	A
lg2	*204	Tag_19968r	132.7	GWHAATB00000004	18249849	A	H	H	H	H	A	H	A	H	A	A	A	H	A	H	A	A	H	A	A	A	A	A	H	H	H	A	H	H	H	H	H	A	H	A	H	H	A	A	A	A	H	A	A
lg2	205	Tag_252779	132.7	GWHAATB00054875	14351	A	H	H	H	H	A	H	A	H	A	A	A	H	A	H	A	A	H	A	A	A	A	A	H	H	H	A	H	H	H	H	H	A	H	A	H	H	A	A	A	A	H	H	A
lg2	206	Tag_18477	132.7	GWHAATB00000004	11703728	A	H	H	H	H	A	H	A	H	A	A	A	H	A	H	A	A	H	A	A	A	A	A	H	H	H	A	H	H	H	H	H	A	H	A	H	H	A	A	A	A	H	A	A
lg2	207	Tag_19692	132.7	GWHAATB00000004	16778777	A	H	H	H	H	A	H	-	H	A	A	A	H	A	H	A	A	H	A	A	A	A	A	H	H	H	-	H	H	H	H	H	A	H	H	H	H	A	A	A	A	H	A	A
lg2	208	Tag_19641r	132.7	GWHAATB00000004	16529515	A	H	H	H	H	A	H	A	H	A	A	-	H	A	H	A	A	H	A	A	-	-	A	-	H	H	A	H	H	H	H	H	A	H	H	H	H	A	A	A	A	H	A	A
lg2	209	Tag_19963r	132.7	GWHAATB00000004	18226060	A	H	H	H	H	-	H	A	H	A	A	A	H	A	H	A	A	H	A	A	A	A	A	H	-	-	A	H	H	-	H	H	A	H	A	H	H	A	A	A	A	H	A	A
lg2	210	Tag_19610r	133.2	GWHAATB00000004	16511530	A	H	H	H	H	A	H	A	H	A	A	A	H	A	H	A	A	H	A	A	A	A	A	H	H	H	A	H	H	H	H	H	A	H	A	H	H	A	A	A	A	H	A	A
lg2	211	Tag_19859	133.2	GWHAATB00000004	17588108	A	H	H	H	H	A	H	A	H	A	A	A	H	A	-	A	A	H	A	A	A	A	A	H	H	H	A	H	H	H	H	H	A	H	A	H	H	A	A	A	A	H	A	A
lg2	212	Tag_20906r	134.2	GWHAATB00000004	22551401	A	H	H	H	H	A	H	A	H	A	A	A	-	H	H	A	A	H	A	A	A	A	A	H	H	H	A	H	H	H	H	H	A	H	A	H	H	A	A	A	A	H	A	A
lg2	*212	Tag_20907r	134.2	GWHAATB00000004	22551446	A	H	H	H	H	A	H	A	H	A	A	A	-	H	H	A	A	H	A	A	A	A	A	H	H	H	A	H	H	H	H	H	A	H	A	H	H	A	A	A	A	H	A	A
lg2	213	Tag_20864r	134.7	GWHAATB00000004	22398088	A	H	H	H	H	A	H	A	H	A	A	A	H	A	H	A	A	H	A	A	A	A	A	H	H	H	A	H	H	-	H	H	A	H	A	H	H	A	A	A	A	H	A	A
lg2	214	Tag_20788r	134.7	GWHAATB00000004	21967534	A	H	H	H	H	A	H	A	H	-	A	A	H	A	H	A	A	H	A	A	A	A	A	H	H	H	A	H	H	H	H	H	A	H	A	H	H	A	A	A	A	H	A	A
lg2	*214	Tag_20483r	134.7	GWHAATB00000004	20437354	A	H	H	H	H	A	H	A	H	A	A	A	H	A	H	-	A	H	A	A	A	A	A	H	H	H	A	H	H	H	H	H	A	H	A	H	H	A	A	A	A	H	A	A
lg2	215	Tag_21187	135.1	GWHAATB00000004	24578154	A	H	H	H	H	A	H	A	H	A	A	A	H	A	-	A	A	H	A	A	A	A	A	H	H	H	-	H	H	H	H	H	A	H	A	H	H	A	A	A	A	H	A	A
lg2	*215	Tag_21188	135.1	GWHAATB00000004	24578468	A	H	H	H	H	A	H	A	H	A	A	A	H	A	-	A	A	H	A	A	A	A	A	H	H	H	-	H	H	H	H	H	A	H	A	H	H	A	A	A	A	H	A	A
lg2	216	Tag_20748r	135.2	GWHAATB00000004	21705561	A	H	H	H	H	A	H	A	H	A	A	A	H	A	H	A	A	H	A	A	A	A	A	H	H	H	A	H	H	H	H	H	A	H	A	H	H	A	A	A	A	H	A	A
lg2	217	Tag_20193r	135.2	GWHAATB00000004	18918550	A	H	H	H	H	A	H	A	H	A	A	H	H	A	H	A	A	H	A	A	A	A	A	H	H	H	A	H	H	H	H	H	A	H	A	H	H	A	A	A	A	H	A	A
lg2	218	Tag_20673	135.2	GWHAATB00000004	21292681	A	H	H	H	H	A	H	A	H	A	A	H	H	A	H	A	A	H	A	A	A	A	A	H	H	-	A	H	H	H	H	H	A	H	A	H	H	A	A	A	A	H	A	A
lg2	219	Tag_21185	135.2	GWHAATB00000004	24559816	A	-	H	H	H	A	H	A	-	-	A	-	-	A	H	-	A	H	A	A	A	A	A	H	-	H	A	H	-	H	-	H	A	H	-	H	H	A	A	-	A	H	A	A
lg2	220	Tag_20542r	135.2	GWHAATB00000004	20614468	A	H	H	H	H	A	H	A	H	A	A	A	H	A	H	A	A	H	A	A	A	A	A	H	H	H	A	H	H	H	H	H	A	H	A	H	H	A	A	A	A	H	A	A
lg2	221	Tag_20549r	135.2	GWHAATB00000004	20709504	A	H	H	H	H	A	H	A	H	A	A	A	H	A	H	A	A	H	A	A	A	A	A	H	H	H	A	H	H	H	H	H	A	H	A	H	H	A	A	A	A	H	A	A
lg2	222	Tag_18970	135.7	GWHAATB00000004	14051432	A	H	H	H	H	A	H	A	H	A	A	A	H	A	H	A	A	H	A	A	A	A	A	H	H	H	A	H	H	H	H	H	A	H	A	H	H	A	A	A	A	H	A	A
lg2	*222	Tag_18801	135.7	GWHAATB00000004	13051579	A	H	H	H	H	A	H	A	H	A	A	A	H	A	H	A	A	H	A	A	A	A	A	H	H	H	A	H	H	H	H	H	A	H	A	H	H	A	A	A	A	H	A	A
lg2	*222	Tag_18973	135.7	GWHAATB00000004	14051719	A	H	H	H	H	A	H	A	H	A	A	A	H	A	H	A	A	H	A	A	A	A	A	H	H	H	A	H	H	H	H	H	A	H	A	H	H	A	A	A	A	H	A	A
lg2	223	Tag_18982r	135.7	GWHAATB00000004	14123899	A	H	H	H	H	A	H	A	H	A	A	A	H	A	H	A	A	H	A	A	A	A	A	H	H	H	A	H	H	H	H	H	A	H	A	H	H	A	A	A	A	H	A	A
lg2	224	Tag_19009	136.6	GWHAATB00000004	14221645	A	H	H	H	H	A	H	A	H	A	A	A	H	A	H	A	A	H	A	A	A	A	A	H	H	H	A	H	H	H	H	H	A	H	A	H	H	A	A	A	A	H	A	A
lg2	*224	Tag_19011	136.6	GWHAATB00000004	14221678	A	H	H	H	H	A	H	A	H	A	A	A	H	A	H	A	A	H	A	A	A	A	A	H	H	H	A	H	H	H	H	H	A	H	A	H	H	A	A	A	A	H	A	A
lg2	225	Tag_19010	136.6	GWHAATB00000004	14221677	A	H	H	H	H	A	H	A	H	A	A	A	H	A	H	A	A	H	A	A	A	A	A	H	H	H	A	H	H	H	H	H	A	H	A	H	H	A	A	A	A	H	A	A
lg2	226	Tag_19436r	138.5	GWHAATB00000004	15833210	A	H	H	H	H	A	H	A	H	A	A	A	H	A	H	A	A	H	A	A	A	-	A	H	H	-	-	H	H	H	H	H	A	H	A	H	H	A	A	A	A	H	A	-
lg2	*226	Tag_19461r	138.5	GWHAATB00000004	15870466	A	-	H	-	H	A	H	A	H	A	-	-	-	A	H	A	A	H	-	A	A	A	A	H	H	-	A	H	-	-	-	-	A	-	A	-	H	A	-	A	-	H	A	A
lg2	227	Tag_19737r	138.5	GWHAATB00000004	17002108	A	H	H	H	-	A	H	A	H	-	A	A	H	A	H	A	A	H	A	A	A	A	A	H	H	H	A	H	H	H	H	-	A	H	A	H	H	A	-	A	A	H	A	A
lg2	228	Tag_19735r	138.5	GWHAATB00000004	17001575	A	H	H	H	-	A	H	A	H	-	A	A	H	A	H	A	A	H	A	A	A	A	A	H	H	H	A	H	H	H	H	-	A	H	A	H	H	A	-	A	A	H	A	A
lg2	229	Tag_19736r	138.5	GWHAATB00000004	17002041	A	H	H	H	-	A	H	A	H	-	A	A	H	A	H	A	A	H	A	A	A	A	A	H	H	H	A	H	H	H	H	-	A	H	A	H	H	A	-	A	A	H	A	A
lg2	230	Tag_19685r	139.7	GWHAATB00000004	16761787	A	H	H	H	-	A	H	A	H	A	A	-	H	A	H	A	A	H	A	A	A	A	A	H	H	H	-	H	H	H	H	-	A	H	A	H	H	A	-	A	A	H	A	A
lg2	231	Tag_19684r	140.2	GWHAATB00000004	16761770	A	H	H	H	-	A	H	A	H	A	A	-	H	A	H	A	A	H	A	A	A	A	A	H	H	H	A	H	H	H	H	-	A	H	A	H	H	A	-	A	A	H	A	A
lg2	232	Tag_18349	141.7	GWHAATB00000004	10896935	A	H	H	H	H	A	H	A	H	A	A	A	H	A	H	A	A	H	A	A	A	A	A	H	H	H	A	H	H	H	H	H	A	H	A	H	A	A	A	A	A	H	A	A
lg2	233	Tag_18028r	141.7	GWHAATB00000004	9718155	A	H	H	H	H	A	H	A	H	A	A	A	H	A	H	A	A	H	A	A	A	A	A	H	H	H	A	H	H	H	H	H	A	H	A	H	A	A	A	A	A	H	A	A
lg2	234	Tag_19317r	141.8	GWHAATB00000004	15555996	A	H	H	H	H	A	H	A	H	A	-	A	H	A	H	-	-	H	-	A	-	A	A	-	H	H	-	H	-	H	H	H	A	H	A	H	-	A	A	A	A	H	A	A
lg2	*234	Tag_19314r	141.8	GWHAATB00000004	15555963	A	H	H	H	H	A	H	A	H	A	-	A	H	A	H	-	-	H	-	A	-	A	A	-	H	H	-	H	-	H	H	H	A	H	A	H	-	A	A	A	A	H	A	A
lg2	235	Tag_19316r	143	GWHAATB00000004	15555980	A	H	H	H	H	A	H	A	H	A	-	A	H	A	H	-	-	H	-	A	-	A	A	-	H	H	-	H	-	H	H	H	A	H	A	H	-	A	A	A	A	H	A	A
lg2	236	Tag_251126r	143	GWHAATB00050406	29336	A	H	-	H	-	A	H	A	H	A	A	A	H	A	H	A	A	H	A	A	A	A	A	H	H	H	A	H	H	H	H	H	A	H	A	H	H	A	A	A	A	H	A	A
lg2	237	Tag_19429r	143.5	GWHAATB00000004	15815150	A	H	H	H	H	A	H	A	H	A	A	A	H	A	H	A	A	H	A	A	A	A	A	H	H	H	-	H	H	H	H	H	A	H	A	H	H	A	A	A	A	H	A	A
lg2	238	Tag_20584r	143.5	GWHAATB00000004	20899264	A	H	H	H	H	A	H	A	H	A	A	A	H	A	H	A	A	H	A	A	A	A	A	H	H	H	A	H	H	H	H	H	A	H	A	H	H	A	A	A	A	H	A	A
lg2	239	Tag_20545r	144	GWHAATB00000004	20681559	A	H	H	H	H	A	H	A	H	A	A	A	H	A	H	A	A	H	A	A	A	A	A	H	H	H	A	H	H	H	H	H	A	H	A	H	H	A	A	A	A	H	A	A
lg2	240	Tag_20142r	144	GWHAATB00000004	18754296	A	H	H	H	H	-	H	-	H	A	A	A	H	A	H	-	A	H	A	A	A	A	A	H	H	-	A	H	-	H	H	H	A	-	A	H	H	A	-	-	-	H	A	A
lg2	241	Tag_20349r	144.5	GWHAATB00000004	19557743	A	H	H	H	H	A	H	A	H	A	A	A	H	A	H	A	A	H	A	A	A	A	A	H	H	H	A	H	H	H	H	H	-	H	A	H	H	A	A	A	A	H	A	A
lg2	242	Tag_20813r	144.5	GWHAATB00000004	22080297	A	H	H	H	H	A	H	A	H	A	A	A	H	A	H	A	A	H	A	A	A	A	A	H	H	H	A	H	H	H	H	H	A	H	A	H	H	A	-	A	A	H	A	A
lg2	243	Tag_19278r	145	GWHAATB00000004	15513167	A	H	H	H	H	A	H	A	H	A	A	A	H	A	H	A	A	H	A	A	A	A	A	H	H	H	A	H	H	H	H	H	A	H	A	H	H	A	A	A	A	H	A	A
lg2	244	Tag_19958r	145	GWHAATB00000004	18220916	A	H	H	H	H	A	H	A	H	A	A	A	H	A	H	H	H	H	A	A	A	A	A	H	H	H	A	H	H	H	H	H	A	H	A	H	H	A	A	A	A	H	A	A
lg2	245	Tag_19917r	145.5	GWHAATB00000004	17860971	A	H	-	H	H	A	A	A	H	A	A	A	H	A	H	A	A	H	-	A	A	A	A	H	H	H	-	H	H	H	H	H	A	H	-	H	H	A	A	A	A	H	A	A
lg2	246	Tag_18996r	145.5	GWHAATB00000004	14183879	A	H	H	H	H	A	H	A	H	A	A	A	H	A	H	A	A	H	A	A	A	A	A	H	H	H	A	H	H	H	H	H	A	H	A	H	H	-	A	A	A	H	A	A
lg2	247	Tag_18671	145.5	GWHAATB00000004	12430495	A	H	H	H	H	A	H	A	H	A	A	A	A	A	H	A	A	H	-	A	-	A	A	H	H	H	-	H	H	H	H	H	A	H	A	H	H	-	A	A	A	H	A	A
lg2	248	Tag_18672	146	GWHAATB00000004	12430502	A	H	H	H	H	H	H	A	H	A	A	A	A	A	H	A	A	H	-	A	-	A	A	H	H	H	-	H	H	H	H	H	A	H	A	H	H	-	A	A	A	H	A	A
lg2	249	Tag_20904	146	GWHAATB00000004	22520878	A	H	H	H	H	H	H	A	H	A	A	A	H	A	H	A	A	H	A	A	A	A	A	H	H	H	-	H	H	H	H	H	A	H	A	H	H	A	A	A	A	H	A	A
lg2	250	Tag_19322r	146	GWHAATB00000004	15565206	A	H	H	H	H	H	H	A	H	A	A	A	H	A	H	A	A	H	-	A	A	A	A	H	H	H	A	H	H	H	H	H	A	H	A	H	H	A	A	A	A	H	A	A
lg2	*250	Tag_19323r	146	GWHAATB00000004	15565259	A	H	H	H	H	H	H	A	H	A	A	A	H	A	H	A	A	H	-	A	A	A	A	H	H	H	A	H	H	H	H	H	A	H	A	H	H	A	A	A	A	H	A	A
lg2	251	Tag_16599	148.2	GWHAATB00000004	2901098	A	H	H	H	H	A	H	A	H	A	A	A	H	A	H	A	A	H	A	A	A	A	A	H	-	H	A	H	H	H	H	A	A	H	A	H	A	A	A	A	A	H	A	A
lg2	252	Tag_16598	148.2	GWHAATB00000004	2901086	A	H	H	H	H	A	H	A	H	A	A	A	H	A	H	A	A	H	A	A	A	A	A	H	-	H	A	H	H	H	H	A	A	H	A	H	A	A	A	A	A	H	A	A
lg2	253	Tag_18066	150.4	GWHAATB00000004	9785402	-	H	H	H	H	A	H	A	H	A	A	A	H	-	H	-	A	H	-	-	A	-	A	H	-	H	A	H	H	H	-	H	A	H	-	H	A	A	A	A	A	H	A	A
lg2	254	Tag_18073	150.4	GWHAATB00000004	9785567	-	H	H	H	H	A	H	A	H	A	A	A	H	-	H	-	A	H	-	A	A	-	A	H	-	H	A	H	H	H	-	H	A	H	-	H	A	A	A	A	A	H	A	A
lg2	255	Tag_18068	150.4	GWHAATB00000004	9785462	-	H	H	H	H	A	H	A	H	A	A	A	H	-	H	-	A	H	-	A	A	-	A	H	-	H	A	H	H	H	-	H	A	H	-	H	A	A	A	A	A	H	A	A
lg2	256	Tag_18072	150.4	GWHAATB00000004	9785505	-	H	H	H	H	A	H	A	H	A	A	A	H	-	H	-	A	H	-	A	A	-	A	H	-	H	A	H	H	H	-	H	A	H	-	H	A	A	A	A	A	H	A	A
lg2	257	Tag_18948	152.8	GWHAATB00000004	13893198	A	-	H	H	H	A	H	A	-	-	A	A	H	A	-	A	A	-	A	A	-	A	A	H	H	-	A	H	-	-	H	H	A	H	A	-	H	-	A	A	A	H	A	A
lg2	258	Tag_19680r	152.8	GWHAATB00000004	16761289	A	H	-	H	-	A	H	A	H	A	A	-	-	A	H	A	A	-	A	A	A	A	A	H	H	H	A	H	H	H	H	-	A	H	A	H	H	A	-	A	A	H	A	A
lg2	*258	Tag_19681r	152.8	GWHAATB00000004	16761292	A	H	-	H	-	A	H	A	H	A	A	-	-	A	H	A	A	-	A	A	A	A	A	H	H	H	-	H	H	H	H	-	A	H	A	H	H	A	-	A	A	H	A	A
lg2	259	Tag_18727	157.3	GWHAATB00000004	12701865	-	-	H	H	H	A	H	A	H	A	A	H	-	A	-	-	A	H	-	H	-	A	H	H	H	-	A	-	H	H	-	-	-	H	A	H	H	-	H	A	A	H	A	A
lg2	260	Tag_18728	157.7	GWHAATB00000004	12701866	-	-	H	H	H	A	H	A	H	A	A	H	-	A	-	-	A	H	-	A	-	A	H	H	H	-	A	-	H	H	-	-	-	H	A	H	H	-	H	A	A	H	A	A
lg2	261	Tag_18729	160.4	GWHAATB00000004	12701870	-	-	H	H	H	A	H	A	H	A	A	H	-	A	-	-	A	H	-	A	-	A	A	H	H	-	A	-	H	H	-	-	-	H	A	H	H	-	A	A	A	H	A	A
lg2	262	Tag_16597	164.1	GWHAATB00000004	2874064	-	H	H	H	H	A	H	A	H	A	A	-	H	A	H	A	A	-	A	A	A	-	A	-	-	-	A	H	H	H	A	-	A	H	A	-	A	A	A	A	A	H	-	-
lg2	263	Tag_16596	164.1	GWHAATB00000004	2873895	-	H	H	H	H	A	H	A	H	A	A	-	H	A	H	A	A	-	A	A	A	-	A	-	-	-	A	H	H	H	A	-	A	H	A	-	A	A	A	A	A	H	-	-
lg2	264	Tag_18407	165.9	GWHAATB00000004	11236370	A	H	H	H	H	A	H	A	H	A	A	A	H	A	H	A	A	H	A	A	A	A	A	H	H	H	A	H	H	H	H	H	A	H	A	-	A	A	A	A	A	H	A	A
lg2	265	Tag_18408	166.4	GWHAATB00000004	11236413	A	H	H	H	H	A	H	A	H	A	A	A	H	A	H	A	A	H	A	A	A	A	A	H	H	H	A	H	H	H	H	H	A	H	A	-	A	A	A	A	A	H	A	A
lg2	266	Tag_18303	166.4	GWHAATB00000004	10538797	A	H	H	H	H	A	H	A	H	A	A	A	H	A	H	A	A	H	A	A	A	A	A	H	H	H	A	H	H	H	H	H	A	H	A	H	A	A	A	A	A	H	A	A
lg2	*266	Tag_18304	166.4	GWHAATB00000004	10538808	A	H	H	H	H	A	H	A	H	A	A	A	H	A	H	A	A	H	A	A	A	A	A	H	H	H	A	H	H	H	H	H	A	H	A	H	A	A	A	A	A	H	A	A
lg2	*266	Tag_18404	166.4	GWHAATB00000004	11236284	A	H	H	H	H	A	H	A	H	A	A	A	H	A	H	A	A	H	A	A	A	A	A	H	H	H	A	H	H	H	H	H	A	H	A	-	A	A	A	A	A	H	A	A
lg2	*266	Tag_18363r	166.4	GWHAATB00000004	10970782	A	H	H	H	H	A	H	A	H	A	A	A	H	A	H	A	A	H	A	A	A	A	A	H	H	H	A	H	H	H	H	H	A	H	A	H	A	-	A	A	A	H	A	A
lg2	267	Tag_18378r	166.4	GWHAATB00000004	11040961	A	H	H	H	H	A	H	A	H	A	A	A	H	A	H	A	A	H	A	A	A	A	A	H	H	H	A	H	H	H	H	H	A	H	A	H	A	A	A	A	A	H	A	A
lg2	*267	Tag_18379r	166.4	GWHAATB00000004	11040985	A	H	H	H	H	A	H	A	H	A	A	A	H	A	H	A	A	H	A	A	A	A	A	H	H	H	A	H	H	H	H	H	A	H	A	H	A	A	A	A	A	H	A	A
lg2	268	Tag_16600	166.9	GWHAATB00000004	2904554	A	H	H	H	H	A	H	A	H	A	A	A	H	A	H	A	A	H	A	A	A	A	A	H	H	H	A	H	H	H	H	A	A	H	A	H	A	A	A	A	A	H	A	A
lg2	269	Tag_251244	167.4	GWHAATB00050581	20500	A	H	H	H	H	A	H	A	H	A	A	A	H	A	H	A	A	H	A	A	A	A	A	H	H	H	A	H	H	H	H	A	A	H	A	H	A	A	A	A	A	H	A	A
lg2	270	Tag_16612	167.6	GWHAATB00000004	3018027	A	H	H	H	H	A	H	A	H	H	A	A	H	A	H	A	A	H	A	A	A	A	A	H	H	H	A	H	H	H	H	A	A	H	A	H	A	A	A	A	A	H	A	A
lg2	271	Tag_17837	167.6	GWHAATB00000004	8492657	A	H	H	H	H	A	H	A	H	H	A	A	H	A	H	A	A	H	A	A	A	A	A	H	H	H	A	H	H	H	H	A	A	H	A	H	A	A	A	A	A	H	A	A
lg2	272	Tag_17145r	171	GWHAATB00000004	5471445	H	H	H	A	H	A	H	A	H	A	A	-	H	A	H	A	A	H	A	A	A	-	-	-	H	H	A	H	H	H	H	-	-	H	A	H	A	A	A	A	A	H	A	A
lg2	273	Tag_17143r	171	GWHAATB00000004	5471362	H	H	H	A	H	A	H	A	H	A	A	-	H	A	H	A	A	H	A	A	A	-	A	-	H	H	A	H	H	H	H	-	-	H	A	H	A	A	A	A	A	H	A	A
lg2	274	Tag_17147r	171	GWHAATB00000004	5471471	H	H	H	A	H	A	H	A	H	A	A	H	H	A	H	A	A	H	A	A	A	-	A	H	H	H	A	H	H	H	H	-	A	H	A	H	A	A	A	A	A	H	A	A
lg2	275	Tag_17227r	174	GWHAATB00000004	5843984	-	H	H	H	H	A	H	A	H	A	A	A	H	A	H	A	A	H	A	A	A	H	A	H	H	H	A	H	H	H	H	A	A	H	A	H	A	A	A	A	H	H	A	A
lg2	276	Tag_17446r	177.3	GWHAATB00000004	6797449	A	H	H	H	H	A	H	A	H	A	A	A	H	A	-	A	A	H	-	-	A	H	A	H	-	H	A	H	H	H	H	A	A	H	A	A	A	A	H	A	A	H	A	A
lg2	277	Tag_17451r	177.7	GWHAATB00000004	6797622	A	H	H	H	H	A	H	A	H	A	A	A	H	A	-	A	A	H	-	-	A	H	A	H	-	H	A	H	H	H	H	A	A	H	A	H	A	A	H	A	A	H	A	A
lg2	278	Tag_17449	178.3	GWHAATB00000004	6797584	A	H	H	H	H	A	H	A	H	A	A	H	H	A	-	A	A	H	-	-	A	A	A	H	-	H	A	H	H	-	H	A	A	-	A	H	A	A	H	A	A	H	A	A
lg2	279	Tag_17467r	178.3	GWHAATB00000004	6898140	A	H	H	H	H	-	H	A	H	A	A	A	H	A	H	A	A	A	A	A	A	A	-	H	A	-	A	H	H	H	-	A	-	H	A	H	A	-	H	A	A	H	A	A
lg2	280	Tag_17453	178.3	GWHAATB00000004	6799322	A	H	H	H	H	H	H	A	H	A	A	A	H	H	H	A	A	H	A	A	A	A	A	H	A	H	A	H	H	H	H	A	A	H	A	H	A	A	H	A	A	H	A	A
lg2	281	Tag_17477	179.8	GWHAATB00000004	6930824	H	H	H	H	H	A	H	A	H	A	A	A	H	A	H	A	A	H	A	A	A	A	A	H	A	H	A	H	H	H	H	A	A	H	A	H	A	A	H	A	A	H	A	A
lg2	282	Tag_17474	179.8	GWHAATB00000004	6930817	A	H	H	H	H	A	H	A	H	A	A	A	H	A	H	A	A	H	A	A	A	A	A	H	A	H	A	H	H	H	H	A	A	H	A	H	A	A	H	A	A	H	A	A
lg2	283	Tag_17476	179.8	GWHAATB00000004	6930819	A	H	H	H	H	A	H	A	H	A	A	A	H	A	H	A	A	H	A	A	A	A	A	H	A	H	A	H	H	H	H	A	A	H	A	H	A	A	H	A	A	H	A	A
lg2	284	Tag_17459	180.8	GWHAATB00000004	6887814	A	H	H	H	H	A	H	A	H	A	A	A	H	A	H	A	A	H	A	A	A	A	A	H	A	H	A	H	H	H	H	A	A	H	A	H	A	A	H	A	A	H	A	A
lg2	*284	Tag_17460	180.8	GWHAATB00000004	6887823	A	H	H	H	H	A	H	A	H	A	A	A	H	A	H	A	A	H	A	A	A	A	A	H	A	H	A	H	H	H	H	A	A	H	A	H	A	A	H	A	A	H	A	A
lg2	*284	Tag_17478	180.8	GWHAATB00000004	6930837	A	H	H	H	H	A	H	A	H	A	A	A	H	A	H	A	A	H	A	A	A	A	A	H	A	H	A	H	H	H	H	A	A	H	A	H	A	A	H	A	A	H	A	A
lg2	285	Tag_17514r	181.3	GWHAATB00000004	6987654	A	H	H	H	H	A	H	A	H	A	A	A	H	A	H	A	A	H	A	A	A	A	A	H	A	H	A	H	H	H	H	A	A	H	A	H	A	A	H	A	A	H	A	A
lg2	286	Tag_17512r	181.3	GWHAATB00000004	6987604	A	H	H	H	H	A	A	A	H	A	A	A	H	A	H	A	A	H	A	A	A	A	A	H	A	H	A	H	H	H	H	A	A	H	A	H	A	A	H	A	A	H	A	A
lg2	287	Tag_17503r	181.3	GWHAATB00000004	6981309	A	H	H	H	H	A	H	-	H	A	A	A	H	A	H	A	A	H	A	A	A	A	A	H	-	-	A	H	H	H	-	A	A	H	A	H	A	A	H	A	A	H	A	-
lg2	*287	Tag_17507r	181.3	GWHAATB00000004	6981324	A	H	H	H	H	A	H	-	H	A	A	A	H	A	H	A	A	H	A	A	A	A	A	H	-	-	A	H	H	H	-	A	A	H	A	H	A	A	H	A	A	H	A	-
lg2	288	Tag_17682	181.8	GWHAATB00000004	7525495	A	H	H	H	H	A	H	A	H	A	A	A	H	A	H	A	A	H	A	A	-	-	-	-	A	H	A	H	A	H	H	A	A	H	A	H	A	A	H	A	A	H	-	A
lg2	289	Tag_17672	181.8	GWHAATB00000004	7522803	-	H	H	H	H	A	H	A	H	A	A	A	H	A	-	A	A	H	A	A	-	-	A	-	A	H	A	H	H	H	H	A	A	H	A	H	A	A	H	A	A	H	A	A
lg2	290	Tag_17687	181.8	GWHAATB00000004	7534097	A	H	H	H	H	A	H	A	H	-	A	A	H	A	H	A	A	H	A	A	A	A	A	H	A	H	A	H	H	H	H	A	A	H	A	H	A	A	H	A	A	H	A	A
lg2	291	Tag_17566	181.8	GWHAATB00000004	7192065	A	H	H	H	H	A	H	A	H	A	A	A	H	A	H	A	A	H	A	A	A	A	A	H	A	H	A	H	H	H	H	A	A	H	A	H	A	A	H	A	A	H	A	A
lg2	*291	Tag_17602r	181.8	GWHAATB00000004	7301122	A	H	H	H	H	A	H	A	H	A	A	A	H	A	H	A	A	H	A	A	A	A	A	H	A	H	A	H	H	H	H	A	A	H	A	H	A	A	H	A	A	H	A	A
lg2	292	Tag_17564	181.8	GWHAATB00000004	7192057	A	H	H	H	H	A	H	H	H	A	A	A	H	A	H	A	A	H	A	A	A	A	A	H	A	H	A	H	H	H	H	A	A	H	A	H	A	A	H	A	A	H	A	A
lg2	*292	Tag_17565	181.8	GWHAATB00000004	7192058	A	H	H	H	H	A	H	H	H	A	A	A	H	A	H	A	A	H	A	A	A	A	A	H	A	H	A	H	H	H	H	A	A	H	A	H	A	A	H	A	A	H	A	A
lg2	293	Tag_17560	181.8	GWHAATB00000004	7191711	A	H	H	H	H	A	H	A	H	A	A	A	H	A	H	A	A	H	A	A	A	A	A	H	A	H	A	H	H	H	H	A	A	H	A	H	A	A	H	A	A	H	A	A
lg2	294	Tag_16531	182.1	GWHAATB00000004	2556545	A	H	-	H	H	A	H	A	H	H	A	A	H	A	H	-	-	H	A	A	A	A	A	H	-	H	H	H	H	-	H	A	A	H	A	-	A	A	H	A	A	-	A	A
lg2	295	Tag_16552r	182.3	GWHAATB00000004	2652994	A	H	H	H	H	A	H	A	H	A	A	A	H	A	H	A	A	H	A	A	A	A	A	H	A	H	A	H	-	H	H	A	A	H	A	H	A	A	H	A	A	H	A	A
lg2	296	Tag_16551r	182.3	GWHAATB00000004	2617809	A	H	H	H	H	A	H	A	H	A	A	A	H	A	H	A	A	H	A	A	A	A	A	H	A	H	A	H	H	H	H	A	A	H	A	H	A	A	H	A	A	H	A	A
lg2	297	Tag_16562r	182.3	GWHAATB00000004	2690505	A	H	H	H	-	A	H	A	H	A	A	A	H	A	-	A	-	H	A	A	A	A	A	H	-	H	A	H	H	H	H	A	A	H	A	-	A	-	-	-	A	H	A	A
lg2	298	Tag_16507r	183.3	GWHAATB00000004	2315255	A	H	H	H	H	A	H	A	H	A	A	A	H	A	H	A	A	H	A	A	A	A	A	H	A	H	A	A	H	H	H	A	A	H	A	H	A	A	H	A	A	H	A	A
lg2	299	Tag_16479r	183.3	GWHAATB00000004	2185138	-	H	-	H	-	A	H	A	H	-	A	A	H	A	H	-	A	H	A	A	-	A	A	-	A	H	A	A	H	H	H	A	A	H	A	-	-	A	H	A	A	H	A	A
lg2	300	Tag_16465	183.8	GWHAATB00000004	2134245	A	-	H	H	-	A	H	A	H	A	A	A	-	A	H	-	A	A	A	-	A	A	A	H	A	H	A	-	-	H	H	A	A	-	-	H	A	A	-	A	A	H	A	A
lg2	301	Tag_16464	183.8	GWHAATB00000004	2133929	A	-	H	H	-	A	H	A	H	A	A	A	-	A	H	-	A	A	A	-	A	A	A	H	A	H	A	-	-	H	H	A	A	-	-	H	A	A	-	A	A	H	A	A
lg2	302	Tag_16463	183.8	GWHAATB00000004	2133917	A	-	H	H	-	A	H	A	H	A	A	A	-	A	H	-	A	A	A	-	A	A	A	H	A	H	A	-	-	H	H	A	A	-	-	H	A	A	-	A	A	H	A	A
lg2	303	Tag_16426	185.2	GWHAATB00000004	1970607	A	H	H	H	H	H	H	A	H	A	A	A	H	A	H	A	A	H	A	A	A	A	A	H	A	H	A	A	H	H	H	A	A	H	A	H	A	A	H	A	A	H	A	A
lg2	304	Tag_16422	185.2	GWHAATB00000004	1970255	A	H	H	H	H	H	H	A	H	A	A	A	H	A	H	A	A	H	A	A	A	A	A	H	A	H	A	A	H	H	H	A	A	H	A	H	A	A	H	A	A	H	A	A
lg2	305	Tag_16332r	188.5	GWHAATB00000004	1546731	A	H	H	H	-	H	-	-	A	A	A	A	H	A	H	H	A	H	A	-	A	A	-	H	A	A	A	A	H	-	-	-	-	H	A	-	-	A	H	A	A	A	A	A
lg2	306	Tag_16348r	188.5	GWHAATB00000004	1660072	A	H	H	-	-	H	H	A	A	A	A	A	-	A	-	-	A	H	A	A	A	A	A	H	A	A	-	A	H	-	H	A	A	H	A	H	-	-	H	A	-	H	A	A
lg2	307	Tag_16273r	189.5	GWHAATB00000004	1384484	H	H	H	H	H	A	H	A	A	A	A	A	H	A	H	A	A	H	A	A	A	A	A	H	A	A	A	A	H	H	H	A	A	H	A	H	A	A	H	A	A	H	A	A
lg2	308	Tag_16223r	191.1	GWHAATB00000004	1247481	-	-	H	-	H	H	H	A	A	A	A	A	-	-	H	A	A	-	A	A	A	A	A	H	A	A	A	A	-	-	-	A	A	H	A	-	A	A	-	A	A	H	A	A
lg3	1	Tag_49446	0	GWHAATB00000010	1452146	H	-	H	A	H	H	H	A	H	H	H	H	A	H	A	-	H	-	-	A	-	H	H	H	-	A	H	-	H	-	H	H	A	-	H	-	A	-	-	H	H	A	H	H
lg3	2	Tag_49447	0	GWHAATB00000010	1452150	H	-	H	A	H	H	H	A	H	H	H	H	A	H	A	-	H	-	-	A	-	H	H	H	-	A	H	-	H	-	H	H	A	-	H	-	A	-	-	H	H	A	H	H
lg3	3	Tag_49416r	2.6	GWHAATB00000010	1386387	H	A	H	A	H	H	H	A	H	H	H	H	A	H	A	A	H	H	H	A	H	H	H	H	H	A	H	A	H	H	H	H	A	A	H	A	A	H	A	H	H	A	H	H
lg3	4	Tag_49481	3.6	GWHAATB00000010	1544578	H	A	H	A	H	H	H	A	H	H	H	H	A	H	A	A	H	H	H	A	H	H	H	H	H	A	H	A	H	H	H	H	A	A	H	A	A	H	A	H	H	A	H	H
lg3	*4	Tag_49482	3.6	GWHAATB00000010	1544691	H	A	H	A	H	H	H	A	H	H	H	H	A	H	A	A	H	H	H	A	H	H	H	H	H	A	H	A	H	H	H	H	A	A	H	A	A	H	A	H	H	A	H	H
lg3	5	Tag_49497	5.1	GWHAATB00000010	1590571	H	A	H	A	H	H	H	A	H	H	H	H	A	H	A	A	H	A	H	A	H	H	H	H	H	A	H	A	H	H	H	H	A	A	H	A	H	H	A	H	H	A	H	H
lg3	6	Tag_49510	5.6	GWHAATB00000010	1680284	H	A	H	A	H	H	H	A	H	H	H	H	A	H	A	A	H	A	H	A	H	H	H	H	H	A	H	A	H	H	H	H	A	A	H	A	A	-	A	H	H	H	H	H
lg3	7	Tag_49502	5.6	GWHAATB00000010	1657752	H	A	H	A	-	H	H	A	H	H	H	H	-	H	A	A	H	A	H	A	H	H	H	H	H	A	H	A	H	H	H	H	A	A	H	A	A	H	A	H	H	H	H	H
lg3	8	Tag_49549	6.8	GWHAATB00000010	1905177	-	A	H	A	H	H	H	-	H	H	H	H	A	H	A	A	H	A	H	A	-	H	H	-	-	A	H	A	-	-	H	H	A	A	H	A	A	H	A	H	H	H	H	H
lg3	9	Tag_49603r	8	GWHAATB00000010	2195858	A	A	H	A	H	H	H	A	H	H	H	H	H	H	A	A	H	A	H	A	H	H	H	H	H	A	H	A	H	H	H	H	A	A	H	A	-	H	A	H	H	H	-	H
lg3	10	Tag_49595r	8	GWHAATB00000010	2187550	A	A	H	A	H	H	H	A	H	H	H	H	H	H	A	A	H	A	H	A	H	H	H	H	H	A	H	A	H	H	H	H	A	A	H	A	A	H	A	H	H	H	H	H
lg3	11	Tag_49655r	10.3	GWHAATB00000010	2517227	A	A	A	A	H	H	H	A	-	H	-	H	H	-	A	-	H	H	-	-	H	-	H	H	H	H	H	-	H	-	H	H	A	-	-	A	A	-	A	H	H	H	H	H
lg3	12	Tag_49653r	10.3	GWHAATB00000010	2514644	A	-	H	A	H	H	H	A	H	-	H	H	H	H	A	A	H	A	H	H	H	H	H	H	H	-	-	A	H	H	H	H	A	A	H	A	A	H	A	H	H	H	H	H
lg3	13	Tag_49692	10.9	GWHAATB00000010	2672026	A	A	H	A	H	H	H	A	H	H	H	H	H	H	A	A	H	A	H	H	H	H	H	H	H	H	H	A	H	H	H	H	A	A	H	A	A	H	A	H	H	H	H	H
lg3	14	Tag_49678r	12.1	GWHAATB00000010	2626320	A	A	H	A	H	H	H	A	H	H	H	H	H	H	A	A	H	A	H	H	H	H	H	H	H	H	H	A	H	H	H	H	A	A	H	A	A	H	A	H	H	H	H	H
lg3	15	Tag_49683r	12.1	GWHAATB00000010	2626368	A	A	H	A	H	H	H	A	H	H	A	H	A	H	A	A	H	A	H	H	H	H	H	H	H	H	H	A	H	H	H	H	A	A	H	A	A	H	A	H	A	H	H	H
lg3	16	Tag_49783	13.7	GWHAATB00000010	3169935	-	A	H	A	H	-	H	A	H	H	H	H	H	H	A	A	H	A	H	H	-	H	H	H	H	H	-	A	H	H	H	H	A	A	H	A	A	H	A	H	-	H	A	H
lg3	17	Tag_49846r	14.9	GWHAATB00000010	3472305	H	A	H	A	H	H	H	A	H	H	H	H	H	H	A	A	H	A	H	H	H	H	H	H	H	H	H	A	H	H	H	H	A	A	H	A	A	H	A	H	H	H	H	H
lg3	18	Tag_49842r	15.4	GWHAATB00000010	3472227	A	A	H	A	H	H	H	A	H	H	H	H	H	H	A	A	H	A	H	H	H	H	H	H	H	H	H	A	H	H	H	H	A	A	H	A	A	H	A	H	H	H	H	H
lg3	*18	Tag_49843r	15.4	GWHAATB00000010	3472235	A	A	H	A	H	H	H	A	H	H	H	H	H	H	A	A	H	A	H	H	H	H	H	H	H	H	H	A	H	H	H	H	A	A	H	A	A	H	A	H	H	H	H	H
lg3	*18	Tag_49844r	15.4	GWHAATB00000010	3472288	A	A	H	A	H	H	H	A	H	H	H	H	H	H	A	A	H	A	H	H	H	H	H	H	H	H	H	A	H	H	H	H	A	A	H	A	A	H	A	H	H	H	H	H
lg3	*18	Tag_49845r	15.4	GWHAATB00000010	3472289	A	A	H	A	H	H	H	A	H	H	H	H	H	H	A	A	H	A	H	H	H	H	H	H	H	H	H	A	H	H	H	H	A	A	H	A	A	H	A	H	H	H	H	H
lg3	19	Tag_49841r	15.4	GWHAATB00000010	3472222	A	A	H	A	H	H	H	A	H	H	H	H	H	H	A	A	H	A	H	H	H	H	H	H	-	H	H	A	H	H	H	H	A	A	H	A	A	H	A	H	H	H	H	H
lg3	20	Tag_49797	15.9	GWHAATB00000010	3279281	A	A	H	A	H	H	H	A	H	H	H	H	H	H	A	A	H	A	H	H	H	H	H	H	H	H	H	A	H	H	H	H	A	A	H	A	A	H	A	H	H	H	H	H
lg3	21	Tag_49754	15.9	GWHAATB00000010	2953137	A	A	H	A	H	H	H	A	H	H	H	H	H	H	A	A	H	A	H	H	H	H	H	H	H	H	H	A	H	H	H	H	A	A	H	A	A	H	A	H	H	H	H	H
lg3	*21	Tag_49756	15.9	GWHAATB00000010	2953473	A	A	H	A	H	H	H	A	H	H	H	H	H	H	A	A	H	A	H	H	H	H	H	H	H	H	H	A	H	H	H	H	A	A	H	A	A	H	A	H	H	H	H	H
lg3	22	Tag_49834r	15.9	GWHAATB00000010	3462477	A	A	H	A	A	H	H	A	H	H	H	H	H	H	A	A	H	A	H	H	H	H	H	H	H	H	H	H	H	H	H	H	A	A	H	A	A	H	A	H	H	A	H	H
lg3	*22	Tag_49835r	15.9	GWHAATB00000010	3462482	A	A	H	A	A	H	H	A	H	H	H	H	H	H	A	A	H	A	H	H	H	H	H	H	H	H	H	H	H	H	H	H	A	A	H	A	A	H	A	H	H	A	H	H
lg3	23	Tag_50027r	16.9	GWHAATB00000010	4312843	A	A	H	A	H	H	H	A	H	-	-	H	-	H	A	A	H	A	H	H	-	H	H	-	-	-	H	A	H	H	-	H	A	A	H	A	A	H	A	H	H	A	H	H
lg3	24	Tag_50139	17.9	GWHAATB00000010	4825450	A	A	H	A	H	H	H	A	H	H	H	A	A	H	A	A	H	A	H	H	H	H	H	H	H	A	H	A	H	H	H	H	A	A	H	A	A	H	A	H	H	H	H	H
lg3	25	Tag_50143r	17.9	GWHAATB00000010	4859355	A	-	H	A	H	H	H	A	H	H	H	H	H	H	-	A	H	A	H	H	H	H	H	H	H	H	-	A	H	H	H	H	A	A	H	A	A	H	-	H	H	H	H	H
lg3	26	Tag_51849	19.1	GWHAATB00000010	13875142	A	A	H	A	H	H	H	A	H	H	H	H	H	H	A	A	H	A	H	H	H	H	H	H	H	-	H	A	H	H	H	H	A	A	H	A	A	H	A	H	H	H	H	H
lg3	27	Tag_51086	19.1	GWHAATB00000010	10295833	A	-	H	A	H	H	H	A	H	H	H	H	H	H	-	A	-	A	H	H	H	H	H	H	H	H	H	-	H	H	H	H	A	A	H	-	-	-	-	H	H	H	H	H
lg3	28	Tag_50716r	19.1	GWHAATB00000010	8240180	A	A	H	A	-	-	H	A	H	H	H	H	H	H	A	A	H	A	H	H	H	H	H	H	H	H	H	-	H	H	H	H	A	A	H	A	A	H	A	H	H	H	H	H
lg3	29	Tag_50861	19.7	GWHAATB00000010	8784624	A	A	-	A	H	H	H	A	H	H	H	H	H	H	A	A	H	A	H	H	H	H	H	H	H	H	H	-	H	H	H	H	A	A	H	A	A	-	A	H	H	H	H	H
lg3	30	Tag_51443	19.7	GWHAATB00000010	12357552	A	A	H	A	H	H	H	A	H	H	H	H	H	H	A	A	H	A	H	H	H	H	H	H	H	H	H	A	H	H	H	H	A	A	H	A	A	H	A	H	H	H	H	H
lg3	31	Tag_51312	21.3	GWHAATB00000010	11467317	A	A	H	A	-	H	H	A	H	H	H	H	H	H	A	A	H	A	H	H	H	H	H	H	H	A	H	A	H	H	H	H	A	A	H	A	A	H	A	H	H	H	H	H
lg3	32	Tag_51311	21.3	GWHAATB00000010	11467248	A	A	H	A	-	H	H	A	H	H	H	H	H	H	A	A	A	A	H	H	H	H	H	H	H	A	H	A	H	H	H	H	A	A	H	A	A	H	A	H	H	H	H	H
lg3	33	Tag_51542	23.1	GWHAATB00000010	12652063	A	A	H	A	H	H	H	A	H	H	H	H	H	H	A	A	H	A	H	H	H	H	H	H	H	A	H	A	H	H	H	H	A	A	H	A	A	H	A	H	H	H	H	H
lg3	34	Tag_51344	23.1	GWHAATB00000010	11726892	A	A	H	A	H	H	H	A	H	H	H	H	H	H	A	A	H	A	H	H	H	H	H	H	H	-	H	A	H	H	H	H	A	A	H	A	A	H	A	H	H	H	H	H
lg3	35	Tag_51345	23.1	GWHAATB00000010	11726945	A	A	H	A	H	H	H	A	H	H	H	H	H	H	A	A	H	A	H	H	H	H	H	H	H	-	H	A	H	H	H	H	A	A	H	A	A	H	A	H	H	H	H	H
lg3	36	Tag_51481	23.8	GWHAATB00000010	12465331	H	A	H	A	H	H	H	A	H	H	H	H	H	H	A	A	H	A	H	H	H	H	H	H	H	H	H	A	H	H	H	H	A	A	H	A	A	H	A	H	H	H	H	H
lg3	*36	Tag_51482	23.8	GWHAATB00000010	12465370	H	A	H	A	H	H	H	A	H	H	H	H	H	H	A	A	H	A	H	H	H	H	H	H	H	H	H	A	H	H	H	H	A	A	H	A	A	H	A	H	H	H	H	H
lg3	37	Tag_51091	23.8	GWHAATB00000010	10317232	-	A	H	A	H	H	H	A	H	H	H	H	H	H	A	A	H	A	H	H	H	H	H	-	H	-	H	A	H	-	H	H	A	A	H	-	A	H	A	H	H	H	H	-
lg3	38	Tag_50943	23.8	GWHAATB00000010	9162364	A	-	H	A	-	H	H	A	H	H	H	H	H	H	A	A	H	A	-	H	-	H	H	-	-	-	H	A	H	A	H	H	A	A	-	A	-	H	A	H	H	H	H	H
lg3	39	Tag_50419	24.3	GWHAATB00000010	6247259	A	-	H	-	H	H	H	A	H	H	H	-	H	H	A	A	H	A	H	H	H	H	H	-	-	H	H	A	H	H	-	-	A	-	-	A	A	-	A	-	H	H	H	H
lg3	40	Tag_51756	24.3	GWHAATB00000010	13441847	-	A	H	A	H	H	H	A	H	H	H	-	H	H	A	A	H	A	H	H	H	H	H	H	H	-	H	A	-	H	H	H	A	H	H	A	A	H	A	H	H	H	H	H
lg3	41	Tag_51755	24.3	GWHAATB00000010	13441821	-	A	H	A	H	H	H	A	H	H	H	-	H	H	A	A	H	A	H	H	H	H	H	H	H	-	H	A	-	H	H	H	A	H	H	A	A	H	A	H	H	H	H	H
lg3	42	Tag_51617	24.3	GWHAATB00000010	12984356	-	A	H	A	H	H	H	A	H	H	H	H	H	H	A	A	H	A	H	H	H	-	H	H	H	H	H	A	H	H	H	-	A	A	H	A	A	H	A	H	H	H	H	H
lg3	43	Tag_50975	24.3	GWHAATB00000010	9372900	A	A	H	A	H	H	H	A	H	H	H	H	H	H	A	A	H	A	H	H	H	H	H	H	H	H	H	A	H	H	H	H	A	A	H	A	A	H	A	H	H	H	H	H
lg3	*43	Tag_51623	24.3	GWHAATB00000010	12984481	-	A	H	A	H	H	H	A	H	H	H	H	H	H	A	A	H	A	H	H	H	-	H	H	H	H	H	A	H	H	H	-	A	A	H	A	A	H	A	H	H	H	H	H
lg3	*43	Tag_51620	24.3	GWHAATB00000010	12984443	-	A	H	A	H	H	H	A	H	H	H	H	H	H	A	A	H	A	H	H	H	-	H	H	H	H	H	A	H	H	H	-	A	A	H	A	A	H	A	H	H	H	H	H
lg3	*43	Tag_51619	24.3	GWHAATB00000010	12984421	-	A	H	A	H	H	H	A	H	H	H	H	H	H	A	A	H	A	H	H	H	-	H	H	H	H	H	A	H	H	H	-	A	A	H	A	A	H	A	H	H	H	H	H
lg3	44	Tag_51618	24.3	GWHAATB00000010	12984357	-	A	H	A	H	H	H	A	H	H	H	H	H	H	A	A	H	A	H	H	H	-	H	H	H	H	H	A	H	H	H	-	A	A	H	A	A	H	A	H	H	H	H	H
lg3	45	Tag_51614	24.7	GWHAATB00000010	12918023	A	A	H	A	H	H	H	-	H	H	H	H	H	H	A	A	H	A	H	H	H	-	-	-	H	-	H	-	H	H	-	H	-	A	H	A	A	H	A	H	H	H	H	H
lg3	46	Tag_50789r	24.7	GWHAATB00000010	8585448	-	A	H	A	H	H	H	A	H	H	H	H	H	H	A	A	H	A	H	H	H	H	H	H	H	H	H	A	H	H	H	H	A	A	H	A	A	H	A	H	H	H	H	H
lg3	47	Tag_54093	26.2	GWHAATB00000010	24955048	A	A	H	A	H	H	H	A	H	H	H	H	H	H	A	A	H	A	-	H	H	H	H	H	H	H	H	A	H	H	H	H	A	A	H	A	A	H	A	H	H	H	H	H
lg3	48	Tag_53877	26.8	GWHAATB00000010	23700621	A	A	H	A	H	H	H	A	H	H	H	H	H	H	A	-	H	A	H	H	H	A	H	H	-	H	H	A	H	H	H	H	A	A	H	-	A	H	A	H	H	H	H	H
lg3	49	Tag_53030r	26.8	GWHAATB00000010	19786063	A	A	H	A	H	H	H	A	H	H	H	H	H	H	A	A	H	A	H	H	H	A	H	H	H	H	H	A	H	H	H	H	A	A	H	A	A	H	A	H	H	H	H	H
lg3	50	Tag_53707	26.8	GWHAATB00000010	22719657	A	A	H	A	H	H	H	A	H	H	H	H	H	H	A	A	H	A	H	H	H	A	H	-	H	-	H	H	H	-	H	H	A	A	H	A	A	H	A	H	H	H	H	H
lg3	51	Tag_255202	27.8	GWHAATB00075137	512508	A	A	H	A	H	H	H	A	H	H	H	H	H	H	A	A	H	A	H	H	H	H	H	H	H	H	H	A	H	H	H	H	A	A	H	A	A	H	A	H	H	H	H	H
lg3	52	Tag_54147	27.8	GWHAATB00000010	25295775	-	A	H	A	H	H	H	-	H	H	H	H	H	H	A	A	H	A	-	H	H	-	H	-	H	A	H	-	H	H	H	H	A	A	H	A	A	H	A	H	H	H	H	H
lg3	53	Tag_53962	28.3	GWHAATB00000010	24328590	A	A	H	A	H	H	H	A	H	H	H	H	H	H	A	A	H	A	H	H	H	-	H	H	H	-	H	A	H	H	H	H	A	A	H	A	A	H	A	H	H	H	H	H
lg3	54	Tag_53960	28.3	GWHAATB00000010	24328536	A	A	H	A	H	H	H	A	H	H	H	H	H	H	A	A	H	A	H	H	H	-	H	H	H	-	H	A	H	H	H	H	A	A	H	A	A	H	A	H	H	H	H	H
lg3	55	Tag_53963	28.3	GWHAATB00000010	24328599	A	A	H	A	H	H	H	A	H	H	H	H	H	H	A	A	H	A	H	H	H	-	H	H	H	-	H	A	H	H	H	H	A	A	H	A	A	H	A	H	H	H	H	H
lg3	56	Tag_252601	28.3	GWHAATB00054301	32296	A	A	H	A	H	H	H	A	H	H	H	H	H	H	A	A	H	H	H	H	H	H	H	H	H	H	H	A	H	H	A	H	A	A	H	A	A	H	A	H	H	H	H	H
lg3	57	Tag_53473	29.7	GWHAATB00000010	21639908	A	A	H	A	H	H	H	A	H	H	H	H	H	H	A	A	H	A	H	H	H	H	H	H	-	H	H	A	H	H	H	H	A	A	H	A	A	H	A	H	H	H	H	H
lg3	58	Tag_255087r	31.7	GWHAATB00075137	69609	A	A	H	A	H	H	H	A	H	H	H	H	H	-	A	A	H	A	H	H	H	H	H	H	H	H	H	A	H	H	H	H	A	A	H	A	A	H	A	H	H	H	H	H
lg3	*58	Tag_53550	31.7	GWHAATB00000010	22097052	A	A	H	A	H	H	H	A	H	H	H	H	H	A	A	A	H	A	H	-	H	H	H	H	H	H	H	A	H	-	H	H	A	A	H	A	A	H	A	H	H	-	H	H
lg3	*58	Tag_255089r	31.7	GWHAATB00075137	69688	A	A	H	A	H	H	H	A	H	H	H	H	H	-	A	A	H	A	H	H	H	H	H	H	H	H	H	A	H	H	H	H	A	A	H	A	A	H	A	H	H	H	H	H
lg3	59	Tag_53130	33.2	GWHAATB00000010	20465394	A	A	H	A	H	H	H	A	H	H	H	H	H	H	A	A	H	A	H	H	H	H	H	H	H	H	H	A	H	H	H	H	A	A	H	A	A	H	A	H	H	H	H	H
lg3	60	Tag_53132	33.2	GWHAATB00000010	20465429	A	A	H	A	H	H	H	A	H	H	H	H	H	H	A	A	H	A	H	H	H	H	H	H	H	H	H	A	H	H	H	H	A	A	H	A	A	H	A	H	H	H	H	H
lg3	*60	Tag_53133	33.2	GWHAATB00000010	20465435	A	A	H	A	H	H	H	A	H	H	H	H	H	H	A	A	H	A	H	H	H	H	H	H	H	H	H	A	H	H	H	H	A	A	H	A	A	H	A	H	H	H	H	H
lg3	61	Tag_256065	33.3	GWHAATB00091994	525884	A	A	H	A	H	H	H	A	-	H	H	H	H	H	A	A	H	A	H	-	H	H	H	H	-	H	H	A	H	H	-	H	A	A	H	A	A	H	A	H	H	H	H	H
lg3	62	Tag_53097	34.7	GWHAATB00000010	20270254	-	A	H	A	H	-	H	A	H	H	H	H	H	H	A	A	H	A	H	H	H	H	-	H	H	H	H	A	-	-	H	-	A	A	H	A	A	H	A	H	H	H	H	H
lg3	*62	Tag_53149	34.7	GWHAATB00000010	20492961	A	A	H	A	-	H	H	A	H	H	-	-	H	H	-	A	H	A	-	H	-	H	H	H	H	H	H	-	H	-	H	-	A	A	-	A	A	-	-	-	H	H	H	H
lg3	63	Tag_53881	34.7	GWHAATB00000010	23706676	A	A	H	A	H	H	H	A	H	H	H	H	H	H	A	A	H	A	-	H	-	H	H	H	H	H	H	A	-	H	H	H	A	A	H	A	A	H	A	H	H	H	H	H
lg3	64	Tag_255261	34.7	GWHAATB00075137	722643	A	A	H	A	H	H	H	A	H	H	H	H	H	H	A	A	H	A	H	H	H	H	H	H	H	H	H	A	H	H	H	H	A	A	H	A	A	H	A	H	H	H	H	H
lg3	65	Tag_53883	34.7	GWHAATB00000010	23706967	A	A	H	A	H	H	H	A	H	H	H	H	H	H	A	A	H	A	-	H	-	H	H	H	H	H	H	A	H	H	H	H	A	A	H	A	A	H	A	H	H	H	H	H
lg3	66	Tag_249681	35.3	GWHAATB00034565	51131	A	A	H	A	H	H	H	A	H	H	H	H	H	H	A	A	H	A	H	H	H	H	H	H	H	H	H	A	H	H	H	H	A	A	H	A	A	H	A	H	H	H	H	H
lg3	*66	Tag_249682	35.3	GWHAATB00034565	51132	A	A	H	A	H	H	H	A	H	H	H	H	H	H	A	A	H	A	H	H	H	H	H	H	H	H	H	A	H	H	H	H	A	A	H	A	A	H	A	H	H	H	H	H
lg3	*66	Tag_249680	35.3	GWHAATB00034565	51130	A	A	H	A	H	H	H	A	H	H	H	H	H	H	A	A	H	A	H	H	H	H	H	H	H	H	H	A	H	H	H	H	A	A	H	A	A	H	A	H	H	H	H	H
lg3	67	Tag_53425	35.3	GWHAATB00000010	21526423	A	A	H	A	H	H	H	A	H	H	H	H	H	H	A	A	H	A	H	H	H	H	H	H	H	H	H	A	H	H	H	H	A	A	H	A	A	H	A	H	H	H	H	H
lg3	68	Tag_53071r	35.9	GWHAATB00000010	20092201	A	A	H	A	H	H	H	A	H	H	H	H	H	H	A	A	H	A	H	H	H	H	H	H	H	H	H	A	H	H	H	H	A	A	H	A	A	H	A	H	H	H	H	H
lg3	69	Tag_54329	35.9	GWHAATB00000010	26286918	A	A	H	A	H	H	H	A	H	H	H	H	-	H	A	A	H	A	H	H	H	H	H	H	H	H	H	A	H	H	H	H	A	A	H	A	A	H	H	H	H	H	H	H
lg3	70	Tag_52444r	36.4	GWHAATB00000010	16906021	A	A	H	A	H	H	H	A	H	H	H	H	H	H	A	-	H	A	H	H	H	H	H	H	H	H	H	-	H	-	H	H	A	A	H	-	A	H	A	H	H	H	H	H
lg3	71	Tag_52382r	36.9	GWHAATB00000010	16657961	A	A	H	A	H	H	H	A	H	H	H	H	H	H	A	A	H	A	H	H	H	H	H	H	H	H	H	A	H	H	H	H	A	A	H	A	A	H	A	H	H	H	H	H
lg3	*71	Tag_52383r	36.9	GWHAATB00000010	16658328	A	A	H	A	H	H	H	A	H	H	H	H	H	H	A	A	H	A	H	H	H	H	H	H	H	H	H	A	H	H	H	H	A	A	H	A	A	H	A	H	H	H	H	H
lg3	72	Tag_52594	36.9	GWHAATB00000010	17646997	A	A	H	A	H	H	H	A	H	H	H	H	H	H	A	A	H	A	H	H	H	H	H	H	H	H	H	A	H	H	H	H	A	A	H	A	A	H	A	H	H	H	H	H
lg3	73	Tag_52483r	36.9	GWHAATB00000010	17158931	A	A	H	A	H	H	H	A	H	H	H	H	H	H	A	A	H	A	H	H	H	H	H	H	H	H	H	A	H	H	H	H	A	A	H	A	A	H	A	H	H	H	H	H
lg3	74	Tag_52196	37.1	GWHAATB00000010	15670171	A	-	H	A	H	H	H	A	H	H	-	H	-	H	A	A	A	A	H	H	H	H	H	H	H	-	H	A	H	H	H	H	A	A	-	-	H	H	A	H	H	H	H	H
lg3	75	Tag_251353	37.4	GWHAATB00050846	45200	A	A	H	A	H	H	H	A	H	H	H	H	H	H	A	-	H	A	H	H	H	-	H	H	-	H	H	A	H	-	H	H	A	A	H	A	H	H	A	H	H	H	H	H
lg3	76	Tag_53900r	37.4	GWHAATB00000010	23896021	-	A	H	A	A	A	H	A	H	H	H	H	H	H	A	A	H	A	H	H	H	H	H	H	H	H	H	A	H	H	H	H	A	A	H	A	A	H	A	H	H	H	H	H
lg3	77	Tag_52170	37.4	GWHAATB00000010	15549333	A	A	H	A	H	H	H	A	H	H	H	H	H	H	A	A	H	A	H	-	H	H	H	H	H	H	H	-	H	H	H	H	A	A	H	A	-	-	A	H	H	H	H	H
lg3	78	Tag_51006	37.9	GWHAATB00000010	9704815	A	A	H	A	H	H	H	A	H	H	H	H	-	H	A	A	H	A	H	-	H	H	H	H	H	H	H	-	H	H	H	H	A	A	H	A	A	H	A	H	H	H	H	H
lg3	79	Tag_50722r	38.4	GWHAATB00000010	8285471	A	A	H	A	H	H	H	A	H	H	H	H	H	H	A	A	H	A	H	A	H	H	H	H	H	H	H	A	H	H	H	H	A	A	H	A	A	H	A	H	H	H	H	H
lg3	80	Tag_51506r	38.4	GWHAATB00000010	12511695	A	A	H	A	H	H	H	A	H	H	H	H	H	H	A	A	H	A	H	H	H	H	H	H	H	H	H	A	H	H	H	H	A	A	H	A	A	H	A	H	H	H	H	H
lg3	*80	Tag_51505r	38.4	GWHAATB00000010	12511554	-	A	H	A	H	H	H	A	H	H	H	H	H	H	A	A	H	A	H	H	H	H	H	H	H	H	H	A	H	H	H	H	A	A	H	A	A	H	A	H	H	H	H	H
lg3	81	Tag_51483	38.4	GWHAATB00000010	12465599	A	A	H	A	H	H	H	A	H	H	H	H	H	H	A	A	H	A	H	H	H	H	H	H	H	H	H	A	H	H	H	H	A	A	H	A	A	H	A	H	-	H	H	H
lg3	82	Tag_51576	38.4	GWHAATB00000010	12739615	A	A	H	A	H	H	H	A	H	H	H	H	H	H	A	A	H	A	H	H	H	H	H	H	H	H	H	A	H	A	H	H	A	A	H	A	A	H	A	H	H	H	H	H
lg3	83	Tag_51883	39.4	GWHAATB00000010	14085729	A	-	H	A	H	H	H	A	H	H	H	H	H	H	A	A	H	A	H	H	H	H	H	H	H	H	H	A	H	H	H	H	A	A	H	A	A	H	A	H	H	H	H	H
lg3	84	Tag_52809	40.1	GWHAATB00000010	18623740	A	A	H	A	H	H	H	A	H	H	H	H	H	H	A	A	H	A	H	-	H	H	H	H	H	H	H	A	H	H	H	H	A	A	H	A	A	-	A	H	H	H	H	H
lg3	85	Tag_52808	40.1	GWHAATB00000010	18623739	A	A	H	A	H	H	H	A	H	H	H	H	H	H	A	A	H	A	H	-	H	H	H	H	H	H	H	A	H	H	H	H	A	A	H	A	A	-	A	H	H	H	H	H
lg3	86	Tag_52912	41.3	GWHAATB00000010	19289831	A	A	H	-	H	H	H	A	H	H	H	H	H	-	-	A	H	A	H	H	H	H	H	H	H	H	H	-	H	-	H	H	A	-	-	-	-	H	A	-	H	H	H	H
lg3	87	Tag_52797r	41.3	GWHAATB00000010	18608111	A	A	H	A	H	H	H	A	H	H	H	H	H	H	A	A	H	A	H	H	H	H	H	H	H	H	H	A	H	A	H	H	A	A	H	A	A	H	A	H	H	H	H	H
lg3	88	Tag_52795r	41.3	GWHAATB00000010	18608040	A	A	H	A	H	H	H	A	H	H	H	H	H	H	A	A	H	A	H	H	H	H	H	H	H	H	H	A	H	H	H	H	A	A	H	A	A	H	A	H	H	H	H	H
lg3	89	Tag_52396r	41.3	GWHAATB00000010	16714788	-	A	H	A	H	H	H	A	H	H	-	H	H	H	A	A	H	A	H	-	-	-	H	H	H	-	H	A	H	H	H	H	A	H	H	A	A	H	-	H	H	H	H	H
lg3	*89	Tag_52397r	41.3	GWHAATB00000010	16714982	-	A	H	A	H	H	H	A	H	H	-	H	H	H	A	A	H	A	H	-	-	-	H	H	H	-	H	A	H	H	H	H	A	H	H	A	A	H	-	H	H	H	H	H
lg3	90	Tag_52608	41.3	GWHAATB00000010	17670465	A	A	H	A	H	H	H	A	H	H	H	H	H	H	A	A	H	A	H	H	H	H	H	H	H	H	H	A	H	H	H	H	A	H	H	A	A	-	A	H	H	H	H	H
lg3	91	Tag_52601	41.3	GWHAATB00000010	17666241	A	A	H	A	H	H	H	A	H	H	H	H	H	H	A	A	H	A	H	H	H	H	H	H	H	H	H	A	H	H	H	H	A	A	H	A	A	H	A	H	H	H	-	H
lg3	92	Tag_52817	41.3	GWHAATB00000010	18634644	A	A	H	A	H	H	H	A	H	H	H	H	H	H	A	A	H	A	H	H	H	H	H	H	H	H	H	A	H	H	H	H	A	A	H	A	A	H	A	H	H	H	H	H
lg3	*92	Tag_52818	41.3	GWHAATB00000010	18634677	A	A	H	A	H	H	H	A	H	H	H	H	H	H	A	A	H	A	H	H	H	H	H	H	H	H	H	A	H	H	H	H	A	A	H	A	A	H	A	H	H	H	H	H
lg3	93	Tag_51964r	41.3	GWHAATB00000010	14493444	A	A	H	A	H	H	H	A	H	H	H	H	H	H	A	A	H	A	H	H	H	H	H	H	H	H	H	A	H	H	H	H	A	A	H	A	A	H	A	H	H	H	H	H
lg3	*93	Tag_51966r	41.3	GWHAATB00000010	14493505	A	A	H	A	H	H	H	A	H	H	H	H	H	H	A	A	H	A	H	H	H	H	H	H	H	H	H	A	H	H	H	H	A	A	H	A	A	H	A	H	H	H	H	H
lg3	*93	Tag_52147	41.3	GWHAATB00000010	15443982	A	A	H	A	H	H	H	A	H	H	H	H	H	H	A	A	H	A	H	H	H	H	H	H	H	H	H	A	H	H	H	H	A	A	H	A	A	H	A	H	H	H	H	H
lg3	*93	Tag_52149r	41.3	GWHAATB00000010	15469715	A	A	H	A	H	H	H	A	H	H	H	H	H	H	A	A	H	A	H	H	H	H	H	H	H	H	H	A	H	H	H	H	A	A	H	A	A	H	A	H	H	H	H	H
lg3	*93	Tag_52217	41.3	GWHAATB00000010	15723804	A	A	H	A	H	H	H	A	H	H	H	H	H	H	A	A	H	A	H	H	H	H	H	H	H	H	H	A	H	H	H	H	A	A	H	A	A	H	A	H	H	H	H	H
lg3	*93	Tag_52503r	41.3	GWHAATB00000010	17220775	A	A	H	A	H	H	H	A	H	H	H	H	H	H	A	A	H	A	H	H	H	H	H	H	H	H	H	A	H	H	H	H	A	A	H	A	A	H	A	H	H	H	H	H
lg3	*93	Tag_52504r	41.3	GWHAATB00000010	17220998	A	A	H	A	H	H	H	A	H	H	H	H	H	H	A	A	H	A	H	H	H	H	H	H	H	H	H	A	H	H	H	H	A	A	H	A	A	H	A	H	H	H	H	H
[truncated: 15,627 more rows]
[truncated: 163 more columns]

## Sheet: HH
linkage_group	order	SNP_name	genotypic_score(cM)	Chro	POS	1	100	101	102	103	104	105	106	107	108	109	11	110	111	112	113	115	116	117	118	119	12	120	121	122	123	124	125	126	127	128	129	130	132	134	135	136	137	138	139	14	140	141	142
[truncated: 7,482 more rows]
[truncated: 163 more columns]
